# Supplementary material for: Genome-Wide Association Studies in Diverse Spring Wheat Panel for Stripe, Stem, and Leaf Rust Resistance
Source: Front Plant Sci. 2020 Jun 3;11:748. doi: 10.3389/fpls.2020.00748 (PMC7286347; doi:10.3389/fpls.2020.00748)
Supplement: TABLE S3 — Phenotypic evaluation of RAMP at seedling and adult plant stage for multiple rusts. [file Table_3.XLSX]

## Sheet: Phenotypic data
Supplementary Table S3: Phenotypic evaluation of RAMP at seedling and adult plant stage for multiple rusts.
Sl.No.	Genotype	Category	Subpopulation (SP)	Seedling disease response (IT)																					Adult plant disease response
				Stripe rust (YR)						Leaf rust (LR)							Stem rust (SR)								YR_E1			YR_E2			YR_E3			YR_E4			LR_E1			LR_E2			LR_E3			LR_E4			SR_E1
				YR_110S119	YR_T	YR_238S119	YR_46S119	YR_110S84	Yr gene postulation	LR_106	LR_77-5	LR_104-2	LR_77-9	LR_12-5	LR_77-1	Lr gene postulation	SR_40A	SR_21A2	SR_11	SR_34-1	SR_40-3	SR_117-6	SR_122	Sr gene postulation	Infection response (IR)	Disease severity (DS)	Coefficeint of infection (COI=IR x DS)	Infection response (IR)	Disease severity (DS)	Coefficeint of infection (COI=IR x DS)	Infection response (IR)	Disease severity (DS)	Coefficeint of infection (COI=IR x DS)	Infection response (IR)	Disease severity (DS)	Coefficeint of infection (COI=IR x DS)	Infection response (IR)	Disease severity (DS)	Coefficeint of infection (COI=IR x DS)	Infection response (IR)	Disease severity (DS)	Coefficeint of infection (COI=IR x DS)	Infection response (IR)	Disease severity (DS)	Coefficeint of infection (COI=IR x DS)	Infection response (IR)	Disease severity (DS)	Coefficeint of infection (COI=IR x DS)	Infection response (IR)
1	AGRALOCAL	Landraces	1	8	8	0	8	8	Yr46	8	8	8	8	8	8	Lr67	8	7	8	5.5	5.5	8	5.5	Sr55	1	60	60	1	60	60	1	100	100	1	100	100	1	40	40	1	40	40	1	20	20	1	10	10	1
2	AKAW3717	Genetic Stock	1	8	8	8	7	8	-	0	0	0	5	0.5	0	-	8	4	8	0.5	0	8	0.5	-	1	80	80	1	80	80	1	100	100	1	40	40	0.2	0	0	0.2	0	0	1	10	10	0.2	0	0	1
3	AKAW3982	Variety	2	8	8	8	8	1	-	0	0.5	5	5	5	0.5	-	5	0	0.5	0	NA	0	0.5	-	0.8	60	48	0.8	60	48	0.4	80	32	0.4	80	32	0.2	0	0	0.2	0	0	0.2	0	0	0.8	5	4	0.4
4	AKAW4210-6	Variety	2	8	8	8	6.5	7	Yr2	0	3.5	1.5	5	5	5	Lr23	5	0	0.5	0	4	0.5	0.5	Sr9e	1	100	100	1	100	100	0.8	100	80	0.8	100	80	0.2	0	0	0.2	0	0	0.2	0	0	0.2	0	0	0.8
5	AKAW4627	Variety	2	8	8	4	7	8	-	5	5	5	1.5	5	0	Lr24	5	0	5	0	5.5	4	4	Sr24	0.8	80	64	0.8	80	64	0.2	5	1	0.2	5	1	0.2	0	0	0.2	0	0	1	5	5	0.2	0	0	0.4
6	AKW1071(PURANA)	Variety	2	8	0	3.5	8	8	-	0	8	8	3.5	0.5	1.5	-	5	0.5	4	0	0	5	4	-	0.4	80	32	0.4	80	32	0.4	100	40	0.4	60	24	0.2	0	0	1	20	20	0.8	20	16	1	20	20	0.8
7	AKW2862-1	Genetic Stock	2	8	0	8	7	0	-	0	8	8	8	8	5	-	5	0.5	0	0	0	0.5	0.5	-	0.4	80	32	0.4	80	32	0.6	80	48	0.6	60	36	1	10	10	1	20	20	0.4	5	2	1	20	20	0.8
8	ARIANA66	Variety	2	8	0	8	0	1	-	0	8	5	8	5	5	-	4	0	4	0	NA	0	0	-	0.4	60	24	0.4	60	24	0.2	5	1	0.2	5	1	0.6	40	24	0.8	20	16	0.8	40	32	0.8	20	16	1
9	BACANORA88	Variety	2	8	0	8	8	8	-	0	8	8	8	8	7.5	-	4	4	4	0	0	0	0.5	-	0.4	40	16	0.4	40	16	0.8	80	64	0.8	40	32	0.2	0	0	1	10	10	0.4	10	4	1	20	20	0.2
10	BAGESHWARLOCAL	Landraces	1	8	2.5	0	0	8	-	8	8	8	8	8	8	-	8	7	8	8	0	8	8	-	0.2	10	2	0.2	5	1	0.6	60	36	0.6	40	24	1	40	40	1	10	10	1	40	40	1	40	40	1
11	BAJORA	Landraces	1	8	8	3.5	0	8	-	8	8	8	8	8	8	-	8	NA	8	8	0	8	8	-	0.4	10	4	0.4	10	4	0.2	20	4	0.4	10	4	1	40	40	1	40	40	1	20	20	1	10	10	1
12	BIRSAGEHUN	Variety	2	8	0	8	7	8	-	0.5	8	8	8	0.5	6	-	0.5	4	4	0	0	0	0	-	0.8	80	64	0.8	80	64	0.8	60	48	0.8	20	16	0.2	0	0	1	10	10	0.2	0	0	1	10	10	0.2
13	BIRSAGEHUN2	Variety	2	8	0	8	8	0	-	0	8	8	8	4	8	-	5	NA	0.5	0	0.5	5	0.5	-	1	40	40	1	40	40	0.4	10	4	0.8	10	8	0.2	0	0	1	20	20	0.2	0	0	0.8	5	4	1
14	BRW3723	Variety	2	8	8	8	0	8	Yr2	0	7	8	8	7.5	1.5	Lr10, Lr13	5	0.5	0.5	0	7	4	0.5	Sr11	0.2	40	8	0.2	20	4	0.6	80	48	0.6	60	36	1	20	20	1	20	20	1	20	20	1	20	20	0.4
15	BWL0814	Variety	2	8	7	8	0	4.5	-	0	8	8	8	8	8	-	8	0	8	0	5.5	0.5	0	-	1	80	80	1	80	80	0.8	60	48	0.8	20	16	0.2	0	0	1	10	10	0.4	10	4	0.4	5	2	1
16	BWL1771	Variety	2	8	0	8	8	8	-	0	8	6	8	7.5	5	-	5	4	0.5	0.5	0	0.5	0.5	-	0.4	20	8	0.4	20	8	0.2	40	8	0.2	10	2	0.2	0	0	1	10	10	0.2	0	0	0.4	5	2	0.4
17	BWL1793	Variety	2	8	0	2	0	8	-	0	1.5	0	5	4.5	0	-	0	1	0	0	0	0	0	-	0.6	60	36	0.6	60	36	0.4	40	16	0.4	20	8	1	40	40	1	40	40	1	20	20	1	40	40	0.4
18	BWL9022	Improved Genotype	2	8	3.5	8	0	0	-	0	5	2.67	4	5	0.5	-	0	0	0.5	0	0	0.5	0	-	0.2	40	8	0.2	40	8	0.2	20	4	0.4	10	4	1	5	5	1	5	5	1	10	10	1	10	10	0.8
19	C306	Variety	1	8	8	0	0	0	Yr2, Yr18	0.5	8	8	NA	6.5	7	Lr34	8	7	7	5.5	0	8	8	-	0.4	20	8	0.4	20	8	0.4	60	24	0.4	20	8	1	10	10	1	10	10	1	20	20	1	5	5	1
20	CBW38	Variety	2	8	4	8	0	0	-	0	8	8	7.5	0.5	5	Lr10, Lr13	4	0	0	0	0	0	0.5	Sr2, Sr5	0.4	60	24	0.4	60	24	0.6	40	24	0.4	40	16	0.2	0	0	1	10	10	0.2	0	0	1	10	10	0.2
21	CHIRYA-3	Variety	2	8	0	4	8	4	-	0.5	8	8	8	5	0.5	-	5	0	0.5	0.5	0	0.5	0	-	0.2	5	1	0.2	5	1	0.2	10	2	0.2	10	2	0.8	20	16	1	40	40	0.8	10	8	0.8	40	32	0.2
22	CITR4926	Exotic collection	1	0	7	8	0	8	-	8	8	8	8	8	8	-	8	7	8	8	8	8	5.5	-	0.2	5	1	0.2	5	1	0.4	60	24	0.4	60	24	1	40	40	1	40	40	1	20	20	0.8	10	8	1
23	COW(W)1	Variety	2	8	0	8	4	8	-	0	1.5	0	0	0.5	0	-	4	0	0	0	0	0	0.5	-	0.4	80	32	0.4	80	32	0.6	80	48	0.4	80	32	0.2	0	0	NA	NA	NA	1	5	5	0.2	0	0	0.2
24	CPAN1796	Variety	2	8	NA	8	0	0	-	0	4	1.5	7.5	5	7	Lr1, Lr13	5.5	0	4	0.5	7	0	4	Sr7a, Sr11	0.8	40	32	0.8	40	32	0.4	40	16	0.4	40	16	1	10	10	1	10	10	1	10	10	0.4	10	4	0.8
25	D134	Variety	1	8	2.5	8	0	8	-	8	8	8	8	8	8	-	8	0	8	7	8	8	8	-	1	60	60	1	60	60	0.6	60	36	0.6	40	24	1	40	40	1	10	10	1	40	40	1	40	40	1
26	DBW107	Variety	2	8	0	4	0	8	Yr9	0.5	6	7.5	8	7.5	1.5	Lr3, Lr26	4	4	0	0	0	0	0	Sr31	0.4	40	16	0.4	10	4	0.2	0	0	0.2	0	0	0.2	0	0	1	10	10	0.8	10	8	1	20	20	0.2
27	DBW110	Variety	2	8	8	8	0	0	Yr2	5	8	1.5	8	1.5	5	Lr1, Lr3, Lr10	5	5	0.5	0	0	1	0	-	0.6	80	48	1	60	60	0.8	80	64	0.8	40	32	0.4	10	4	0.4	10	4	0.4	10	4	0.4	5	2	0.8
28	DBW126	Improved Genotype	2	8	6.5	8	0	0	YrA	0	8	8	8	8	8	Lr13	5	4	4	0	0	0.5	0	Sr5, Sr7b	0.8	80	64	1	40	40	0.8	60	48	1	40	40	0.2	0	0	1	10	10	0.2	0	0	1	20	20	0.4
29	DBW128	Improved Genotype	2	8	8	4	4	8	Yr2	0	8	8	8	8	8	Lr13	5	4	4	0	8	0.5	4	Sr9b, sr11	0.2	10	2	0.4	10	4	0.4	40	16	0.4	5	2	1	20	20	0.4	5	2	1	20	20	1	20	20	0.8
30	DBW129	Improved Genotype	2	8	5	3.5	0	0	Yr2	0.5	8	2.67	1.5	0.5	1.5	Lr10, Lr13	0	0	4	0	0	0	0	Sr2, Sr7b	0.4	40	16	0.4	10	4	0.6	20	12	0.6	10	6	0.2	0	0	0.2	0	0	0.2	0	0	0.2	0	0	0.8
31	DBW14	Variety	2	8	6.5	8	4	8	Yr2	0	8	8	8	NA	1.5	Lr23	4	4	8	0	4	4	0	Sr2, Sr11, Sr28	0.2	20	4	0.2	5	1	0.4	40	16	0.4	20	8	0.2	0	0	1	10	10	0.4	5	2	1	10	10	1
32	DBW155	Improved Genotype	2	8	0	3.5	0	8	Yr2	0	0	8	8	4	5	Lr23	4	5.5	0	0	0	0.5	0	Sr11	0.8	80	64	0.8	80	64	0.6	100	60	0.6	40	24	1	10	10	1	20	20	0.8	40	32	0.8	10	8	0.8
33	DBW16	Variety	2	8	2	8	0.5	8	-	0.5	8	7.5	8	0.5	5	Lr10, Lr13	5.5	1.5	5	0	0	0.5	0.5	Sr2	0.4	40	16	0.4	40	16	0.8	100	80	0.4	80	32	0.2	0	0	1	10	10	0.2	0	0	1	5	5	0.8
34	DBW162	Variety	2	8	NA	8	0	8	-	0	8	8	8	8	0	-	0.5	0.5	4	0	4	0.5	0.5	-	0.4	80	32	0.4	60	24	0.6	80	48	0.4	60	24	0.6	40	24	1	60	60	0.6	60	36	0.8	40	32	0.4
35	DBW17	Variety	2	8	0	8	0	8	Yr9	0	8	8	8	8	5	Lr23, Lr26	4	4	0.5	0	0.5	0	0.5	Sr31	0.6	100	60	0.4	80	32	0.4	60	24	0.4	60	24	0.2	0	0	1	20	20	0.8	10	8	1	10	10	0.4
36	DBW22	Variety	2	8	0	NA	0	8	-	0	8	8	NA	4.5	7	-	0	NA	NA	0	NA	0.5	0	-	0.8	40	32	0.8	40	32	0.8	100	80	0.8	60	48	1	10	10	1	20	20	1	10	10	1	10	10	0.4
37	DBW31	Genetic Stock	2	8	5	8	6.5	0	Yr9	0	3.5	1.5	5	5	0	Lr23, Lr26	4	4	4	0	0	0	0.5	Sr31	0.4	20	8	0.4	20	8	0.4	20	8	0.4	20	8	0.2	0	0	1	10	10	0.2	0	0	1	10	10	0.8
38	DBW39	Variety	1	8	0	0	0	3.5	Yr9	0	6	1.5	4.5	1.5	0.5	Lr10, Lr23, Lr26	5	0	0.5	0	0	0	0	Sr2, Sr31	0.8	60	48	0.8	60	48	1	100	100	1	100	100	0.2	0	0	0.2	0	0	0.4	5	2	0.2	0	0	0.4
39	DBW46	Genetic Stock	2	8	8	0	0	8	-	0	8	5	8	6.5	1.5	Lr13	5	0	0.5	0	NA	0.5	0.5	-	0.4	80	32	0.4	20	8	0.2	0	0	0.2	0	0	0.2	0	0	0.4	5	2	0.2	0	0	0.2	0	0	0.8
40	DBW50	Variety	2	8	0	8	0	3.5	Yr9	0	8	3.5	8	5	NA	Lr26	0	0.5	7	4	4	0.5	0	Sr31	0.4	40	16	0.4	20	8	0.6	60	36	0.4	40	16	0.2	0	0	1	20	20	0.2	0	0	1	5	5	1
41	DBW51	Genetic Stock	2	8	0	3.5	0.5	1	-	0	3	1.5	1.5	5	4	-	0	0	0	0	0	0	0	-	0.8	80	64	0.8	60	48	0.8	80	64	0.8	80	64	0.2	0	0	0.2	0	0	0.2	0	0	0.2	0	0	0.8
42	DBW52	Improved Genotype	2	8	0	8	NA	0	Yr9	0	8	2.67	8	5	5	Lr26	4	0	0.5	0	0	0	0.5	Sr31	0.2	40	8	0.2	20	4	0.2	40	8	0.2	20	4	1	20	20	1	20	20	1	20	20	1	20	20	0.4
43	DBW71	Variety	2	8	0	8	8	8	Yr9	0	8	8	3.67	8	5	Lr26	0	0	0.5	0	0	0	0.5	Sr5, Sr31	0.4	40	16	0.4	40	16	0.2	10	2	0.2	10	2	0.2	0	0	1	10	10	1	20	20	1	20	20	0.4
44	DBW88	Variety	2	8	0	4	0	0	YrA	0	8	8	8	5	NA	Lr3, Lr10, Lr13	5	5	5.5	0	4	0.5	0	Sr2, Sr11	0.6	40	24	0.6	40	24	0.4	40	16	0.4	20	8	0.2	0	0	0.4	5	2	0.2	0	0	0.2	0	0	0.8
45	DBW90	Variety	2	8	8	8	3.5	8	Yr2	0	8	8	8	5	1.5	Lr3, Lr10, Lr13	5.5	4	8	4	6	7	4	Sr2, Sr13	0.2	5	1	0.2	0	0	0.2	0	0	0.2	0	0	0.2	0	0	0.2	0	0	0.8	5	4	0.2	0	0	1
46	DBW98	Improved Genotype	2	8	8	7	0	0	-	0	8	8	8	0.5	NA	-	5	0	8	0.5	0	4	4	-	0.2	0	0	0.2	0	0	0.2	0	0	0.2	0	0	0.2	0	0	1	5	5	0.8	5	4	0.2	0	0	1
47	DHARWARDDRY	Variety	2	8	7	8	8	8	-	0	8	8	8	8	1.5	-	8	4	4	0	NA	0	0	-	0.4	60	24	0.4	60	24	0.6	60	36	0.4	40	16	0.2	0	0	1	10	10	0.2	0	0	0.4	10	4	0.4
48	DI717	Genetic Stock	2	8	8	0	4	0	-	7.5	8	8	7.5	7.5	7.5	-	8	4	7	0	0	8	5.5	-	0.8	80	64	0.8	80	64	0.8	80	64	1	40	40	1	60	60	1	40	40	1	40	40	0.8	60	48	1
49	DL1266-5	Genetic Stock	2	8	8	8	8	8	-	8	8	8	8	8	8	-	8	8	7	8	5.5	8	8	-	0.8	80	64	0.8	80	64	0.6	80	48	0.6	80	48	0.2	0	0	1	60	60	1	20	20	1	40	40	1
50	DL788-2	Variety	2	8	7	0	4	8	-	0	1.5	5	5	0.5	5	Lr24	0.5	0.5	0.5	0.5	0	0.5	0.5	Sr2, Sr5, Sr24	0.6	100	60	0.4	60	24	0.8	100	80	0.6	100	60	0.8	5	4	0.8	5	4	0.8	10	8	0.8	5	4	0.4
51	DMW1820	Mutant Line	2	8	NA	NA	NA	8	-	NA	2.6	1.5	NA	NA	NA	-	5	NA	NA	NA	NA	0	NA	-	0.2	20	4	0.2	20	4	0.2	5	1	0.2	5	1	0.2	0	0	0.4	5	2	0.2	0	0	0.4	5	2	NA
52	DMW1822	Mutant Line	2	8	NA	NA	NA	8	-	NA	1.5	2	NA	NA	NA	-	5	NA	NA	NA	NA	0	NA	-	0.2	20	4	0.2	20	4	0.2	10	2	0.2	5	1	0.2	0	0	0.4	5	2	0.2	0	0	0.4	5	2	NA
53	DPW621-50	Variety	2	8	3.75	0	0	0	-	0	8	4.5	8	2.25	0.5	Lr10, Lr13	4	0	5	0	4	0.5	0.5	Sr2	0.4	40	16	0.4	5	2	0.8	100	80	0.8	80	64	0.2	0	0	0.2	0	0	0.2	0	0	0.2	0	0	1
54	DWR162	Variety	2	0	0	8	8	8	Yr9	0	8	8	8	8	0	Lr23, Lr26	4	4	0	0	4	0.5	0.5	Sr2, Sr31	0.2	80	16	0.2	60	12	0.6	60	36	0.4	60	24	0.8	40	32	1	40	40	1	60	60	0.8	40	32	1
55	E1000	Exotic collection	2	8	8	8	0	8	-	1.5	1.5	8	8	8	5	-	4	8	4	4	4	0.5	4	-	0.2	10	2	0.2	10	2	0.2	10	2	0.2	10	2	0.2	0	0	0.4	10	4	1	20	20	0.4	5	2	1
56	E10025	Exotic collection	1	8	8	8	8	8	-	8	8	8	8	8	8	-	8	8	8	8	0	7.5	8	-	0.6	40	24	0.6	40	24	0.8	80	64	0.8	60	48	0.6	20	12	1	40	40	1	60	60	1	10	10	0.8
57	E11001	Exotic collection	2	8	8	8	0	0	-	0	8	1	8	5	7	-	4	0	4	0	4	0.5	0.5	-	0.6	20	12	0.4	20	8	0.2	5	1	0.2	5	1	1	10	10	1	20	20	1	20	20	1	20	20	0.2
58	E11024	Exotic collection	2	8	8	8	8	8	-	5	6	8	8	8	8	-	8	4	4	0.5	4	4	4	-	0.4	60	24	0.4	40	16	0.4	40	16	0.4	40	16	1	20	20	0.4	5	2	0.2	0	0	1	10	10	1
59	E1968	Exotic collection	1	8	8	8	0	8	-	8	8	8	8	8	8	-	8	7	8	5.5	8	8	8	-	0.8	80	64	0.8	40	32	1	80	80	1	40	40	1	60	60	1	40	40	1	40	40	1	10	10	1
60	E2100	Exotic collection	2	8	8	8	0	8	-	0.5	8	8	8	0	7.5	-	5	0.5	0.5	2	0	0.5	0.5	-	0.6	40	24	0.6	80	48	0.2	20	4	0.2	20	4	0.2	0	0	1	20	20	0.2	0	0	1	5	5	1
61	E259	Exotic collection	1	8	8	8	7	8	-	4	8	8	8	8	8	-	8	0	7	8	7	8	5.5	-	0.2	60	12	0.2	40	8	0.4	40	16	0.6	40	24	1	80	80	1	40	40	1	60	60	0.8	40	32	1
62	E2667	Exotic collection	1	8	8	8	4.5	8	-	8	8	8	8	8	8	-	8	7	8	5	8	7	5.5	-	0.4	80	32	0.4	80	32	0.6	60	36	0.6	20	12	1	40	40	1	40	40	1	60	60	1	40	40	1
63	E2682	Exotic collection	1	8	8	8	8	8	-	8	8	8	8	8	8	-	8	NA	8	5.5	5.5	8	7	-	0.8	60	48	0.8	80	64	0.8	80	64	0.8	40	32	1	10	10	1	20	20	1	20	20	1	20	20	1
64	E292	Exotic collection	2	8	8	8	0	8	-	5	8	8	8	8	8	-	8	4	0	7.5	0	5.5	5.5	-	0.6	60	36	0.6	60	36	0.6	60	36	0.6	60	36	0.2	0	0	0.4	10	4	0.2	0	0	1	10	10	1
65	E2965	Exotic collection	2	8	3.5	8	8	0	-	8	8	8	8	8	8	-	6	5.5	8	6	6	5.5	5.5	-	0.2	40	8	0.2	20	4	0.2	40	8	0.2	20	4	1	20	20	1	20	20	1	40	40	1	10	10	1
66	E3257	Exotic collection	2	0	5	4	5	4	-	0	5	1.5	1.5	1.5	5	-	7	0.5	0.5	0.5	0	8	4	-	0.4	5	2	0.4	0	0	NA	NA	NA	NA	NA	NA	0.2	0	0	1	5	5	0.2	0	0	0.2	0	0	0.4
67	E340	Exotic collection	2	8	7.5	8	0	7	-	6	8	8	8	8	8	-	8	4	8	8	6	8	3.5	-	0.2	20	4	0.2	20	4	0.4	40	16	0.4	40	16	0.2	0	0	1	10	10	1	10	10	1	10	10	1
68	E3838	Exotic collection	2	4	8	8	0	7.5	-	0.5	8	8	8	8	1.5	-	8	7	5.5	4	7	0.5	4	-	0.8	100	80	0.8	100	80	0.8	80	64	0.8	60	48	0.6	40	24	1	60	60	1	40	40	1	10	10	1
69	E3902	Exotic collection	2	8	8	8	8	8	-	0.5	7.5	8	7.5	1.5	5	-	7	4	7	0	0	5	7	-	0.8	40	32	0.8	40	32	0.6	80	48	0.6	40	24	1	20	20	1	20	20	1	40	40	1	10	10	1
70	E446	Exotic collection	2	8	8	3.5	0	7	-	3	8	8	8	8	8	-	8	0.5	4	0.5	0	0.5	0.5	-	0.8	60	48	0.8	60	48	0.6	60	36	0.8	20	16	0.2	0	0	1	20	20	0.2	0	0	1	10	10	0.8
71	E6464	Exotic collection	2	8	8	8	8	1	-	0	8	8	8	1.5	3.5	-	5.5	0	4	0	0	0	0.5	-	0.4	60	24	0.4	60	24	0.4	40	16	0.4	40	16	1	20	20	1	20	20	1	5	5	0.8	5	4	0.8
72	E7523	Exotic collection	2	8	8	8	8	8	-	0.5	8	8	7.5	7.5	1.5	-	8	5.5	6	4	0	8	5.5	-	0.4	60	24	0.4	60	24	0.6	80	48	0.6	60	36	0.8	20	16	1	40	40	1	10	10	1	40	40	0.8
73	EC407700	Exotic collection	2	8	8	8	8	8	-	0.5	8	8	8	5	7.5	-	5.5	NA	0.5	0	NA	0	0	-	0.2	60	12	0.2	20	4	0.4	60	24	0.4	40	16	1	10	10	1	40	40	1	20	20	1	10	10	0.8
74	EC407754	Exotic collection	2	8	0	8	8	8	-	0.5	8	6	8	0.5	NA	-	7	0.5	4	0	0	5	0	-	0.4	80	32	0.4	60	24	0.8	100	80	0.8	60	48	0.4	20	8	1	20	20	1	20	20	1	10	10	0.4
75	EC407764	Exotic collection	2	8	0	8	8	8	-	0	8	8	5	8	1	-	0	4	0	0	4	0	0.5	-	0.8	100	80	0.8	80	64	0.6	100	60	0.6	60	36	0.8	20	16	1	40	40	1	40	40	1	40	40	0.4
76	EC407820	Exotic collection	2	7	0	8	8	0	-	0	8	5	8	0.5	5	-	0.5	0.5	4	0	0	0	0.5	-	0.4	60	24	0.4	20	8	0.2	10	2	0.4	5	2	1	40	40	1	40	40	1	40	40	1	40	40	0.2
77	EC407836	Exotic collection	2	8	4	3.25	3.5	0	-	0	8	8	6	4.5	1.5	-	5.5	0	4	0	0	0.5	5	-	0.8	80	64	0.8	80	64	0.8	60	48	0.6	40	24	1	20	20	1	20	20	0.4	10	4	1	10	10	0.2
78	EC455053	Exotic collection	2	8	8	8	0	4	-	0	8	5	8	5	5	-	0	0	4	0.5	7	0	0.5	-	0.4	80	32	0.4	60	24	0.4	40	16	0.4	20	8	0.2	0	0	1	20	20	0.2	0	0	0.8	10	8	0.4
79	EC540808	Exotic collection	2	8	7	8	8	8	-	1.5	5	8	5	1.5	5	-	8	7	8	6	0	8	8	-	0.4	40	16	0.4	40	16	0.6	60	36	0.4	40	16	0.2	0	0	0.2	0	0	1	10	10	0.2	0	0	1
80	EC671602	Exotic collection	2	8	8	8	0	1	-	0	8	8	8	8	7.5	-	8	4	0	0	0	5	0	-	0.8	80	64	0.8	80	64	0.6	80	48	0.4	60	24	1	20	20	1	20	20	1	40	40	1	20	20	0.4
81	EIGNI(98-99)3	Exotic collection	2	8	7.5	0	6.5	7	-	0	5	1.5	8	5	5	-	4	0.5	0	0.5	0	0.5	0.5	-	0.6	60	36	0.6	60	36	0.4	60	24	0.4	40	16	1	60	60	1	60	60	1	60	60	0.8	40	32	0.4
82	FKW1	Genetic Stock	2	8	0	0	0	7	Yr9, Yr-china84	0	8	8	8	5.75	3.5	Lr26	4	0	0	0	4	0.5	1.5	Sr31	0.4	40	16	0.4	20	8	0.6	80	48	0.4	60	24	0.2	0	0	0.2	0	0	0.2	0	0	0.2	0	0	0.2
83	FLW1	Genetic Stock	2	8	8	8	0	0	⁃	0	0	5	NA	0.5	0	Lr24	5	0	0.5	0.5	0.5	0	0.5	Sr24	0.2	20	4	0.2	20	4	0.4	60	24	0.4	60	24	0.2	0	0	0.2	0	0	1	5	5	0.2	0	0	0.4
84	FLW-11	Genetic Stock	2	8	0	8	0	0	Yr9, Yr14	0	8	8	8	4.5	8	Lr26	4	0	0.5	0.5	4	0.5	0.5	Sr31	0.4	10	4	0.4	10	4	0.6	60	36	0.6	60	36	1	40	40	1	20	20	1	40	40	1	40	40	0.2
85	FLW13	Genetic Stock	1	8	0	8	7	1	Yr15, Yr18	1.5	8	8	8	8	NA	Lr34	7	8	NA	NA	NA	8	8	Sr2	1	100	100	1	80	80	1	100	100	0.8	80	64	1	80	80	1	60	60	1	40	40	1	40	40	1
86	FLW29	Genetic Stock	2	0	0	4	0	0	Yr9, YrCD	0	0	0	0	0	0	Lr26, Lr28	5	0	0.5	0	0	0.5	7	Sr31	0.2	5	1	0.2	5	1	1	60	60	1	40	40	0.2	0	0	0.2	0	0	0.8	10	8	0.2	0	0	0.2
87	FLW3	Genetic Stock	2	8	0	0	0	0	Yr9, Yr-china84	0.5	8	8	8	8	5	Lr26	0.5	0	0	0	0	0.5	0.5	Sr31	0.2	5	1	0.2	0	0	0.2	20	4	0.2	20	4	0.4	10	4	1	20	20	1	20	20	1	20	20	0.4
88	FLW30	Genetic Stock	2	1.5	0	NA	0	0	Yr9, Yr15	0.5	8	1.5	5	NA	5	Lr26, Lr28	8	4	8	0.5	NA	8	0.5	Sr31	0.2	0	0	0.2	0	0	0.2	10	2	0.2	0	0	0.2	0	0	1	20	20	0.2	0	0	1	20	20	1
89	FLW5	Genetic Stock	2	8	3.5	8	4	8	⁃	0	0	5	0	0.5	0	Lr24	0	0	0.5	0	5.5	0	0	Sr24	0.6	60	36	0.6	40	24	0.8	80	64	0.8	80	64	0.2	0	0	0.2	0	0	0.8	5	4	0.8	5	4	0.2
90	GIRGEHNU	Landraces	1	8	5	8	0	7	-	0	8	8	8	3.67	8	-	5	4	4	0	5	8	5.5	-	0.8	100	80	0.6	80	48	0.8	100	80	0.6	60	36	1	10	10	NA	NA	NA	1	10	10	1	40	40	1
91	GL11	Landraces	1	8	8	8	0	8	-	8	8	8	8	8	8	-	8	8	8	8	0	8	8	-	0.8	80	64	0.8	80	64	0.8	80	64	0.8	60	48	1	40	40	1	40	40	1	20	20	0.4	10	4	1
92	GL23	Landraces	1	8	4.5	3.5	8	8	-	8	8	8	8	7.5	8	-	5	8	8	7	4	8	1.5	-	1	100	100	1	80	80	1	100	100	1	100	100	1	100	100	1	100	100	1	20	20	1	60	60	1
93	GL27	Landraces	1	8	8	0	0	8	-	8	8	8	8	8	8	-	8	8	8	8	8	8	4	-	1	100	100	1	100	100	1	80	80	1	60	60	1	100	100	NA	NA	NA	1	80	80	1	40	40	1
94	GL6	Landraces	1	8	8	8	0	8	-	8	8	8	8	8	7.5	-	8	8	8	7	0	8	8	-	0.6	80	48	0.4	80	32	1	80	80	0.8	80	64	1	40	40	1	20	20	1	40	40	1	10	10	1
95	GW173	Variety	2	8	8	8	0	8	Yr2, Yr18	0	8	8	8	7.5	5	Lr23, Lr34	5	0	5.5	0	0	5	4	Sr2, Sr9b, Sr11	0.6	80	48	0.6	80	48	0.6	80	48	0.6	60	36	1	20	20	1	20	20	1	20	20	1	20	20	1
96	GW2002-18	Genetic Stock	2	8	8	3.5	6.5	8	-	0	8	8	8	5	0.5	-	1	5	0.5	0.5	0	0.5	0.5	-	0.4	80	32	0.4	80	32	0.6	80	48	0.6	60	36	0.2	0	0	1	20	20	0.2	0	0	0.4	5	2	0.4
97	GW273	Variety	2	8	7	8	8	8	-	0	5	5	8	5	8	Lr10, Lr13	5	0	5.5	0	0	4	0.5	Sr9b, Sr11	1	80	80	0.8	80	64	0.8	80	64	0.8	80	64	1	40	40	1	20	20	1	40	40	1	20	20	0.8
98	GW322	Variety	2	8	8	8	7	7	Yr2	0	8	8	NA	5	1.5	Lr1, Lr10, Lr13	5	0	8	0	5.5	0	5	Sr2, Sr11	0.6	80	48	0.6	60	36	0.4	60	24	0.4	40	16	1	20	20	1	20	20	1	20	20	0.4	5	2	0.4
99	GW366	Variety	2	8	8	0	8	8	-	0	5	5	5	5	0.5	-	5	0	0.5	0	0	0	0.5	Sr2	1	100	100	1	80	80	0.8	100	80	0.8	100	80	0.2	0	0	0.2	0	0	0.2	0	0	0.2	0	0	0.4
100	GW391	Improved Genotype	2	8	0	4	3.5	0	-	0	8	2.67	8	0.5	8	-	5	0	0.5	0	0	0.5	0.5	-	0.4	40	16	0.4	40	16	0.2	20	4	0.2	20	4	0.2	0	0	1	10	10	0.2	0	0	1	5	5	0.4
101	GW451	Variety	2	8	7	8	7	8	Yr2	0	5	5	5	5	0.5	-	4	0	4	0	4	0	0	Sr2, Sr7b	0.6	100	60	0.6	80	48	0.6	100	60	0.6	40	24	0.2	0	0	0.2	0	0	0.2	0	0	0.2	0	0	0.4
102	GW455	Improved Genotype	2	8	5	0	0	7	Yr2	0	1.5	1	5	0.5	0.5	-	5	NA	0	0	0.5	0.5	0.5	Sr7b	0.8	100	80	0.8	100	80	0.8	80	64	0.6	40	24	0.2	0	0	0.2	0	0	0.2	0	0	0.2	0	0	0.4
103	GW496	Variety	1	8	6.5	0	0	8	-	0.5	8	8	8	7.5	1.5	-	4	0	0	0	4	0.5	0.5	-	0.4	60	24	0.4	40	16	0.2	40	8	0.2	20	4	1	40	40	1	20	20	NA	NA	NA	1	40	40	0.4
104	GW9715	Variety	2	8	8	8	8	8	-	0	7.5	7	8	0.5	1.5	-	8	0	4	0	5.5	4	0	-	0.6	80	48	0.8	80	64	1	80	80	1	80	80	0.2	0	0	1	20	20	0.4	5	2	1	10	10	1
105	H957	Exotic collection	2	8	8	8	8	8	-	0	5	8	8	8	1.5	-	7	4	4	0	0	4	0	-	0.2	10	2	0.2	10	2	0.4	20	8	0.2	20	4	0.2	0	0	1	5	5	0.2	0	0	0.4	5	2	0.4
106	HALNA	Variety	2	8	3.5	8	7	8	-	0	8	5	5	8	NA	-	8	0	4	0	0	0	4	-	1	80	80	1	80	80	0.8	100	80	0.8	80	64	0.2	0	0	1	10	10	0.8	5	4	1	10	10	1
107	HD1941	Variety	2	8	8	8	8	4	-	0	8	8	8	5	7	-	8	4	7	0	0	0	5.5	-	0.8	100	80	0.8	80	64	0.6	40	24	0.4	20	8	1	80	80	1	60	60	1	60	60	1	20	20	1
108	HD1981(PRATAP)	Variety	2	0	7	8	0	8	-	0	6	8	8	8	5	-	5	NA	4	0	4	0.5	4	-	0.4	100	40	0.4	100	40	0.6	60	36	0.6	40	24	0.8	5	4	1	60	60	1	40	40	1	20	20	0.4
109	HD2009	Variety	2	8	7	8	8	7	-	NA	8	8	8	1.5	0.5	Lr13	8	0.5	8	5	0	0.5	0.5	Sr2	0.4	40	16	0.4	40	16	0.4	40	16	0.4	40	16	1	20	20	1	20	20	1	20	20	1	10	10	1
110	HD2189	Variety	1	8	7	8	8	8	Yr2, Yr18	0.5	8	0	8	5	1.5	Lr13, Lr34	5	4	5.5	0.5	0	4	0.5	Sr2, Sr11	0.4	40	16	0.4	40	16	0.2	40	8	0.2	10	2	1	40	40	1	20	20	1	40	40	1	40	40	0.4
111	HD2270	Variety	2	8	8	8	3.5	8	-	0.5	8	7.5	8	5	0	Lr13	4	4	4	0	4	6.5	4	-	0.8	100	80	0.8	80	64	0.8	80	64	0.8	80	64	1	20	20	1	20	20	1	20	20	1	20	20	1
112	HD2285	Variety	2	8	7	8	4	8	Yr2	0	8	7.5	8	7.5	1.5	Lr23	5	4	8	5	4	1	4	Sr9b, Sr11	1	100	100	1	100	100	1	100	100	1	60	60	0.8	5	4	1	80	80	1	20	20	1	40	40	1
113	HD2329	Variety	2	8	8	8	7	8	Yr2, Yr18	0	8	8	NA	1.5	0.5	Lr10, Lr13, Lr34	7.5	4	5.5	0.5	0	5	4	Sr8b, Sr9b, Sr11	0.2	40	8	0.2	40	8	0.4	40	16	0.4	20	8	1	20	20	1	20	20	0.8	40	32	1	20	20	1
114	HD2385	Improved Genotype	2	8	8	8	0	2.5	-	0	7.5	8	8	5	1.5	Lr23	5	0.5	4	0	5.5	0	0.5	-	0.4	80	32	0.4	80	32	0.6	100	60	0.4	80	32	0.2	0	0	1	40	40	0.4	40	16	1	40	40	0.4
115	HD2402	Variety	2	0	0.5	0	NA	5	Yr2	0	8	8	8	5	1.5	Lr23	5	NA	0	0.5	4	4	0	Sr8b, Sr9b, Sr11	0.6	100	60	0.6	100	60	0.2	40	8	0.4	10	4	1	20	20	1	20	20	0.4	5	2	1	20	20	0.4
116	HD2428	Variety	2	8	8	8	0	7	Yr2	0	8	8	8	0	5	Lr1, Lr23	8	0.5	0.5	0.5	0	4	4	Sr7a, Sr11	0.8	80	64	0.6	80	48	0.8	100	80	0.6	100	60	0.4	10	4	1	40	40	1	20	20	1	20	20	0.8
117	HD2687	Variety	1	8	3.5	8	8	8	Yr9	0	7.5	8	8	1.5	5	Lr1, Lr23, Lr26	5	0	4	0	0	0.5	0	Sr2, Sr31	0.4	60	24	0.4	60	24	0.4	80	32	0.4	60	24	1	40	40	1	40	40	0.8	20	16	1	10	10	0.2
118	HD2733	Variety	2	8	6.5	8	2.5	8	Yr9, Yr18	2.5	8	8	8	7.5	5	Lr26, Lr34	0.5	0	4	5	0	1	0.5	Sr2, Sr31	1	100	100	0.8	80	64	0.2	40	8	0.2	60	12	0.2	0	0	1	20	20	0.2	0	0	1	10	10	0.8
119	HD2781	Variety	2	8	8	8	0	7	-	0	8	6	8	5	5	-	5	4	7	4	4	0.5	5.5	Sr2, Sr11	1	60	60	1	60	60	1	60	60	1	60	60	0.2	0	0	1	10	10	0.2	0	0	1	5	5	1
120	HD2824	Variety	2	8	0	0	0	8	Yr9	0	6	8	8	5	5	Lr23, Lr26	5	0	4	0	4	4	0	Sr31	0.4	80	32	0.2	20	4	0.8	100	80	0.8	20	16	1	20	20	1	20	20	0.4	5	2	1	20	20	0.4
121	HD2864	Variety	2	7	6.5	8	0	8	Yr2	0	5	5	NA	0	0	-	0.5	0	0	0	0	0.5	0.5	Sr8a, Sr11	0.4	80	32	0.4	60	24	1	80	80	1	60	60	0.2	0	0	0.2	0	0	0.2	0	0	0.2	0	0	0.4
122	HD2888	Variety	1	8	8	0	0	0	Yr2	0.5	1.5	1	0	0	0	Lr24	5	0	0.5	0.5	0	6	0.5	Sr2, Sr24	0.2	10	2	0.4	10	4	0.4	60	24	0.4	60	24	0.2	0	0	0.2	0	0	0.2	0	0	0.2	0	0	0.4
123	HD2932	Variety	2	8	8	8	5	0	Yr2	5	8	8	8	8	5	Lr13	4	4	0.5	0	0	0.5	0	Sr11	0.8	80	64	0.8	60	48	0.8	80	64	0.8	60	48	1	5	5	0.4	10	4	1	20	20	0.8	5	4	0.8
124	HD2967	Variety	2	8	8	8	0	0	Yr2	0	7.5	3.5	8	6.5	0.5	Lr23	4	0	5.5	0.5	5.5	0	0	Sr2, Sr8a, Sr11	0.6	60	36	0.6	40	24	0.8	80	64	0.6	60	36	0.2	0	0	0.2	0	0	0.2	0	0	0.2	0	0	1
125	HD2985	Variety	2	8	8	0	0	8	Yr2	0	8	8	8	1.33	7	Lr10, Lr13	6	0	5.5	0	0	0.5	1.5	Sr7b	0.6	80	48	0.6	40	24	0.6	60	36	0.8	40	32	1	20	20	1	20	20	1	20	20	1	10	10	1
126	HD2987	Variety	2	8	3.5	8	5	8	-	0.5	0	5	0	0	0.5	-	0	0.5	0.5	0	NA	0.5	0	-	0.6	60	36	0.6	60	36	0.4	60	24	0.4	60	24	1	60	60	1	40	40	1	60	60	1	60	60	0.4
127	HD2997	Improved Genotype	2	8	0	7	0	0	Yr9	0	8	5	NA	0.5	8	Lr10, Lr23, Lr26	4	0	0	0	4	0	0.5	Sr31	0.2	10	2	0.2	5	1	0.2	20	4	0.2	10	2	1	10	10	1	10	10	1	10	10	1	10	10	0.2
128	HD30	Genetic Stock	2	8	7.5	8	8	5	-	0.5	8	1.5	7.5	5	8	-	8	5	8	0.5	0	5	0.5	-	0.6	80	48	0.6	80	48	0.4	40	16	0.4	40	16	1	40	40	1	40	40	1	40	40	1	20	20	0.8
129	HD3016	Improved Genotype	2	7	8	4	NA	7	-	0	8	8	8	5	1.5	Lr10, Lr13	5	4	8	0	5.5	4	5.5	-	0.2	0	0	0.2	0	0	0.2	0	0	0.2	0	0	1	40	40	1	40	40	1	40	40	1	40	40	0.8
130	HD3043	Variety	2	8	7.5	4	4	8	Yr2	0	8	7	8	5	1.25	Lr23	8	4	8	0.5	0	8	5.5	Sr2, 7b	0.4	10	4	0.4	10	4	0.4	80	32	0.4	40	16	0.2	0	0	1	10	10	0.2	0	0	0.2	0	0	0.8
131	HD3045	Variety	1	8	7	8	4.5	8	-	6.5	8	8	8	8	5	-	0	4	8	4	7	7.5	4	Sr7b	0.4	20	8	0.4	20	8	0.8	40	32	0.8	40	32	0.2	0	0	1	10	10	0.2	0	0	0.4	5	2	0.2
132	HD3055	Improved Genotype	2	8	8	3.5	7	0	-	0	8	8	8	5	0.5	-	5	4	8	0.5	8	5	0.5	-	0.2	20	4	0.2	10	2	0.6	60	36	0.6	40	24	0.2	0	0	0.2	0	0	0.2	0	0	0.4	5	2	0.8
133	HD3059	Variety	2	8	3.5	8	0	0	Yr2	0	8	1.5	8	5	1.5	Lr13	0.5	4	5.5	0	0	0	1.5	Sr2, Sr11	0.6	80	48	0.4	80	32	0.4	40	16	0.4	10	4	1	10	10	1	10	10	1	10	10	1	10	10	0.4
134	HD3071	Improved Genotype	1	8	3.5	0	2.5	0.5	-	0	1.5	0	NA	0.5	0	-	5	0	6	0	0	4	NA	-	0.4	40	16	0.4	40	16	0.6	80	48	0.6	60	36	0.2	0	0	0.2	0	0	0.2	0	0	0.2	0	0	0.4
135	HD3086	Variety	2	8	8	8	7	3.5	Yr2	0	8	8	8	0.5	7.5	Lr3, Lr10, Lr13	5	0	7	0.5	0	7	4	Sr2, Sr7b	0.2	5	1	0.2	0	0	0.2	20	4	0.4	40	16	0.2	0	0	1	10	10	0.2	0	0	1	10	10	1
136	HD3118	Variety	2	8	8	0	7	7	Yr2	0.5	7.5	8	8	7.5	8	Lr13	4	0	4	0	4	0	0.5	Sr9b, Sr11	0.2	10	2	0.2	10	2	0.2	10	2	0.2	10	2	0.2	0	0	0.2	0	0	0.2	0	0	0.2	0	0	1
137	HD3127	Improved Genotype	2	8	8	8	0	8	Yr2	5	8	8	8	8	7.5	Lr13	1.5	0	4	0	0	0.5	0	Sr7b	0.6	80	48	0.6	80	48	0.8	40	32	0.4	5	2	1	10	10	1	10	10	1	20	20	1	10	10	0.4
138	HD3128	Improved Genotype	2	0	0	0	0	0	Yr9	0	1.5	1.5	8	5	1.5	Lr26	4	0	4	0	0	0	0	Sr31	0.2	0	0	0.2	0	0	0.8	80	64	0.6	60	36	0.2	0	0	1	40	40	1	10	10	0.6	5	3	0.4
139	HD3132	Improved Genotype	2	8	5	0	0	0	YrA	0	6.5	5	8	0.5	NA	Lr10, Lr13	0	4	5.5	0	0	0	0	Sr7b	0.4	40	16	0.4	10	4	0.4	100	40	0.4	40	16	0.2	0	0	0.2	0	0	0.2	0	0	0.2	0	0	0.8
140	HD3133	Improved Genotype	2	8	NA	0	8	7	Yr9	1.5	2	3.5	NA	0.5	1.5	Lr26	4	NA	NA	0.5	4	0	0.5	Sr31	0.4	60	24	0.4	40	16	0.8	60	48	0.8	20	16	1	10	10	1	10	10	1	10	10	1	10	10	0.4
141	HD3139	Improved Genotype	2	8	7	8	0	0	Yr2	5	5	1	7	1.5	1.5	Lr23	5	0.5	8	0	7	0.5	0	Sr2, Sr7b	0.6	80	48	0.4	80	32	0.4	60	24	0.4	20	8	0.2	0	0	1	20	20	0.2	0	0	0.2	0	0	1
142	HD3146	Improved Genotype	2	8	0	0	0.5	8	Yr9	0	5	8	1.5	1.5	5	Lr23, Lr26	5	0	0	0	NA	0	0.5	Sr31	0.8	80	64	0.8	60	48	0.8	100	80	0.6	60	36	0.2	0	0	1	10	10	0.8	10	8	0.4	5	2	0.4
143	HI1077	Variety	2	8	8	8	8	0	Yr2, Yr18	0	8	8	8	5	5	Lr23, Lr34	7	4	8	0.5	4	0.5	4	Sr2, Sr9b, Sr11	0.2	20	4	0.2	10	2	0.4	40	16	0.4	10	4	0.8	5	4	1	20	20	1	20	20	1	10	10	1
144	HI1500	Variety	1	8	7	0	0	0	Yr2	0.5	1.5	1.5	1.5	1.5	0	Lr24	0.5	0	0.5	4	0	0.5	0.5	Sr24	0.6	40	24	0.6	40	24	0.8	60	48	0.8	40	32	0.2	0	0	0.2	0	0	0.2	0	0	0.2	0	0	0.4
145	HI1531	Variety	1	8	8	4	0	8	-	0.5	5	5	0	5	1.5	Lr24	5	0	0.5	0	0	8	0.5	Sr2, Sr24	1	60	60	0.8	60	48	1	80	80	1	80	80	0.2	0	0	0.2	0	0	0.2	0	0	0.2	0	0	0.2
146	HI1544	Variety	2	8	NA	NA	6.5	8	Yr2	0	1.5	5	5	5	0.5	Lr24	5	NA	0.5	0	0	0	0.5	Sr2, Sr24	0.8	80	64	0.8	80	64	0.6	100	60	0.6	80	48	0.2	0	0	0.2	0	0	0.2	0	0	0.2	0	0	0.4
147	HI1563	Variety	2	8	8	0	2	3.5	Yr2	0	1.5	0	0	0.5	0.5	-	5	0	0.5	0	0	0	0	Sr2	1	60	60	1	60	60	0.8	100	80	0.8	80	64	0.2	0	0	0.2	0	0	0.2	0	0	0.2	0	0	0.4
148	HI1579	Improved Genotype	2	8	7	8	5	7	-	0.5	5	8	7	7.5	0.5	-	5	4	8	0	NA	4	5	-	0.2	5	1	0.2	0	0	0.2	10	2	0.2	10	2	1	5	5	1	5	5	1	5	5	1	5	5	1
149	HI1580	Variety	2	8	8	8	4	8	-	0	5	8	8	5	7.5	Lr10, Lr13	6	0.5	5.5	0.5	0	4	0	-	0.8	100	80	0.8	100	80	0.8	80	64	0.8	40	32	0.8	20	16	1	20	20	1	40	40	1	5	5	1
150	HI1581	Variety	2	8	7	8	0	0	-	0	1.5	0	1.5	0.5	0.5	-	5	0	0	0.5	0.5	0.5	0.5	-	0.6	80	48	0.4	80	32	0.4	60	24	0.4	40	16	1	60	60	1	40	40	1	20	20	1	60	60	0.4
151	HI977	Variety	2	8	8	8	8	7.5	Yr18	0.5	8	8	8	5	5	Lr23, Lr34	7	0	8	0	0	0.5	0	Sr2, Sr9b, Sr11	0.4	80	32	0.4	20	8	0.4	40	16	0.4	40	16	0.2	0	0	1	20	20	0.8	10	8	1	20	20	1
152	HINDI62	Genetic Stock	1	8	8	8	0	4	-	4	8	8	8	8	8	-	8	0	8	4	0	8	8	-	0.2	5	1	0.2	5	1	0.6	80	48	0.6	10	6	1	10	10	1	40	40	1	40	40	1	20	20	1
153	HP1633	Variety	2	8	8	8	8	0.5	Yr2	4	8	8	4.5	4	0.5	-	8	0	7	NA	0	0	6	Sr2, Sr7b, Sr11	1	100	100	1	80	80	1	80	80	1	80	80	1	5	5	1	10	10	1	20	20	1	5	5	1
154	HPW147	Variety	2	8	8	4	4	4	-	0	8	8	8	8	0.5	Lr13	5.5	5	4	0	0	0.5	0.5	Sr2	0.4	60	24	0.4	40	16	0.4	10	4	0.4	10	4	0.2	0	0	1	10	10	0.2	0	0	1	5	5	0.2
155	HPW155	Variety	2	8	NA	3.5	0	0	-	0	8	8	8	NA	8	Lr13	0	0	0	0	0	0.5	0	Sr2	0.2	40	8	0.2	20	4	0.2	10	2	0.2	10	2	0.2	0	0	0.2	0	0	0.2	0	0	1	10	10	0.4
156	HPW251	Variety	2	8	8	8	4.5	8	Yr9	1.5	8	8	1.5	6.5	0.5	Lr23, Lr26	8	0	4	0	0	0	0	Sr2, Sr31	0.6	80	48	0.6	80	48	0.6	60	36	0.6	20	12	1	20	20	1	20	20	1	20	20	0.4	10	4	1
157	HPW266	Improved Genotype	2	8	0	4	6.5	8	-	0	5	1.5	8	1.5	5	-	7	4	8	0	4	4	4	Sr2, Sr11	0.4	40	16	0.4	40	16	0.4	80	32	0.4	40	16	0.2	0	0	1	10	10	0.8	10	8	0.4	10	4	0.8
158	HPW347	Improved Genotype	2	8	0	4	0	0	Yr2	0	8	5	8	0.5	1.5	Lr10, Lr13	1.5	4	5.5	0	4	0.5	0	-	0.6	60	36	0.6	40	24	0.4	60	24	0.4	40	16	0.2	0	0	0.2	0	0	0.2	0	0	0.2	0	0	1
159	HPW348	Improved Genotype	2	8	0	3.5	0	0	Yr2	0	5	1	8	5	1.5	Lr13	5.5	NA	0.5	0	0	0.5	0	-	0.4	40	16	0.4	10	4	0.2	40	8	0.2	10	2	1	10	10	1	10	10	1	10	10	1	10	10	0.4
160	HPW349	Variety	2	8	7	8	4	0	Yr2	1.5	8	2	8	7.5	5	Lr10, Lr13	5	4	0.5	0	5.5	1	0.5	Sr2, Sr7b	0.2	0	0	0.2	0	0	0.2	10	2	0.6	10	6	1	20	20	1	20	20	1	20	20	1	5	5	1
161	HPW360	Improved Genotype	2	7	NA	NA	4	0	Yr2	0	8	8	8	NA	7.5	Lr13	0	0	4	0	0	0.5	0	Sr30	0.2	60	12	0.2	40	8	0.2	5	1	0.2	5	1	1	5	5	0.8	5	4	0.8	5	4	1	5	5	0.2
162	HPW361	Improved Genotype	2	8	5	8	0	0	-	5	8	1.5	5	1.5	1.5	-	1.5	0	0.5	0	0	0	0	-	0.4	40	16	0.4	40	16	0.4	10	4	0.4	5	2	1	10	10	1	10	10	0.8	20	16	1	10	10	0.4
163	HPW370	Improved Genotype	2	8	5	8	7	1	Yr2	0.5	8	1.5	1.5	2.67	7.5	Lr10, Lr13	3.5	NA	5.5	0	7.5	0	0.5	Sr2, Sr8a, 9b, sr11	0.8	60	48	0.8	20	16	0.4	40	16	0.4	20	8	0.2	0	0	1	20	20	0.2	0	0	0.4	5	2	0.8
164	HPW371	Improved Genotype	2	8	0	0	7	8	-	0.5	8	1.5	8	5	0.5	Lr10, Lr23	5	4	0.5	0.5	0	1	0.5	Sr2, Sr8a, 9b, sr11	0.8	80	64	0.8	80	64	0.4	80	32	0.4	10	4	0.2	0	0	0.2	0	0	0.2	0	0	0.2	0	0	0.4
165	HPW373	Improved Genotype	2	8	3.5	0	0	5	YrA	0	5	1.5	8	0	0.5	Lr1, Lr10, Lr23	0	0	4	0	6.5	1.5	0.5	Sr11	0.2	0	0	0.4	0	0	0.2	0	0	0.2	0	0	0.2	0	0	0.2	0	0	0.2	0	0	0.2	0	0	1
166	HPW400	Improved Genotype	2	8	8	8	8	0	Yr2	0.5	8	8	8	8	NA	Lr13	5.5	NA	5.5	0.5	0	0	0.5	Sr9b, Sr11	0.6	60	36	0.2	5	1	0.6	40	24	0.8	40	32	0.2	0	0	1	5	5	0.2	0	0	0.2	0	0	0.4
167	HPW411	Improved Genotype	2	8	NA	7	5	0	-	0.5	8	8	8	0.5	7.5	Lr1, Lr13	5	NA	8	4	0	0	0.5	Sr2, Sr13	0.2	10	2	0.2	10	2	0.2	20	4	0.2	20	4	0.2	0	0	1	10	10	0.2	0	0	1	10	10	1
168	HPW412	Improved Genotype	2	8	0	0	3.5	6.5	Yr9, YrA	0	8	8	8	0	5	Lr1, Lr26	4	0	4	0	0	0.5	0.5	Sr31	0.2	10	2	0.2	5	1	0.4	60	24	0.4	60	24	1	20	20	1	20	20	1	40	40	1	40	40	0.4
169	HS240	Variety	2	8	8	8	0	8	Yr9, Yr18	0	6	8	8	7.5	1.5	Lr1, Lr26, Lr34	6	4	8	0.5	0	4	4	Sr31	0.6	80	48	0.6	80	48	1	100	100	1	80	80	1	20	20	1	20	20	1	5	5	1	10	10	1
170	HS277	Variety	2	8	4	8	7	8	Yr9, Yr18	0	8	1.5	8	2.67	5	Lr26, Lr34	0	0	0	0	0	0.5	0.5	Sr2, Sr5, Sr31	0.4	60	24	0.4	60	24	0.8	100	80	0.8	60	48	0.2	0	0	1	10	10	0.2	0	0	0.2	0	0	0.2
171	HS295	Variety	2	8	4	8	8	8	Yr2, Yr18	0	8	8	8	5	5	Lr1, Lr13, Lr23, Lr34	6	0	4	4	0	0	0	Sr2, Sr8b	0.4	60	24	0.4	60	24	0.6	40	24	0.6	20	12	1	40	40	1	20	20	1	40	40	1	20	20	1
172	HS365	Variety	2	8	0	0	3.5	4	Yr9	0.5	8	7.5	8	5	5	Lr1, Lr26	8	0.5	4	0	0	4	4	Sr5, Sr31	0.8	80	64	0.6	80	48	0.6	80	48	0.6	40	24	1	20	20	1	5	5	0.2	0	0	1	20	20	0.4
173	HS375	Variety	2	8	0	8	8	8	Yr9, Yr18	0.5	5	1.5	8	5	3.5	Lr1, Lr26, Lr34	0.5	0	0.5	0	0	0	0.5	Sr2, Sr5, Sr31	0.4	80	32	1	5	5	0.4	80	32	0.4	80	32	1	20	20	1	20	20	1	20	20	1	10	10	0.4
174	HS420	Variety	2	8	4	8	5	8	Yr18	5	3.5	8	8	2.33	5	Lr1, Lr10, Lr13, Lr34	5	0.5	4	0	0	0.5	0	Sr2	0.6	100	60	0.6	80	48	0.6	60	36	0.4	40	16	0.4	10	4	NA	NA	NA	1	20	20	0.4	10	4	0.8
175	HS490	Variety	2	8	2.5	NA	7	5	YrA, Yr27	0	7.5	8	8	1.5	0	Lr23	5.5	0	5	NA	0	4	4	Sr2, Sr9b, Sr28	0.2	20	4	0.2	10	2	0.2	20	4	0.2	5	1	0.2	0	0	0.2	0	0	0.2	0	0	0.4	10	4	0.8
176	HS514	Improved Genotype	2	8	8	0	0	8	-	0	7.5	8	8	5	8	Lr13	5	1.5	3.5	0	0	4	4	Sr8a, Sr13	0.4	10	4	0.4	10	4	1	100	100	1	100	100	0.6	10	6	1	5	5	0.4	10	4	0.6	10	6	0.8
177	HS526	Improved Genotype	2	8	8	8	8	8	Yr2, Yr27	NA	1.5	5	5	NA	0.5	Lr1, Lr10, Lr13	0.5	0	NA	0	NA	0	0	-	0.6	80	48	0.8	80	64	0.6	80	48	0.6	20	12	1	10	10	1	10	10	1	10	10	1	10	10	0.4
178	HS542	Variety	2	8	0	8	0	0	Yr2	0	7.5	4	8	0.5	5	Lr10, Lr13	1.5	0	4	0	0	0	0	Sr2, Sr7b, Sr8a, 9b, sr11	0.8	20	16	0.8	20	16	0.8	60	48	0.4	5	2	0.2	0	0	0.2	0	0	0.2	0	0	0.2	0	0	0.4
179	HS547	Improved Genotype	2	8	4	0	0	0	Yr2	0.5	5	5	3.5	5	0.5	Lr1, Lr10, Lr13	5	0	4	5	0	4	0.5	-	0.2	10	2	0.2	10	2	0.2	10	2	0.2	0	0	0.2	0	0	1	5	5	1	10	10	1	10	10	0.8
180	HS558	Improved Genotype	2	8	8	8	7	4	Yr2	0.5	8	8	8	7.5	3.5	Lr13	6	4	4	0	1	0	0.5	Sr9b, Sr11	0.2	20	4	0.2	10	2	0.2	20	4	0.2	20	4	0.2	0	0	1	10	10	1	10	10	1	10	10	0.4
181	HS562	Variety	2	8	8	0	0	4	YrA	0	8	7.5	8	5	1.5	Lr23	6.5	0	4	0.5	7	0	4	Sr2, Sr8a, Sr9b	0.2	10	2	0.2	10	2	0.2	40	8	0.2	40	8	0.2	0	0	1	20	20	1	20	20	1	20	20	1
182	HS577	Improved Genotype	2	0	0	8	NA	7	Yr2	0.5	3.5	5	8	0.5	5	Lr3, Lr23	0	4	0	0	4	0	0	Sr2, Sr7b, Sr11	0.2	0	0	0.2	0	0	0.2	20	4	0.2	10	2	0.6	10	6	1	5	5	0.6	10	6	0.6	10	6	0.4
183	HS590	Improved Genotype	2	7	5	4	5	0	YrA	0	8	3.5	8	1.5	7.5	Lr13	0	0	6	0	5.5	0.5	NA	Sr2, Sr7b	0.2	10	2	0.2	0	0	0.8	10	8	0.8	10	8	1	20	20	1	20	20	1	5	5	1	20	20	1
184	HS591	Improved Genotype	2	7	0	0	0	0	-	0	0	0	1.5	5	0	-	0.5	0	0.5	0	0	0.5	4	Sr2, Sr7b, Sr11	0.2	5	1	0.2	0	0	0.2	5	1	0.2	5	1	0.8	10	8	0.8	10	8	0.8	10	8	0.8	10	8	0.8
185	HS592	Improved Genotype	2	8	0	4	0	0	-	0	8	0	8	NA	1.5	Lr1, Lr10, Lr13	5	0	7	0.5	0	4	0	Sr9b, Sr11	0.2	10	2	0.4	10	4	0.2	10	2	0.2	5	1	0.2	0	0	0.2	0	0	0.2	0	0	0.2	0	0	0.8
186	HS593	Improved Genotype	2	8	3.5	0	0	0	-	0.5	8	2	8	4.5	1.5	Lr13	6	5	0.5	0	0	5	0.5	-	0.2	10	2	0.2	10	2	0.2	0	0	0.2	0	0	1	10	10	1	10	10	1	10	10	1	5	5	0.4
187	HS594	Improved Genotype	2	3.5	0	0	0	0	-	0	8	1.5	3.67	NA	1.5	Lr13	8	5	4	0	NA	0	0	Sr2, Sr7b	0.2	5	1	0.2	0	0	0.4	40	16	0.4	20	8	1	10	10	1	20	20	1	5	5	0.4	5	2	1
188	HS595	Improved Genotype	2	8	0	7	0	0	Yr2	0	1.5	5	8	5	1.5	Lr1, Lr10, Lr13	4	0	0	0	0	0	4	Sr2, Sr9b, Sr11	0.2	5	1	0.2	5	1	0.2	5	1	0.2	5	1	0.2	0	0	0.2	0	0	0.2	0	0	0.2	0	0	0.8
189	HTW-11	Genetic Stock	1	8	8	8	0	8	-	8	8	8	8	8	8	-	8	4	4	7	8	8	0.5	-	0.4	80	32	0.4	80	32	0.8	80	64	0.6	80	48	0.8	20	16	1	20	20	0.8	5	4	1	40	40	1
190	HTW-6	Genetic Stock	1	8	8	8	8	8	-	8	8	8	8	8	8	-	8	5.5	8	8	8	8	4	-	1	100	100	1	80	80	1	100	100	1	100	100	1	100	100	1	100	100	1	100	100	1	60	60	1
191	HUW12	Variety	2	8	0	NA	0	0	-	8	8	8	8	8	8	Lr14a	8	4	8	4	5.5	8	5.5	Sr11	0.2	10	2	0.2	5	1	0.6	80	48	0.6	80	48	1	10	10	1	10	10	1	10	10	1	5	5	1
192	HUW206	Variety	2	8	8	7	8	8	Yr9	0.5	7.5	7	8	4	NA	Lr23, Lr26	8	NA	7	4	5.5	0.5	4	Sr31	0.8	80	64	0.8	5	4	1	100	100	1	100	100	0.8	40	32	1	60	60	0.8	40	32	1	60	60	1
193	HUW234	Variety	2	8	8	8	3.5	8	Yr2	5	8	8	8	7.5	7.5	Lr14a	5.5	0.5	8	0.5	0	5	0.5	Sr9b, Sr11	0.4	60	24	0.4	60	24	0.8	100	80	0.8	80	64	1	60	60	1	10	10	1	10	10	1	40	40	1
194	HUW468	Variety	2	8	8	8	8	8	-	0	7.5	8	8	7.5	8	Lr13	5	4	0.5	0.5	0	4	4	-	0.6	60	36	0.6	40	24	0.6	80	48	0.8	40	32	0.2	0	0	0.2	0	0	0.2	0	0	0.2	0	0	0.4
195	HUW598	Improved Genotype	2	8	8	8	2.5	8	-	0.5	1	8	8	7.5	5	Lr10, Lr13	5	0	4	4	0	0.5	4	-	0.4	80	32	0.4	80	32	0.4	80	32	0.4	80	32	0.2	0	0	1	10	10	0.8	5	4	1	10	10	0.8
196	HUW616	Improved Genotype	2	8	0	8	3.5	8	Yr27	0	1.5	0	5	0.5	0.5	-	0	5	0	0	0	0	0	-	0.8	80	64	0.8	80	64	0.8	60	48	0.8	60	48	0.2	0	0	0.2	0	0	0.2	0	0	0.4	5	2	0.4
197	HUW661	Improved Genotype	2	8	8	0	0	8	Yr2	5	8	8	0	8	5	Lr1, Lr2a, Lr10, Lr23	5	4	8	0	0	5	0	Sr30	0.2	5	1	0.2	5	1	0.2	20	4	0.2	20	4	1	40	40	1	40	40	1	40	40	0.4	5	2	0.8
198	HUW675	Improved Genotype	2	8	0	8	0	6	-	0	7.5	1.5	7.5	0.5	5	Lr10, Lr23	4	0	5.5	0	0	0	0	Sr11, Sr13	0.4	60	24	0.4	20	8	0.6	60	36	0.4	10	4	0.2	0	0	1	10	10	0.2	0	0	0.2	0	0	0.8
199	HUW677	Improved Genotype	2	8	8	8	8	8	-	0	1.5	5	5	0.5	0.5	-	0.5	0	0.5	0	0.5	0	0.5	-	0.6	100	60	0.4	60	24	0.8	80	64	0.8	40	32	0.8	10	8	0.8	10	8	0.8	10	8	0.8	10	8	0.4
200	HUW679	Improved Genotype	1	4	8	0	0	3.5	Yr9	0.5	8	5	8	5	0.5	Lr1, Lr10, Lr26	8	4	0	0	0	0.5	4	Sr31	0.2	20	4	0.2	10	2	0.6	80	48	0.4	40	16	0.2	0	0	0.2	0	0	0.2	0	0	0.4	5	2	1
201	HW2001	Genetic Stock	2	8	8	8	7	8	-	0.5	4.5	1.5	5	1.5	5	-	5	5	4	0.5	0	4	5	-	0.6	80	48	0.6	80	48	0.4	10	4	0.6	10	6	0.8	10	8	1	40	40	1	5	5	1	40	40	1
202	HW2004	Variety	2	8	8	8	0	0	Yr2	0.5	4.5	3.67	8	7.5	0	Lr24	5	0	8	0.5	NA	0	5.5	Sr2, Sr24	0.6	20	12	0.8	20	16	0.4	20	8	0.4	10	4	1	80	80	1	40	40	1	80	80	1	60	60	1
203	HW2045	Variety	2	8	4	8	0	1	-	0	1.5	5	0	5	0	-	0	5.5	0	0	0	0.5	0.5	Sr2	0.8	80	64	0.8	60	48	0.8	60	48	0.8	20	16	0.2	0	0	0.2	0	0	0.2	0	0	0.2	0	0	0.4
204	HW2049	Genetic Stock	2	8	8	8	0	8	-	0	1.5	5	5	5	0.5	-	5	0	0.5	0	0	0.5	0.5	-	0.6	80	48	0.6	80	48	0.8	100	80	0.8	60	48	0.2	0	0	0.2	0	0	0.2	0	0	0.2	0	0	0.4
205	HW2081	Variety	2	8	8	8	2.5	8	-	0.5	0	5	NA	5	5	-	0	0	4	0	0	0	0.5	-	0.8	80	64	0.8	40	32	0.8	100	80	0.8	80	64	0.2	0	0	0.2	0	0	0.2	0	0	0.2	0	0	0.4
206	HW4005	Variety	2	4	8	8	8	8	-	0	5	0	0	5	5	-	0	0.5	6	0	0	0	5.5	-	0.6	80	48	0.6	80	48	0.8	100	80	0.8	80	64	0.2	0	0	1	5	5	0.2	0	0	0.2	0	0	1
207	HW5205	Improved Genotype	2	8	0	8	0	8	Yr9	0	1.5	1	8	4.5	0	Lr26	4	4	0.5	0	0	0.5	0.5	Sr31	0.8	60	48	0.8	60	48	0.6	80	48	0.6	60	36	0.2	0	0	NA	NA	NA	0.2	0	0	0.2	0	0	0.4
208	HW5207-1	Improved Genotype	2	8	2.5	3.5	0	7	-	0	5	5	1.5	5	5	-	5	0	4	0	0	0	4	-	0.4	40	16	0.6	20	12	0.8	80	64	0.8	60	48	0.2	0	0	0.2	0	0	0.4	5	2	0.2	0	0	0.4
209	HW5216	Variety	2	8	8	8	8	8	Yr9	0	7.5	4	7.5	8	0	Lr1, Lr26	5	0	8	0	4	6.5	4	Sr31	0.4	60	24	0.4	60	24	0.4	60	24	0.4	20	8	0.8	40	32	1	40	40	1	40	40	0.8	10	8	1
210	HYB65	Variety	2	8	8	8	0	8	-	0	8	8	8	8	8	-	8	0	4	0.5	8	7	0	-	0.8	80	64	0.8	80	64	0.6	80	48	0.6	40	24	1	100	100	1	60	60	1	20	20	1	20	20	1
211	IC212140	Landraces	2	8	8	NA	8	5	-	0	8	8	8	8	7.5	-	5	NA	7	0	NA	0.5	5.5	-	0.8	100	80	0.8	80	64	1	100	100	1	80	80	1	60	60	1	40	40	1	10	10	1	20	20	1
212	IC212142	Landraces	1	4	4	8	4	0	-	8	8	8	8	8	7.5	-	8	0	8	4	8	8	0	-	1	100	100	1	80	80	1	100	100	0.8	60	48	1	80	80	1	20	20	1	10	10	1	40	40	1
213	IC212145	Landraces	1	8	8	8	8	8	-	8	8	8	8	8	7.5	-	8	7	8	6	0	8	7	-	0.4	60	24	0.4	60	24	0.8	100	80	0.8	100	80	1	40	40	1	40	40	1	20	20	1	20	20	1
214	IC212151	Landraces	1	8	8	0	8	8	-	8	8	8	8	8	8	-	8	8	8	7	8	8	8	-	1	100	100	1	100	100	1	100	100	1	40	40	1	80	80	NA	NA	NA	1	10	10	1	60	60	1
215	IC212153AMB	Landraces	2	8	7.5	8	0	7	-	0	8	8	8	6.5	5	-	5	4	4	0	4	4	0.5	-	0.4	60	24	0.4	40	16	0.2	40	8	0.2	5	1	1	20	20	1	20	20	0.4	5	2	1	20	20	0.4
216	IC212161	Landraces	1	8	7	0	8	7	-	0	7	8	8	8	1.5	-	4	0	4	0	4	5	0.5	-	0.6	60	36	0.6	60	36	0.6	60	36	0.6	20	12	1	20	20	0.4	10	4	0.4	5	2	1	20	20	0.2
217	IC212162	Landraces	2	8	8	8	0	7	-	0	8	8	8	7	0.5	-	5	0	5	0	5.5	0.5	4	-	0.6	100	60	0.4	80	32	0.8	100	80	0.8	60	48	0.8	20	16	1	40	40	1	60	60	1	60	60	1
218	IC212182	Landraces	1	8	8	4	8	8	-	8	8	8	8	7.5	7.5	-	8	8	8	0.5	7	8	4	-	1	100	100	1	100	100	1	100	100	1	80	80	1	100	100	1	80	80	1	40	40	1	60	60	1
219	IC212184	Landraces	1	8	8	4	8	8	-	8	8	8	8	8	8	-	8	8	8	8	8	8	4	-	1	100	100	1	100	100	1	100	100	1	60	60	1	100	100	1	100	100	1	40	40	1	60	60	1
220	IC212190	Landraces	1	8	8	0	8	8	-	8	8	8	8	8	8	-	8	8	8	8	8	8	8	-	1	100	100	1	80	80	1	100	100	1	100	100	1	100	100	1	80	80	0.2	0	0	1	60	60	1
221	IC28617	Landraces	1	8	8	8	7.5	8	-	8	8	8	8	8	8	-	8	8	8	8	8	8	4	-	1	100	100	1	100	100	1	100	100	1	100	100	1	100	100	1	100	100	1	60	60	1	60	60	1
222	IC296432	Genetic Stock	2	8	8	8	4	8	-	0	0.5	1.5	1.5	7.5	NA	-	8	0	0	7	8	5	0	-	0.6	60	36	0.6	60	36	0.8	80	64	0.6	60	36	0.8	10	8	1	20	20	1	5	5	1	20	20	1
223	IC296440	Landraces	2	8	8	8	NA	8	-	0.5	5	5	5	5	0	-	8	0	4	0	1.5	8	0	-	1	100	100	1	80	80	0.8	100	80	0.6	80	48	0.2	0	0	0.2	0	0	0.2	0	0	0.8	5	4	1
224	IC296491	Landraces	2	8	4	8	8	8	-	0	5	0	5	5	0	-	0	0	0.5	0	0	0	0	-	0.6	100	60	0.6	60	36	0.8	80	64	0.6	80	48	0.2	0	0	0.2	0	0	0.2	0	0	0.2	0	0	0.2
225	IC321847	Landraces	1	8	7	0	0	0	-	1.5	8	8	8	7.5	7	-	8	4	4	3.5	8	8	8	-	0.4	20	8	0.4	10	4	0.6	40	24	0.8	40	32	0.8	5	4	NA	NA	NA	0.8	5	4	0.8	5	4	0.8
226	IC321849	Landraces	1	8	8	8	8	8	-	8	8	8	8	8	8	-	8	8	8	8	8	8	8	-	1	100	100	1	100	100	1	100	100	1	100	100	1	100	100	1	100	100	1	100	100	1	100	100	1
227	IC321851	Landraces	2	8	8	8	NA	8	-	0.5	8	8	8	8	7.5	-	8	5	0	0.5	7	3.5	8	-	0.6	100	60	0.6	60	36	0.8	60	48	0.8	20	16	1	40	40	1	40	40	1	40	40	1	20	20	1
228	IC321855	Landraces	1	8	8	8	8	8	-	1.5	8	8	8	8	8	-	8	0	8	0.5	0	8	8	-	1	100	100	0.2	10	2	1	100	100	0.8	80	64	1	100	100	1	60	60	1	5	5	1	60	60	1
229	IC321856	Landraces	1	8	8	8	8	0	-	8	8	8	8	8	7.5	-	8	5	8	0.5	6	8	7	-	1	100	100	1	100	100	1	100	100	1	100	100	1	100	100	1	60	60	1	40	40	1	40	40	1
230	IC321866	Landraces	2	8	8	8	8	8	-	0.5	8	8	8	8	7.5	-	8	0	8	0	8	4	4	-	0.8	80	64	0.8	40	32	0.8	80	64	0.8	40	32	1	60	60	1	20	20	1	40	40	1	60	60	1
231	IC321869	Landraces	1	8	8	8	8	8	-	8	8	8	8	8	8	-	8	7	8	8	8	8	6	-	1	100	100	1	80	80	1	100	100	1	40	40	1	80	80	NA	NA	NA	1	10	10	1	80	80	1
232	IC321877	Landraces	1	8	8	8	8	8	-	8	7.5	8	8	8	8	-	8	8	4	8	8	8	4	-	0.8	60	48	0.6	40	24	1	80	80	1	60	60	1	20	20	1	10	10	1	20	20	1	40	40	1
233	IC321879	Landraces	1	8	7	4	0	0	-	0	8	8	8	6	7.5	-	8	0	5.5	0	8	5	6	-	1	100	100	0.8	80	64	1	100	100	1	60	60	1	40	40	1	80	80	1	40	40	1	60	60	1
234	IC321885	Landraces	1	8	8	4	8	8	-	8	8	8	8	8	8	-	8	8	8	8	8	8	8	-	1	100	100	1	100	100	1	100	100	1	60	60	1	100	100	1	100	100	1	100	100	1	60	60	1
235	IC321886	Landraces	2	8	7	8	4	7	-	1.5	8	8	8	7.5	8	-	8	0	5.5	0.5	0	8	0.5	-	0.4	20	8	0.4	20	8	0.6	40	24	0.6	40	24	0.2	0	0	1	20	20	1	40	40	1	20	20	0.8
236	IC321888	Landraces	2	8	8	8	8	8	-	0.5	8	8	8	7.5	NA	-	8	4	8	0.5	5.5	5	0.5	-	0.6	100	60	0.6	80	48	1	100	100	1	40	40	1	40	40	1	40	40	1	40	40	1	40	40	1
237	IC321892	Landraces	2	8	8	8	8	8	-	0.5	8	8	8	7	NA	-	8	4	8	0	8	0	8	-	0.8	100	80	0.8	100	80	0.8	60	48	0.6	60	36	1	60	60	1	60	60	NA	NA	NA	1	20	20	1
238	IC321898	Landraces	1	8	0	8	0	8	-	8	8	5	8	8	7.5	-	8	6	8	7.5	7	8	8	-	0.6	80	48	0.6	80	48	0.8	80	64	0.8	40	32	1	10	10	1	10	10	1	40	40	1	40	40	1
239	IC321899	Landraces	1	8	8	8	0	1	-	5	8	8	8	8	8	-	8	4	8	0	8	8	4	-	1	100	100	0.8	80	64	1	100	100	1	80	80	1	100	100	1	80	80	1	60	60	1	40	40	1
240	IC321905A	Landraces	1	8	7.5	8	2.5	8	-	8	8	8	8	8	7.5	-	8	8	8	8	8	8	8	-	0.4	80	32	0.4	60	24	0.8	80	64	0.8	40	32	0.8	20	16	1	80	80	1	20	20	1	40	40	1
241	IC321910	Landraces	2	8	8	0	0	8	-	5	8	7.5	8	8	NA	-	8	4	5.5	8	8	8	4	-	1	100	100	1	100	100	1	100	100	1	60	60	1	60	60	1	60	60	0.8	10	8	1	40	40	1
242	IC321913	Landraces	1	8	8	8	8	8	-	8	8	8	8	8	8	-	5	5.5	8	4	8	8	8	-	1	100	100	1	80	80	1	100	100	0.8	60	48	0.2	0	0	1	40	40	0.8	5	4	1	40	40	1
243	IC321918	Landraces	1	8	5	4	0.5	5	-	0	8	8	8	5	5	-	8	4	5.5	0	7	4	0.5	-	0.2	20	4	0.4	20	8	0.6	60	36	0.6	40	24	1	10	10	NA	NA	NA	1	10	10	1	10	10	0.8
244	IC321922	Landraces	2	8	8	0	8	8	-	8	8	8	8	8	8	-	8	5.5	4	0	8	8	8	-	1	100	100	1	100	100	1	100	100	1	80	80	1	100	100	1	100	100	1	20	20	1	60	60	1
245	IC321927	Landraces	1	8	8	8	8	7	-	1.5	8	8	8	8	NA	-	8	4	4	0	8	8	8	-	1	100	100	0.8	100	80	1	100	100	0.8	100	80	1	20	20	NA	NA	NA	0.8	20	16	1	60	60	1
246	IC321931	Landraces	2	8	5	8	5	8	-	0.5	8	8	5	5	5	-	4	0	4	0	0	0.5	0.5	-	0.4	60	24	0.4	60	24	0.6	40	24	0.6	40	24	1	40	40	1	10	10	1	40	40	1	40	40	0.4
247	IC321937	Landraces	1	8	8	0	8	8	-	8	8	8	8	8	8	-	8	8	8	8	8	8	8	-	0.6	80	48	0.4	40	16	1	100	100	1	60	60	1	40	40	1	20	20	1	10	10	1	20	20	1
248	IC321946	Landraces	2	8	3.5	7	0	8	-	0	8	8	8	5	7.5	-	5	NA	0.5	0	0	4	3.5	-	0.6	80	48	0.4	20	8	0.8	100	80	0.6	100	60	0.2	0	0	1	40	40	1	40	40	1	10	10	0.8
249	IC321950	Landraces	2	8	0	8	0	8	-	0	8	8	0	4.5	5	-	5	0	4	0	0	0.5	0.5	-	0.8	100	80	0.8	80	64	0.8	100	80	0.8	60	48	0.2	0	0	1	10	10	0.8	10	8	1	20	20	0.8
250	IC321958	Landraces	1	8	7	4	0	0	-	8	8	8	8	8	8	-	8	4	8	6	0	8	7	-	0.2	10	2	0.2	5	1	0.8	40	32	1	20	20	1	10	10	1	20	20	1	10	10	1	5	5	1
251	IC321979	Landraces	2	8	0	4	8	0	-	5	8	8	8	0	7	-	0.5	0	0	0.5	4	4	0	-	0.4	100	40	0.2	60	12	0.4	80	32	0.4	60	24	1	20	20	1	10	10	1	20	20	1	40	40	0.4
252	IC321984	Landraces	2	8	8	8	0	0	-	5	8	8	8	6	5	-	8	0.5	0.5	0	8	5	4	-	0.8	100	80	0.8	100	80	0.8	100	80	0.8	100	80	1	10	10	1	20	20	1	100	100	1	60	60	1
253	IC321997A	Landraces	1	4	5	8	0	8	-	8	8	8	8	8	8	-	8	4	8	8	8	8	8	-	0.2	20	4	0.2	20	4	0.4	40	16	0.4	10	4	1	20	20	1	20	20	0.8	5	4	1	20	20	1
254	IC321998	Landraces	2	8	8	0	4	0	-	5	8	8	8	7.5	7.5	-	8	NA	0	0	0	4	4	-	0.2	40	8	0.2	0	0	0.2	80	16	0.2	40	8	0.2	0	0	0.4	10	4	0.2	0	0	0.4	10	4	1
255	IC322001	Landraces	2	8	8	0	4	0	-	0.5	8	8	8	8	5	-	7	0	8	0	NA	0	4	-	0.2	40	8	0.2	5	1	0.8	80	64	0.8	80	64	1	10	10	1	10	10	1	10	10	0.4	10	4	0.8
256	IC322007A	Landraces	1	8	8	8	8	7	-	8	8	8	8	8	8	-	8	0	8	0.5	6	3.5	8	-	0.4	40	16	1	0	0	1	40	40	0.8	10	8	1	80	80	1	40	40	1	40	40	1	40	40	1
257	IC322011A	Landraces	1	8	5	4	0	8	-	4	8	8	8	8	8	-	8	8	8	5.5	0	8	8	-	0.2	40	8	0.2	20	4	0.6	80	48	0.6	40	24	1	20	20	1	20	20	1	10	10	1	10	10	1
258	IC322016	Landraces	2	8	8	0	0	0	-	0.5	8	8	8	7.5	7.5	-	8	4	7	0.5	0	5	0	-	0.2	40	8	0.2	20	4	0.4	60	24	0.4	20	8	1	20	20	1	20	20	1	20	20	0.4	20	8	0.8
259	IC322023	Landraces	2	8	8	8	8	8	-	3.67	8	8	8	7.5	3.5	-	8	0	8	0	8	8	4	-	1	100	100	1	100	100	0.8	80	64	0.6	60	36	1	40	40	1	40	40	1	20	20	1	40	40	1
260	IC47017A	Landraces	1	4	8	8	8	8	-	1.5	8	8	8	8	8	-	8	6	8	5.5	6	8	8	-	1	80	80	1	80	80	0.4	60	24	0.8	40	32	1	5	5	1	20	20	0.8	20	16	1	20	20	1
261	IC47073B	Landraces	1	8	0	8	7	8	-	1.5	8	8	8	8	8	-	8	0	8	0	8	7	5.5	-	0.4	60	24	0.4	60	24	0.8	80	64	0.8	60	48	1	100	100	1	40	40	1	60	60	1	10	10	1
262	IC59581	Landraces	1	8	8	8	8	8	-	8	8	8	8	8	8	-	8	8	8	8	8	8	8	-	1	100	100	1	100	100	1	100	100	1	100	100	1	100	100	1	80	80	1	20	20	1	40	40	1
263	ISD215	Genetic Stock	2	8	4	0	3.5	0	-	0	8	8	8	0	0.5	-	0	0	8	0	0	5	0.5	-	0.4	60	24	0.4	40	16	0.6	80	48	0.6	40	24	1	20	20	1	20	20	0.2	0	0	1	10	10	1
264	JANAK(HD1982)	Variety	2	8	8	8	8	7	-	0	8	8	8	0	NA	-	8	0	4	0.5	5	0.5	4	Sr5, Sr8	1	100	100	0.6	80	48	0.6	100	60	0.6	60	36	1	60	60	1	20	20	1	60	60	0.4	10	4	0.8
265	JOB2028	Exotic collection	2	8	8	8	8	0	-	0.5	8	8	8	3.67	7.5	-	4	0.5	0	4	0	4	0.5	-	1	100	100	1	100	100	0.8	100	80	0.8	60	48	1	40	40	1	40	40	1	40	40	1	40	40	0.8
266	JOB984	Exotic collection	2	4	0	8	3.5	4	-	0	8	7	NA	NA	5	-	7	7	NA	0	0	8	0.5	-	0.8	60	48	0.8	40	32	0.8	40	32	0.8	20	16	0.2	0	0	NA	NA	NA	0.2	0	0	1	10	10	0.8
267	K0617	Improved Genotype	2	8	8	8	7	8	-	0	4.5	8	8	5	0.5	Lr1, Lr23	5	0	4	0	5.5	5	0.5	Sr8a, Sr9b, Sr11	0.4	60	24	0.4	60	24	0.6	60	36	0.8	60	48	0.2	0	0	0.4	10	4	0.2	0	0	0.2	0	0	0.8
268	K1114	Improved Genotype	2	8	8	8	8	6.5	-	0.5	8	8	8	8	5	-	4	0	0	0	7	0.5	4	-	0.8	100	80	0.8	60	48	0.6	60	36	0.6	40	24	1	10	10	1	10	10	1	10	10	0.8	10	8	0.2
269	K1204	Improved Genotype	2	8	8	0	8	8	-	0	8	8	8	7.5	1.5	-	5	4	4	0	NA	0.5	4	-	0.2	20	4	0.2	5	1	0.2	10	2	0.2	5	1	1	20	20	0.4	5	2	0.4	10	4	1	20	20	0.8
270	K307	Variety	2	8	8	0	5	8	Yr2	0	5	8	8	0.5	1.5	Lr1, Lr23	8	0	0	0	5.5	7	0	Sr2	0.4	40	16	0.4	20	8	0.4	40	16	0.6	40	24	1	20	20	1	20	20	1	20	20	1	10	10	0.8
271	K68	Variety	1	8	7.5	8	5	8	-	5	7.5	8	8	8	7.5	-	8	0	8	7	5.5	8	8	-	0.4	20	8	0.4	20	8	0.6	40	24	0.4	40	16	1	20	20	1	20	20	1	20	20	1	5	5	1
272	K8020	Variety	2	8	8	8	0	6.5	Yr2	0.5	8	8	8	4	7.5	Lr1, Lr13	8	4	5.5	0	4	4	3.5	Sr2	0.8	80	64	0.8	80	64	0.8	80	64	0.6	10	6	1	10	10	0.4	10	4	1	20	20	1	20	20	1
273	K8027	Variety	2	8	2.5	8	2.5	0	Yr2	0.5	8	8	8	8	5	Lr13	8	4	0	0.5	5.5	0	5	Sr2, Sr11	1	80	80	0.8	60	48	0.8	80	64	0.8	60	48	0.2	0	0	1	5	5	0.2	0	0	0.8	5	4	0.4
274	K8962	Variety	2	7	5	0	5	0	Yr2, Yr18	0.5	8	1.5	8	5	5	Lr10, Lr13, Lr34	4	4	0.5	0	5	0.5	0.5	Sr7b, Sr11	0.4	80	32	0.4	80	32	0.4	40	16	0.4	40	16	0.2	0	0	1	20	20	1	10	10	1	5	5	0.2
275	K9006	Variety	2	8	8	3.5	8	7	Yr18	0	8	8	NA	4.5	7.5	Lr23, Lr34	7	4	7	5	0	0.5	8	Sr2, Sr8b, Sr9b, Sr11	0.8	40	32	0.8	40	32	0.8	100	80	0.2	20	4	1	40	40	1	40	40	0.8	10	8	1	20	20	1
276	K9107	Variety	2	8	0	0	5	0	Yr2, Yr18	0.5	1	1.5	1.5	5	0	Lr13, Lr34	0	0	0.5	0	5.5	0.5	0	Sr2, Sr5, Sr8b, Sr11	0.4	40	16	0.4	40	16	0.4	40	16	0.4	20	8	0.2	0	0	0.2	0	0	0.2	0	0	0.2	0	0	0.8
277	K9329	Variety	2	8	NA	8	0	8	-	0	8	8	8	0	8	-	8	0	4	0	0	5	4	-	1	100	100	1	100	100	1	100	100	1	80	80	1	40	40	1	40	40	1	20	20	1	5	5	0.8
278	K9351	Variety	2	8	7	2.5	4	0	-	1.5	8	8	0	5	8	Lr10, Lr13	4	0	0	5	0	4	0	Sr9b, Sr11	0.4	20	8	0.4	20	8	0.6	60	36	0.6	40	24	1	40	40	1	20	20	1	40	40	1	40	40	0.4
279	KA7827	Exotic collection	2	8	8	8	5	1	-	0	8	1.5	8	1.5	5	-	8	0	8	0	NA	4	5	-	0.8	100	80	0.8	80	64	0.6	80	48	0.6	40	24	1	10	10	1	40	40	1	60	60	1	20	20	1
280	KALYANSONA	Variety	2	8	8	8	3.5	8	Yr2, Yr18	0.5	8	8	5	8	5	Lr34	8	0	0	0	5.5	0.5	4	Sr11	0.6	100	60	0.6	100	60	0.8	100	80	0.8	80	64	1	60	60	1	20	20	1	60	60	0.4	10	4	1
281	KAPARGAON	Landraces	1	8	8	8	0	8	-	8	8	8	8	8	8	-	8	7	8	8	8	8	8	-	0.6	40	24	0.6	40	24	0.8	60	48	0.8	60	48	0.8	5	4	1	20	20	1	40	40	1	20	20	1
282	KB2012-03	Improved Genotype	2	5	0	0	0	0	-	0	1.5	1.5	1.5	0.5	5	-	7	4	5.5	0	5.5	0	4	-	0.2	0	0	0.2	0	0	0.2	0	0	0.2	0	0	0.2	0	0	0.2	0	0	1	5	5	0.4	5	2	1
283	KBRL22	Genetic Stock	2	8	8	8	0	7.5	-	0.5	8	2.67	8	5	0.5	-	8	4	4	0	0	0.5	0.5	-	0.6	60	36	0.6	60	36	0.6	40	24	0.4	20	8	1	10	10	1	10	10	1	10	10	1	10	10	0.4
284	KHARCHIA65	Variety	1	8	8	8	7	8	-	8	8	8	8	8	8	-	7	4	8	4	5.5	8	8	Sr7b	1	100	100	1	80	80	1	100	100	1	60	60	1	40	40	1	60	60	1	60	60	1	20	20	1
285	KHARCHIALOCAL	Landraces	1	8	8	8	8	8	-	8	8	8	8	8	8	-	8	8	8	8	6	8	5.5	-	1	100	100	1	100	100	1	100	100	1	80	80	1	100	100	1	100	100	1	100	100	1	60	60	1
286	KRL1-4	Variety	2	7	7	8	7	4	Yr2	0	8	8	8	0.5	8	Lr13	4	4	8	0	NA	4	0.5	Sr9b, Sr11	0.8	40	32	0.8	40	32	0.6	80	48	0.4	80	32	1	20	20	1	20	20	1	20	20	0.8	5	4	1
287	KRL19	Variety	2	4	6.5	8	0	7	Yr2	0	8	8	8	7.5	0.5	Lr13	6	0	0.5	0	0	0	0.5	Sr2, Sr8b, Sr9b, Sr11	1	100	100	1	80	80	1	100	100	1	80	80	0.2	0	0	NA	NA	NA	0.8	10	8	0.8	10	8	0.8
288	KRL238	Improved Genotype	2	8	8	0	8	4	-	5	8	8	8	1.5	7	Lr13	5	0	0	0.5	4	0	0.5	-	0.2	20	4	0.2	20	4	0.2	20	4	0.2	10	2	0.4	20	8	0.4	5	2	0.4	20	8	0.4	20	8	0.8
289	KRL35	Genetic Stock	2	8	8	0	5	8	-	0	8	8	8	0	0	-	6	0	5.5	0.5	0	0.5	5	-	0.8	80	64	0.8	80	64	0.8	100	80	0.8	100	80	1	20	20	1	20	20	1	5	5	0.4	10	4	1
290	L17A	Landraces	1	0	NA	NA	NA	7	-	NA	8	8	NA	NA	NA	-	8	NA	NA	NA	NA	0	NA	-	0.8	20	16	1	5	5	0.6	40	24	0.6	40	24	1	40	40	NA	NA	NA	1	40	40	0.8	40	32	NA
291	L2(AD)	Landraces	1	8	3.5	0	0	8	-	8	8	8	8	8	8	-	8	NA	NA	5.5	8	8	8	-	0.4	20	8	0.4	20	8	0.4	80	32	0.4	20	8	1	10	10	NA	NA	NA	1	10	10	1	10	10	1
292	L25(AMB)	Landraces	1	8	7	4	5	3.5	-	0.5	8	8	8	7.5	5	-	8	4	0	0	4	5	4	-	0.6	60	36	0.6	60	36	0.6	80	48	0.6	80	48	1	10	10	1	20	20	0.8	10	8	1	10	10	0.4
293	L25(RED)	Landraces	1	8	4	8	0	8	-	8	8	8	NA	8	8	-	8	8	8	8	0	8	8	-	0.4	80	32	0.4	60	24	0.4	20	8	0.2	20	4	1	60	60	1	60	60	1	10	10	1	40	40	1
294	L5(AL)	Landraces	1	8	4	8	4	8	-	8	8	8	NA	8	0	-	8	0	8	8	0	7	8	-	1	100	100	1	80	80	1	100	100	1	80	80	1	40	40	1	40	40	1	40	40	1	20	20	1
295	LALBAHADUR	Variety	2	8	7	8	0	8	-	0	8	8	8	7.5	5	-	5	4	8	0	0	0.5	4	-	0.6	80	48	0.6	80	48	1	80	80	1	80	80	1	10	10	1	10	10	0.4	5	2	1	10	10	1
296	LBRL4	Genetic Stock	2	8	8	8	0.5	7	-	0	1.5	8	8	8	7	-	5	0	0	0	5.5	0	0	-	0.2	10	2	0.2	10	2	0.2	20	4	0.2	0	0	1	20	20	1	20	20	0.4	5	2	0.4	5	2	0.8
297	LGM110	Landraces	1	8	5	0	0	0	-	8	5	8	8	8	7.5	-	8	8	8	8	8	8	8	-	0.2	10	2	0.2	10	2	0.6	40	24	0.6	40	24	1	10	10	1	10	10	0.8	5	4	0.4	10	4	1
298	LGM112	Landraces	2	8	8	8	8	8	-	1.5	8	8	8	5	7.5	-	8	0	8	0.5	8	8	7	-	0.2	80	16	0.2	60	12	0.8	100	80	0.8	80	64	1	60	60	1	60	60	1	40	40	1	40	40	1
299	LGM114	Landraces	2	8	8	0	0	7	-	1.5	8	8	8	1.5	7.5	-	8	4	4	0.5	8	8	8	-	0.4	100	40	0.4	80	32	1	100	100	1	20	20	1	60	60	1	20	20	1	20	20	1	60	60	1
300	LGM124	Landraces	1	8	8	8	7	8	-	8	8	8	8	8	8	-	8	0	8	8	8	8	8	-	0.6	100	60	0.6	80	48	0.6	80	48	0.6	40	24	1	60	60	1	40	40	1	40	40	1	40	40	1
301	LGM130	Landraces	1	8	8	8	0	8	-	8	8	8	8	8	8	-	8	4	8	8	5	8	4	-	0.2	40	8	0.4	20	8	0.8	80	64	0.8	60	48	1	10	10	1	10	10	1	10	10	1	10	10	1
302	LGM132	Landraces	1	8	8	8	8	3.5	-	8	8	8	0	8	7.5	-	8	4	8	8	0	8	4	-	0.4	80	32	0.4	60	24	1	100	100	0.8	60	48	1	40	40	1	40	40	1	40	40	1	40	40	1
303	LGM133	Landraces	2	8	8	7	8	7.5	-	5	8	5	8	8	6.5	-	8	0	8	0	4	0	0.5	-	0.6	80	48	0.8	60	48	1	80	80	1	40	40	1	20	20	1	80	80	1	10	10	1	40	40	1
304	LGM134-B	Landraces	1	8	3.5	8	0	8	-	8	7.5	8	8	8	8	-	8	0	7	5.5	7	8	5.5	-	0.4	20	8	0.4	20	8	0.6	60	36	0.4	60	24	1	40	40	1	40	40	1	40	40	0.8	10	8	1
305	LGM135	Landraces	1	8	8	8	0	8	-	8	8	8	8	8	8	-	8	8	8	8	8	8	8	-	0.4	60	24	0.4	60	24	0.8	80	64	0.8	60	48	1	20	20	NA	NA	NA	1	5	5	1	40	40	1
306	LGM136	Landraces	1	8	8	0	0.5	8	-	8	8	8	8	8	8	-	8	8	5.5	7	8	8	8	-	0.2	10	2	0.2	5	1	0.6	80	48	0.8	20	16	1	60	60	1	5	5	0.4	5	2	1	20	20	1
307	LGM137	Landraces	1	8	NA	8	0	5	-	8	8	8	8	4.5	8	-	8	8	8	0	8	8	8	-	0.2	5	1	0.2	5	1	1	40	40	1	20	20	0.2	0	0	1	20	20	0.8	5	4	0.6	10	6	1
308	LGM139	Landraces	1	8	8	4	4	8	-	8	8	8	8	8	7.5	-	8	8	8	8	8	8	8	-	0.8	80	64	0.8	80	64	1	100	100	1	60	60	1	80	80	1	40	40	1	80	80	1	40	40	1
309	LGM162	Landraces	1	8	8	8	8	8	-	8	8	8	8	8	8	-	8	8	8	8	8	8	4	-	1	100	100	1	100	100	1	100	100	1	80	80	1	100	100	1	100	100	1	100	100	1	60	60	1
310	LGM164	Landraces	1	8	5	8	0	8	-	8	8	8	8	NA	8	-	8	5.5	8	8	7	8	7	-	1	100	100	1	80	80	1	100	100	1	60	60	1	100	100	1	80	80	1	80	80	1	40	40	1
311	LGM19	Landraces	1	8	8	8	8	8	-	8	3.67	8	8	5	8	-	8	7	8	8	8	8	8	-	1	100	100	0.2	5	1	1	100	100	1	80	80	1	100	100	1	80	80	1	60	60	1	60	60	1
312	LGM191	Landraces	1	7	0	7	0	4	-	8	8	8	8	8	8	-	8	0	8	8	8	8	8	-	0.2	20	4	0.2	20	4	0.2	0	0	0.2	0	0	0.2	0	0	1	20	20	1	10	10	0.4	10	4	1
313	LGM205	Landraces	1	8	8	8	7	3.5	-	8	8	8	8	8	8	-	6.5	0	7	0.5	7	8	0.5	-	0.8	80	64	0.8	60	48	1	80	80	1	80	80	1	60	60	1	60	60	1	60	60	1	40	40	1
314	LGM225-1	Landraces	1	8	8	3.5	8	8	-	8	8	8	8	8	8	-	8	7	8	8	0	8	8	-	0.8	80	64	0.8	60	48	1	100	100	1	80	80	1	10	10	1	20	20	1	40	40	0.4	5	2	1
315	LGM225-R	Landraces	1	8	8	8	0	8	-	8	8	8	8	8	8	-	8	7	5.5	8	8	8	8	-	0.6	100	60	0.6	100	60	1	100	100	1	60	60	1	5	5	1	20	20	1	10	10	1	20	20	1
316	LGM238	Landraces	1	8	8	8	8	8	-	8	8	8	8	8	8	-	8	8	8	8	8	8	8	-	0.2	40	8	0.2	10	2	0.6	80	48	0.6	40	24	1	20	20	1	20	20	1	20	20	1	20	20	1
317	LGM245	Landraces	1	8	8	3.5	8	8	-	8	8	8	8	8	8	-	8	7	8	8	NA	8	8	-	0.4	80	32	0.4	60	24	1	100	100	1	100	100	0.8	10	8	1	40	40	1	20	20	1	20	20	0.8
318	LGM251	Landraces	1	8	8	5	8	8	-	8	8	8	8	8	8	-	8	8	8	8	8	8	8	-	1	100	100	1	100	100	1	100	100	1	80	80	1	100	100	1	100	100	1	100	100	1	100	100	1
319	LGM69	Landraces	1	8	8	7	8	8	-	8	8	8	8	8	8	-	8	8	8	7	8	8	8	-	1	100	100	1	100	100	1	100	100	1	100	100	1	100	100	1	100	100	1	100	100	1	60	60	1
320	LGM79	Landraces	1	8	8	4	4	8	-	8	8	8	8	8	8	-	8	7	8	8	8	8	8	-	0.8	100	80	0.8	80	64	0.8	100	80	0.8	60	48	1	20	20	1	10	10	1	10	10	1	20	20	1
321	LGM87	Landraces	1	8	8	3.5	0	0	-	0.5	8	8	8	3.67	1.5	-	8	4	4	0	4	0	4	-	0.6	80	48	0.6	80	48	0.8	100	80	0.8	40	32	1	5	5	1	40	40	1	5	5	1	40	40	0.4
322	LOK-1	Variety	2	8	7	8	2.5	8	Yr2	0.5	5	0	5	0	0	Lr13	8	5	0	0	0	1.5	0.5	Sr2, Sr9b, Sr11	0.6	60	36	0.6	60	36	0.6	60	36	0.6	40	24	0.2	0	0	1	10	10	0.2	0	0	1	10	10	1
323	LOK41	Improved Genotype	2	8	8	8	8	8	-	0	8	8	8	6.5	5	-	8	4	7	0	5	4	0.5	Sr2	0.8	80	64	0.8	80	64	0.8	100	80	0.8	80	64	1	10	10	1	40	40	1	10	10	1	40	40	1
324	LOK44	Improved Genotype	2	8	8	NA	7	8	-	0.5	8	8	8	4	5	-	8	4	7	0	4	8	4	-	0.8	100	80	0.8	80	64	1	80	80	1	80	80	1	20	20	NA	NA	NA	1	20	20	1	40	40	1
325	LOK54	Improved Genotype	2	8	8	8	7	4	-	5	1.5	0	8	1.5	8	-	6.5	4	0.5	4	0	8	5.5	-	0.8	10	8	0.8	10	8	1	100	100	1	80	80	1	10	10	1	10	10	1	10	10	0.4	5	2	0.4
326	MACS2496	Improved Genotype	2	8	0	8	0	8	Yr9	0	8	8	8	7.5	5	Lr23, Lr26	0	0	2	0	0	0.5	0.5	Sr2, Sr31	0.4	60	24	0.4	60	24	0.6	80	48	0.6	60	36	1	40	40	1	10	10	1	10	10	1	40	40	0.2
327	MACS6145	Improved Genotype	1	8	0	8	0	0	-	0	0	0	5	0	0	Lr28	8	NA	8	5	7	8	8	-	0.2	10	2	0.2	10	2	0.8	60	48	0.8	20	16	0.2	0	0	0.2	0	0	0.2	0	0	0.4	5	2	1
328	MACS6222	Variety	2	8	NA	8	7	8	Yr9, Yr27	0	5	5	5	5	0	Lr1, Lr26	0	0	0.5	0	4	0.5	0.5	Sr2, sr31	0.2	20	4	0.2	0	0	0.4	60	24	0.4	60	24	1	10	10	1	10	10	1	10	10	1	10	10	0.4
329	MACS6273	Improved Genotype	2	8	8	3.5	0	0	-	0	8	1.5	8	0	7.5	Lr1	4	0	4	0	8	4	0.5	-	0.4	5	2	0.2	5	1	0.2	40	8	0.2	10	2	0.4	10	4	0.4	5	2	0.4	10	4	0.4	10	4	0.4
330	MACS6354	Variety	2	8	4	8	0	6.5	YrA, Yr27	6.5	8	8	8	7.5	8	-	5	0.5	4	0	8	0.5	4	Sr8a, Sr9b	0.8	80	64	0.6	80	48	0.8	100	80	0.8	40	32	1	20	20	1	20	20	1	60	60	1	20	20	1
331	MACS6507	Improved Genotype	2	8	2.5	3.5	3	0	Yr2	0.5	8	8	8	8	1.5	Lr13	4	4	8	0.5	0	0	0.5	Sr8a, Sr11	1	60	60	1	60	60	0.8	80	64	0.6	40	24	1	20	20	1	20	20	1	20	20	1	20	20	0.4
332	MACS6604	Improved Genotype	2	8	6.5	8	6.5	4	Yr2	NA	5	8	8	5	7	Lr23	5	4	4	0	0	0.5	0.5	Sr5, Sr13	0.8	80	64	0.8	60	48	0.8	60	48	0.6	40	24	0.2	0	0	1	20	20	0.8	5	4	1	10	10	0.4
333	MBL5	Genetic Stock	2	8	7	8	8	0	-	2.75	8	8	8	0.5	7	-	7	5.5	4	0	0	8	4	-	0.6	40	24	0.8	40	32	0.6	80	48	0.6	60	36	1	20	20	1	20	20	1	20	20	0.8	10	8	1
334	ML1194	Genetic Stock	2	8	0	0	7	4	-	0	8	3.5	8	5	5	-	5	4	4	0.5	0.5	0.5	0.5	-	0.2	80	16	0.2	40	8	0.6	80	48	0.4	40	16	0.4	5	2	0.4	5	2	NA	NA	NA	0.4	5	2	0.4
335	MP1201	Variety	2	8	8	8	4	3.5	-	0.5	8	8	8	5	1.5	Lr10, Lr13	8	0	8	0.5	0	3.5	6	-	0.2	10	2	0.2	10	2	0.2	20	4	0.2	5	1	1	20	20	1	20	20	1	20	20	1	20	20	1
336	MP1202	Variety	2	8	8	4	8	0	-	0.5	7	5	0	5	0	-	4	0	0.5	5	0	1	0.5	-	0.8	80	64	0.8	80	64	0.8	80	64	0.8	40	32	0.2	0	0	1	20	20	1	10	10	1	20	20	0.4
337	MP1277	Improved Genotype	2	8	8	4	4	8	Yr2	1.5	8	8	0	7.5	7	Lr10, Lr23	5	0	8	NA	6	5	4	Sr7b, sr11	0.2	40	8	0.4	40	16	0.4	10	4	0.4	10	4	1	20	20	1	10	10	1	20	20	1	20	20	1
338	MP1279	Improved Genotype	1	4	8	0	8	8	Yr2	0	8	8	8	8	NA	Lr23	5	4	4	0	4	4	0	Sr11, Sr13	1	80	80	1	80	80	1	60	60	1	20	20	0.8	10	8	0.4	5	2	0.8	10	8	0.8	10	8	0.4
339	MP3211	Variety	2	8	0	8	7	0	Yr9	0	7.5	7.5	8	0.5	5	Lr26	1.5	0	0.5	0.5	0	0	4	Sr31	0.2	60	12	0.2	60	12	0.4	60	24	0.4	60	24	0.2	0	0	1	5	5	0.8	10	8	0.2	0	0	0.4
340	MP3288	Variety	2	8	0	4	0	3	Yr2	0	1.5	5	0	0.5	0	Lr24	4	0	0.5	0	0	0.5	0.5	Sr2, Sr24	0.6	60	36	0.4	40	16	0.6	80	48	0.8	40	32	0.2	0	0	0.8	10	8	0.8	10	8	1	10	10	0.4
341	MP3336	Variety	2	8	7	8	0	6.5	Yr2	0	8	8	8	7.5	1.5	Lr13	5	4	8	0	0	0	0.5	Sr2, Sr11	0.4	80	32	0.4	80	32	0.8	60	48	0.8	40	32	1	10	10	1	10	10	1	10	10	1	10	10	1
342	MP4010	Variety	2	8	3.5	8	8	8	Yr2	0	0.5	1	0	5	5	Lr24	5	5	4	0	0	0	0.5	Sr2, Sr24	1	100	100	0.6	60	36	0.8	100	80	0.8	80	64	0.2	0	0	0.2	0	0	0.2	0	0	0.2	0	0	0.4
343	MP4106	Variety	2	8	8	3.5	0	8	-	0	8	5	8	5	5	-	5	5	7	0	0	0	5.5	-	0.8	100	80	0.8	80	64	0.8	100	80	0.8	80	64	0.2	0	0	0.2	0	0	0.2	0	0	0.4	5	2	0.8
344	NARMADA4	Variety	1	8	8	0	6.5	8	-	1.5	8	8	8	8	8	-	8	8	8	8	8	8	8	-	0.2	10	2	0.2	5	1	0.2	20	4	0.2	10	2	1	10	10	NA	NA	NA	NA	NA	NA	1	10	10	1
345	NB29-13-5-9	Landraces	1	8	4	7	7	0	-	8	8	8	8	8	8	-	8	8	8	5.5	7	8	8	-	0.8	80	64	0.8	80	64	0.6	60	36	0.6	20	12	1	40	40	1	20	20	1	10	10	1	40	40	1
346	NB-2-9-4-2-4	Landraces	1	8	0	8	0	8	-	8	8	8	8	8	7.5	-	8	8	8	8	8	8	8	-	0.6	60	36	0.6	60	36	1	100	100	1	40	40	1	100	100	1	60	60	1	20	20	1	40	40	1
347	NB29-6-2-12	Landraces	1	8	8	8	0	8	-	8	8	8	8	8	8	-	8	5.5	8	6	0	8	8	-	0.6	60	36	0.6	60	36	0.8	100	80	0.8	40	32	1	5	5	1	60	60	1	40	40	1	20	20	1
348	NI5439	Variety	1	8	8	8	4	8	Yr2, Yr18	8	8	8	8	4.5	6	Lr34	8	0	8	5	0	8	0.5	Sr11	1	100	100	0.8	80	64	1	100	100	1	100	100	1	40	40	1	60	60	1	80	80	1	40	40	1
349	NI623	Variety	2	8	6.5	8	4	8	-	0	8	8	8	0.5	7	-	5.5	0	8	0	4	4	0	-	0.8	80	64	0.8	80	64	0.6	80	48	0.6	40	24	1	40	40	1	40	40	0.4	10	4	1	10	10	1
350	NIAW1415	Variety	2	8	3.5	7	7	8	Yr9	0	8	8	8	5	5	Lr26	4	0	0.5	0.5	0	0.5	0.5	Sr2, Sr31	0.4	40	16	0.4	40	16	0.6	100	60	0.6	80	48	0.2	0	0	1	20	20	1	10	10	1	20	20	0.2
351	NIAW1885	Improved Genotype	2	8	8	8	8	4	-	0.5	6.5	8	8	2.67	0	-	4	4	4	NA	NA	0.5	0	Sr7b	0.4	20	8	0.4	20	8	0.2	40	8	0.2	20	4	1	20	20	0.4	5	2	1	20	20	0.4	10	4	0.4
352	NIAW317	Variety	2	8	8	8	8	1	-	5	8	7.5	8	5	1.5	-	5	0	0.5	0	NA	4	0.5	-	0.8	80	64	0.8	60	48	0.8	80	64	0.8	80	64	0.2	0	0	1	20	20	0.2	0	0	1	10	10	1
353	NIAW34	Variety	2	8	3.5	NA	7	0	Yr18	0.5	7	8	8	7	5	Lr13, Lr34	6	5	0	0.5	0	0.5	0.5	Sr2	0.8	100	80	0.8	60	48	0.6	80	48	0.6	60	36	1	10	10	1	10	10	1	10	10	1	10	10	0.8
354	NIAW917	Variety	2	4	7.5	NA	5	0	Yr9	0	8	8	8	5	1.5	Lr26	1.5	0	0.5	0	0	4	0	Sr31	0.4	80	32	0.4	80	32	0.6	60	36	0.6	20	12	1	20	20	1	20	20	1	20	20	1	5	5	0.4
355	NP4PUSA	Variety	1	8	0	8	0	8	-	6.5	8	8	8	7.5	7.5	-	8	7	8	8	5.5	8	4	-	0.4	60	24	0.4	40	16	0.8	100	80	0.6	80	48	1	40	40	1	40	40	1	60	60	1	40	40	1
356	NP846	Variety	2	8	8	8	5	8	-	0.5	8	1.5	8	5	8	Lr1	8	0	8	4	7	5	7	Sr11	0.4	40	16	0.4	10	4	0.4	60	24	0.4	60	24	1	10	10	1	40	40	1	10	10	1	20	20	1
357	NP852	Variety	2	8	8	8	7	8	-	1.5	8	8	8	6	0.5	-	7	0	8	0.5	5.5	4	0.5	-	0.8	80	64	0.8	80	64	1	100	100	1	100	100	1	40	40	1	40	40	1	80	80	1	20	20	1
358	NP884	Variety	1	8	8	8	8	8	-	1.5	8	8	8	8	8	-	5	4	8	0	5	1	0.5	-	0.6	80	48	0.4	80	32	0.8	100	80	0.8	80	64	1	100	100	1	40	40	1	80	80	1	40	40	1
359	NW1014	Variety	2	8	4	8	5	8	-	0	8	8	8	7.5	5	Lr13	8	0.5	7	0	4	4	5	Sr2, Sr11	0.6	80	48	0.4	80	32	0.6	80	48	0.6	40	24	1	60	60	1	40	40	1	60	60	1	60	60	1
360	NW2036	Variety	2	8	0	8	8	1	Yr9	0	8	8	6	7.5	5	Lr23, Lr26	1.5	0	0	0	0	4	0.5	Sr31	0.6	80	48	0.6	80	48	0.6	60	36	0.6	60	36	0.2	0	0	0.2	0	0	0.2	0	0	0.2	0	0	0.4
361	NW4035	Improved Genotype	2	8	7.5	8	0	0	-	0	7.5	8	8	0	0.5	-	5	0	8	0	0	4	4	-	0.6	80	48	0.6	60	36	0.6	60	36	0.4	10	4	1	20	20	1	10	10	1	20	20	1	20	20	1
362	PBW138	Variety	1	8	6.5	8	0	7	-	0	8	2.67	8	5	5	Lr10	5	0	0.5	0	0	0.5	0.5	Sr8b, Sr11	0.8	40	32	0.8	40	32	0.2	20	4	0.2	10	2	0.2	0	0	1	40	40	0.8	20	16	0.8	10	8	0.8
363	PBW175	Variety	2	8	0	2.5	0	8	Yr2, Yr18	0	8	8	8	8	5	Lr23, Lr34	5	0.5	0.5	0	4	0.5	0.5	Sr2, Sr7a	0.8	80	64	0.8	60	48	1	80	80	0.8	60	48	1	20	20	1	20	20	0.8	20	16	1	20	20	0.4
364	PBW226	Variety	2	4	0.5	8	8	8	Yr2	0	8	8	8	0	0	Lr23	1.5	0	0	0	0	1	0	Sr2	0.8	60	48	0.8	60	48	0.4	80	32	0.4	40	16	0.2	0	0	0.2	0	0	0.4	5	2	0.2	0	0	0.4
365	PBW343	Variety	2	8	4	0	0	8	Yr9, Yr27	0	8	8	8	5	6	Lr26	5	0	0.5	0	4	4	0.5	Sr2, Sr5, Sr31	0.8	80	64	0.8	60	48	1	100	100	1	100	100	0.8	10	8	1	40	40	0.4	40	16	1	20	20	0.8
366	PBW373	Variety	2	8	0	4	8	8	Yr9, Yr27	0	5	5	0	5	0	Lr26	1	0	0	5	0	0	0	Sr2, Sr5, Sr31	0.8	80	64	0.8	60	48	0.6	60	36	0.8	20	16	0.2	0	0	0.2	0	0	0.2	0	0	0.8	5	4	0.2
367	PBW396	Variety	2	8	4	0	0	8	Yr9	0	1	1.5	5	5	0	Lr26	0	5	0	0	0	5	0	Sr2, Sr31	0.6	60	36	0.6	40	24	0.8	80	64	0.8	80	64	1	5	5	1	10	10	1	10	10	1	5	5	0.4
368	PBW502	Variety	2	8	0	8	4	8	Yr9	0	8	7	8	5	5	Yr26	5	1.5	0.5	0	0	0	0.5	Sr2, Sr5, Sr31	0.8	100	80	0.8	40	32	0.8	100	80	0.8	80	64	0.2	0	0	1	20	20	0.8	10	8	1	5	5	0.4
369	PBW550	Variety	2	8	0	0	0	8	Yr9, Yr18	0	1.5	1.5	5	0.5	0	Lr26, Lr34	0	0	0	0	0	0	0	Sr2, Sr31	0.4	80	32	0.4	40	16	0.6	80	48	0.8	40	32	1	10	10	1	10	10	1	10	10	1	10	10	0.2
370	PBW579	Improved Genotype	2	8	7	8	0	8	-	0	1.5	1.5	5	NA	0	-	8	4	4	0	NA	0	0	Sr2	0.8	100	80	0.8	80	64	0.8	80	64	1	80	80	1	10	10	1	20	20	1	10	10	1	10	10	0.4
371	PBW590	Variety	2	8	0	0	0	0	Yr9	0	8	1.5	8	5	5	Lr1, Lr23, Lr31	5	0	4	0	0	0.5	0	Sr5, Sr31	0.8	60	48	0.8	5	4	1	80	80	1	80	80	0.2	0	0	1	10	10	0.2	0	0	0.4	5	2	0.4
372	PBW596	Variety	2	8	0	8	0	8	Yr9	0	1.5	5	0	NA	0.5	Lr23, Lr31	4	5	0	0	0	0.5	0	Sr31	0.6	60	36	0.6	60	36	0.4	60	24	0.4	20	8	1	5	5	1	10	10	1	5	5	0.4	5	2	0.2
373	PBW610	Improved Genotype	2	8	0	4	0	0	Yr9	0.5	8	8	5	0	5	Lr1, Lr10, Lr26	5	4	0.5	0	0	0.5	0.5	Sr31	1	100	100	1	80	80	1	100	100	1	100	100	1	60	60	1	60	60	1	60	60	0.8	60	48	0.4
374	PBW621	Variety	2	8	6.5	8	0	0	Yr2	0	8	2.67	7.5	5	5	Lr10	0.5	0.5	5	0	0	0	4	-	0.2	20	4	0.2	0	0	0.8	60	48	0.8	60	48	0.2	0	0	0.4	5	2	0.2	0	0	0.2	0	0	1
375	PBW629	Improved Genotype	2	8	0	8	0	6.5	Yr9	0	8	7.5	1.5	6.5	5	Lr26	3.5	0	0	0	0	0	0	Sr31	0.4	20	8	0.4	10	4	0.4	40	16	0.4	40	16	1	10	10	1	20	20	1	20	20	1	10	10	0.2
376	PBW644	Variety	2	8	0	4	0	8	Yr2	5	8	8	8	0	5	Lr1, Lr13	7	4	6	0.5	0	0.5	0.5	Sr2, Sr11	0.4	40	16	0.4	40	16	0.4	40	16	0.4	5	2	0.2	0	0	1	10	10	0.2	0	0	0.2	0	0	1
377	PBW65	Variety	2	8	8	8	8	8	Yr2	0.5	8	7	8	5	1.5	Lr10, Lr13	8	5	8	0.5	0	0.5	5.5	Sr7a, Sr11	0.4	20	8	0.4	20	8	0.2	40	8	0.2	20	4	0.8	10	8	1	10	10	0.8	10	8	0.8	5	4	1
378	PBW658	Variety	2	8	0	8	0	0	-	0	5	5	8	0	7	-	4	5	0	NA	5.5	1	0	-	0.8	100	80	0.8	100	80	0.8	80	64	0.6	40	24	1	10	10	1	20	20	1	10	10	1	20	20	1
379	PBW660	Variety	2	7.5	0	0	0	0.5	Yr9	0	8	1.5	7.5	7.5	NA	Lr2, Lr26	0	7	4	0	0	0	0	Sr31	0.2	5	1	0.2	5	1	0.4	40	16	0.4	10	4	0.2	0	0	1	5	5	0.2	0	0	0.4	5	2	0.2
380	PBW674	Variety	2	8	0	8	0	8	-	0.5	8	8	8	0.5	5	-	8	4	4	0	0	4	0.5	-	0.6	60	36	0.8	60	48	0.4	20	8	0.4	10	4	0.2	0	0	0.2	0	0	0.2	0	0	0.2	0	0	0.8
381	PBW681	Improved Genotype	2	0.5	0	0	0	0	-	0	8	1	1.5	0.5	0	-	4	0	0.5	0	0	3.5	0	-	0.2	0	0	0.2	0	0	0.2	5	1	0.2	5	1	1	10	10	1	10	10	1	10	10	1	10	10	0.4
382	PBW689	Improved Genotype	2	8	7	0	6.5	0	Yr2	0	8	1.5	8	5	0.5	-	8	0	4	0	NA	4	NA	-	0.2	20	4	0.2	5	1	0.4	80	32	0.8	10	8	0.2	0	0	0.2	0	0	0.2	0	0	0.2	0	0	0.8
383	PBW692	Improved Genotype	2	8	0	0	0	0	-	0	8	8	8	0	5	Lr13	4	4	8	0	4	0	0.5	-	0.2	10	2	0.2	0	0	0.6	20	12	0.4	10	4	1	10	10	1	10	10	1	10	10	1	10	10	1
384	PBW693	Improved Genotype	2	0	0	0	0	3.25	Yr9	5	1.5	5	8	0.5	NA	-	4	0	0	0	0.5	0	0	-	0.2	5	1	0.2	0	0	0.4	10	4	0.4	10	4	0.8	10	8	0.8	10	8	0.8	10	8	0.8	10	8	0.8
385	PBW697	Improved Genotype	2	3.5	2	0	0	0	-	0.5	0	5	1.5	0.5	0.5	-	5	0	8	0	5.5	0	4	Sr2, Sr9b, Sr11	0.2	0	0	0.2	0	0	0.2	0	0	0.2	0	0	0.2	0	0	0.2	0	0	0.2	0	0	0.2	0	0	1
386	PBW698	Improved Genotype	2	8	0	8	0	8	-	0	0	4	5	0	0	-	4	0	0.5	0	0	0	0.5	Sr2, Sr9b, Sr11	0.2	5	1	0.2	0	0	0.2	0	0	0.2	20	4	0.2	0	0	0.8	20	16	0.8	20	16	0.8	10	8	0.4
387	PBW702	Improved Genotype	2	1	0	NA	0	0	-	0	5	5	8	5	5	Lr10, Lr23	5	4	2.5	0	4	4	0.5	Sr9b, Sr11	0.2	0	0	0.2	0	0	0.2	0	0	0.2	0	0	0.6	20	12	1	60	60	1	20	20	1	40	40	0.8
388	PBW703	Genetic Stock	2	4	0	0	0	0	-	0	0	0	0	0	0.5	-	5	0	4	0	0	4	0.5	-	0.2	5	1	0.2	0	0	0.2	20	4	0.2	0	0	0.2	0	0	1	10	10	1	10	10	1	10	10	0.4
389	PBW704	Improved Genotype	2	8	0	0	0	0	Yr2, Yr27	0.5	0	0	0	0	0.5	-	0	0	0	0	0	0	0.5	-	0.2	60	12	0.2	40	8	0.4	60	24	0.4	20	8	0.2	0	0	1	5	5	0.2	0	0	0.2	0	0	0.2
390	PBW706	Improved Genotype	2	8	0	8	0	0	-	0	8	5	8	0	1.5	Lr13	5	0	0	0	0	0	NA	Sr9b, Sr11	0.4	60	24	0.8	10	8	0.8	80	64	0.4	40	16	0.2	0	0	0.8	5	4	0.8	10	8	0.8	10	8	0.2
391	PBW722	Improved Genotype	2	0	0	0	0	0	-	0.5	1.5	1	1.5	5	1.5	-	6	1.5	7	0	5.5	0	0.5	Sr2, Sr11, Sr13	0.2	0	0	0.2	0	0	0.2	5	1	0.2	5	1	0.2	0	0	1	10	10	1	10	10	0.2	0	0	1
392	PBW723	Variety	2	8	4	8	0	0	Yr9	0	1.5	1.5	1.5	5	5	Lr26	0	0	0.5	0	0	0	0	Sr2, Sr31	0.4	20	8	0.4	5	2	0.4	60	24	0.4	20	8	0.2	0	0	0.2	0	0	0.2	0	0	0.2	0	0	0.8
393	PI376071	Exotic collection	2	8	8	7	8	8	-	0	8	8	8	5	5	-	7	0	0	0	7	8	0	-	1	80	80	0.8	40	32	0.6	60	36	0.6	20	12	0.8	40	32	1	40	40	1	40	40	1	10	10	1
394	PUSA2019A	Genetic Stock	2	8	0	8	4	8	-	0	1.5	0	5	5	0	-	0.5	0	0.5	0.5	0	0.5	0	-	0.4	60	24	0.4	20	8	0.8	60	48	0.6	40	24	0.2	0	0	0.2	0	0	0.2	0	0	0.2	0	0	0.2
395	PUSAT3336	Genetic Stock	2	8	8	8	8	8	-	0.5	7.5	0	0	0	4	-	8	0	0.5	5	3.75	5.5	0.5	-	1	100	100	0.8	100	80	0.8	80	64	0.6	60	36	1	20	20	0.6	10	6	1	5	5	0.6	10	6	0.4
396	PWR4099	Genetic Stock	2	8	8	4	0	8	-	5	5	8	8	8	7.5	-	8	1	7	0.5	0	0.5	7	-	1	100	100	1	80	80	1	100	100	1	100	100	1	80	80	1	40	40	1	80	80	1	10	10	1
397	RAJ3765	Variety	2	8	6.5	8	0	7	Yr2	0.5	8	8	8	5	4.5	Lr10, Lr13	5	0	0.5	0	4	5	0.5	Sr2	0.4	40	16	0.4	20	8	0.4	40	16	0.4	40	16	1	10	10	1	10	10	0.8	20	16	1	10	10	0.8
398	RAJ4037	Variety	2	8	8	8	8	7	-	0	1	5	5	5	0	Lr24	5	5	0	0	NA	0	4	Sr2, Sr24	0.8	60	48	0.8	60	48	0.6	100	60	0.6	80	48	0.2	0	0	0.2	0	0	0.2	0	0	0.2	0	0	0.4
399	RAJ4083	Variety	2	8	8	8	8	8	Yr2	0	8	3.6	8	0.5	0.5	Lr13, Lr23	5	0.5	4	0	NA	5	4	Sr2, Sr11	0.4	60	24	0.4	60	24	0.6	100	60	0.6	40	24	0.2	0	0	0.4	5	2	0.2	0	0	0.4	10	4	0.4
400	RAJ4124	Improved Genotype	2	8	0	8	4.5	8	-	0	1.5	8	0	0.5	0	-	4	0	0.5	0	4	4	0.5	-	0.4	40	16	0.4	40	16	0.4	40	16	0.8	40	32	1	40	40	1	40	40	1	20	20	1	40	40	1
401	RAJ4356	Improved Genotype	2	8	7	8	0.5	0	-	0	8	8	8	7.5	8	-	5	0	0	0	0	0	0.5	-	0.4	80	32	0.4	40	16	0.6	80	48	0.8	60	48	0.2	0	0	1	10	10	0.4	5	2	0.4	10	4	0.4
402	RL83	Variety	2	8	0	0	0	8	-	8	8	8	8	8	8	-	0	5	NA	0	0	0	0	-	1	100	100	1	80	80	1	100	100	0.8	80	64	1	60	60	1	40	40	1	80	80	1	40	40	0.2
403	RNB1001	Genetic Stock	2	4	8	7	0	3.5	-	0	1.5	1.5	5	5	0	-	5	0	0.5	0	0	0.5	0	-	1	100	100	0.8	100	80	0.8	100	80	0.6	100	60	0.2	0	0	0.2	0	0	0.2	0	0	0.2	0	0	0.4
404	RS-31-1	Variety	1	8	3	8	0	7	-	8	8	8	8	8	8	-	8	7	8	8	8	8	8	-	0.4	60	24	0.4	60	24	0.6	60	36	0.4	40	16	1	40	40	1	20	20	1	60	60	1	10	10	1
405	RSP561	Variety	2	8	3.5	8	0	7	Yr9	0	7	3.5	8	5	0.5	Lr23, Lr26	4	4	8	0	4	0.5	0.5	Sr31	0.6	80	48	0.6	40	24	0.8	80	64	0.8	60	48	0.2	0	0	0.2	0	0	0.2	0	0	0.2	0	0	0.2
406	RW346	Variety	2	8	8	8	8	0	-	0	8	8	8	0.5	7	-	5	0	4	0	NA	0	0.5	-	0.8	80	64	0.6	40	24	1	80	80	1	60	60	0.2	0	0	1	10	10	1	20	20	0.2	0	0	0.8
407	RW86	Variety	2	8	0	8	0	3.5	-	0	7	7	0	6	0.5	-	5	0	0.5	0	5.5	0	0	-	0.8	100	80	0.8	100	80	0.6	40	24	1	10	10	1	20	20	1	20	20	1	20	20	1	20	20	0.8
408	SAFEDLERMA	Variety	2	8	8	8	0	8	-	0.5	8	8	8	3	0.5	-	8	0	8	0	0	1	8	-	1	100	100	1	80	80	0.8	100	80	0.8	60	48	0.2	0	0	1	20	20	0.4	10	4	1	20	20	1
409	SEL111	Genetic Stock	2	8	8	8	8	0	-	0.5	8	7.5	8	8	NA	-	8	4	5.5	0.5	7	5	8	-	0.8	80	64	0.8	60	48	0.4	60	24	0.4	40	16	1	40	40	1	40	40	1	20	20	1	40	40	1
410	SG15	Genetic Stock	2	8	NA	4	8	8	-	0	8	8	NA	0.5	8	-	8	NA	5.5	NA	0	4	0	-	0.4	80	32	0.2	40	8	0.8	80	64	0.8	60	48	0.4	20	8	1	20	20	1	20	20	1	40	40	1
411	SKW441	Improved Genotype	2	8	4	8	0	8	-	0	6	1.5	8	0	0	-	5	0	4	3.5	0	4	0	-	0.4	40	16	0.4	40	16	0.4	0	0	0.4	0	0	0.2	0	0	0.2	0	0	0.2	0	0	0.4	10	4	0.4
412	SONALIKA	Variety	2	8	3.5	8	0	0	YrA	0.5	5	8	8	5	8	Lr13	8	0	5.5	0.5	0	4	0	Sr2, Sr11	1	100	100	1	80	80	0.6	80	48	0.6	60	36	1	10	10	1	40	40	1	60	60	1	20	20	0.8
413	SONORA64	Variety	2	8	8	0	8	7	-	0.5	8	8	8	8	7.5	Lr1	7	4	5.5	0.5	7	0.5	0.5	-	1	100	100	1	80	80	1	100	100	1	60	60	1	60	60	1	40	40	0.8	40	32	1	40	40	0.8
414	SUNSTAR	Variety	2	8	7	8	4	0	Yr3	5	8	8	8	6.5	7.5	-	5	0.5	0.5	0	4	0	NA	Sr7b	0.6	40	24	0.2	20	4	0.4	60	24	0.4	20	8	1	40	40	1	40	40	0.4	10	4	0.4	10	4	0.8
415	T249	Variety	2	8	5	8	5	0	-	0	8	1.5	8	5	NA	-	5	0	7	0	7	0	0.5	-	0.6	80	48	0.6	40	24	0.8	80	64	0.6	40	24	0.2	0	0	1	10	10	0.2	0	0	1	5	5	0.8
416	T808	Landraces	2	8	0	8	0	7	-	0	8	2.67	8	NA	8	-	0.5	4	5.5	0.5	0	0	1.5	-	0.2	20	4	0.2	10	2	0.6	100	60	0.6	60	36	0.2	0	0	1	20	20	0.8	5	4	1	20	20	0.4
417	UAS304	Variety	2	8	8	8	0	8	Yr2	0.5	5	1.5	NA	0.5	5	Lr1, Lr10	5	0	4	0	8	0	0	-	0.4	80	32	0.4	60	24	0.8	80	64	0.8	60	48	1	20	20	1	20	20	NA	NA	NA	0.8	10	8	0.8
418	UAS305	Improved Genotype	2	8	0	0	8	8	Yr9	0.5	8	8	8	6.5	5	Lr23, Lr26	1	5	0	0	0	0.5	0	Sr31	0.2	20	4	0.2	5	1	0.4	20	8	0.4	20	8	1	40	40	1	40	40	1	40	40	0.4	10	4	0.2
419	UAS316	Improved Genotype	2	8	4	7	0	0	-	0	3.5	1	8	5	1.5	-	4	0	1.5	0.5	NA	0.5	0	-	0.6	80	48	0.6	40	24	0.8	80	64	0.6	20	12	0.2	0	0	1	10	10	0.8	10	8	0.6	10	6	0.4
420	UAS320	Genetic Stock	2	8	3.5	8	0	4	Yr9	0.5	5	2.67	7.5	1.5	0.5	Lr26	0	0	0.5	0	0.5	0	0	Sr31	0.2	40	8	0.2	40	8	1	100	100	1	60	60	1	60	60	1	60	60	1	60	60	1	60	60	0.4
421	UAS356	Improved Genotype	2	8	3.5	0	8	0	Yr2	0	1.5	1.5	NA	0.5	7.5	Lr23	5	0	4	0	5.5	0.5	1	Sr9b, Sr11	0.2	5	1	0.2	5	1	0.2	0	0	0.2	0	0	0.2	0	0	1	20	20	0.8	5	4	1	20	20	0.8
422	UAS358	Improved Genotype	2	8	0	0	0	0	Yr9, YrA	0	8	3.5	8	1.5	1.5	Lr10, Lr26	4	0	0	0.5	0	0.5	0	Sr31	0.8	80	64	0.8	80	64	0.6	40	24	0.6	10	6	1	40	40	1	40	40	0.8	5	4	1	20	20	0.4
423	UP115	Variety	2	8	0	8	0	6.5	-	5	8	8	8	7.5	6.67	-	8	4	8	0	6	8	8	-	0.4	40	16	0.4	10	4	0.6	80	48	0.8	80	64	0.2	0	0	1	20	20	1	20	20	1	20	20	1
424	UP2303	Variety	2	8	0	8	8	3.5	-	0.5	8	1.5	1.5	5	5	-	0	1.5	0	0.5	5.5	0	0.5	-	0.4	60	24	0.8	0	0	0.6	80	48	0.4	60	24	0.2	0	0	1	20	20	1	10	10	1	10	10	0.4
425	UP2338	Variety	2	8	0	3.5	0	4	Yr9, Yr18	0	7.5	7.5	8	8	7.5	Lr1, Lr26, Lr34	8	4	0	0	NA	0.5	0.5	Sr2, Sr8b, Sr11, Sr31	0.4	80	32	0.4	40	16	0.6	60	36	0.6	60	36	0.2	0	0	1	20	20	0.2	0	0	1	20	20	1
426	UP2425	Variety	2	8	8	8	0	0	Yr9, Yr18	0	1.5	1	5	0.5	0	Lr1, Lr23, Lr26, Lr34	0	0.5	0.5	0.5	0	0	0.5	Sr31	0.4	40	16	0.8	40	32	0.4	40	16	0.4	20	8	0.2	0	0	1	20	20	0.2	0	0	1	20	20	0.4
427	UP2596	Variety	2	8	8	8	8	4	-	0.5	8	1.5	NA	4	NA	-	5.5	0	8	0	0	0.5	4	-	0.4	40	16	0.4	40	16	0.2	20	4	0.2	20	4	0.2	0	0	1	10	10	0.8	10	8	0.4	5	2	0.8
428	UP262	Variety	2	8	4	4	8	8	Yr18	0	8	8	8	3.5	5	Lr23, Lr34	8	5.5	8	0	NA	8	0	Sr11	0.8	100	80	0.8	80	64	1	100	100	1	100	100	1	80	80	1	40	40	1	40	40	1	40	40	1
429	UP2691	Improved Genotype	2	8	0	4	2.5	7	Yr9	0	7.5	5	8	5	0	Lr26	NA	4	0.5	0	0	4	0.5	Sr31	0.4	80	32	0.2	40	8	0.8	100	80	0.6	60	36	1	10	10	1	10	10	1	10	10	1	10	10	0.4
430	UP2855	Improved Genotype	2	8	5	4	3.5	8	Yr9	0	5	0	0	0.5	0	-	0	0	0	0	0	0	0	-	0.4	40	16	0.4	10	4	0.2	60	12	0.2	20	4	1	5	5	1	10	10	1	5	5	0.4	5	2	0.2
431	UP2864	Improved Genotype	2	8	0.5	8	0	8	Yr9	0	5.3	1	1.5	5	0.5	-	1	5	0.5	0	0	0	0	-	0.8	80	64	0.8	40	32	0.6	40	24	0.6	10	6	0.2	0	0	0.2	0	0	0.2	0	0	0.2	0	0	0.2
432	UP2890	Improved Genotype	2	8	4	8	6.5	8	-	0	8	8	7.5	7.5	8	Lr13	8	0	0.5	0	0	0	0.5	Sr7b	0.8	80	64	0.8	40	32	1	80	80	1	40	40	1	20	20	1	10	10	1	10	10	1	20	20	0.8
433	UP2891	Improved Genotype	2	8	8	0	0	7	-	0	1.5	5	5	NA	0.5	-	5	0	4	5	0	0	4	Sr2	0.4	40	16	0.4	40	16	0.6	60	36	0.8	10	8	0.2	0	0	0.2	0	0	0.2	0	0	0.2	0	0	0.4
434	URU(97-98)21	Exotic collection	2	8	8	8	4	0	-	0	6	7.5	8	5	6	-	5	0	0.5	0	5.5	4	0.5	-	0.6	60	36	0.6	60	36	0.6	60	36	0.6	60	36	1	20	20	1	40	40	1	40	40	0.8	20	16	0.8
435	VHC6192	Landraces	1	8	0	8	0	8	-	8	8	8	8	8	8	-	8	7	8	8	0	8	8	-	0.2	5	1	0.2	5	1	0.2	40	8	0.2	20	4	0.2	0	0	1	10	10	1	40	40	0.4	10	4	1
436	VL1004	Improved Genotype	2	8	8	NA	0	5	-	0	8	8	NA	6.5	NA	Lr10, Lr23	5	5	4	NA	4	4	0.5	Sr2, Sr9b, Sr11	0.2	10	2	0.2	10	2	0.2	10	2	0.2	10	2	1	10	10	1	10	10	0.8	10	8	1	10	10	0.4
437	VL3002	Improved Genotype	2	8	0	0	0.5	0	-	0	1.5	5	6	5	1.5	Lr10, Lr13	0	0	0.5	0	NA	0	0	Sr2, Sr13	0.4	40	16	0.4	20	8	0.2	10	2	0.2	10	2	0.2	0	0	0.2	0	0	0.2	0	0	0.2	0	0	0.4
438	VL3004	Improved Genotype	2	8	0	8	0	7	Yr9, YrA	0	8	5	8	5	5	Lr1, Lr26	1.5	1.5	4	0	4	0	0.5	Sr31	0.4	20	8	0.4	10	4	0.4	80	32	0.4	40	16	0.2	0	0	0.2	0	0	0.2	0	0	0.2	0	0	1
439	VL3005	Improved Genotype	2	8	8	4	7	8	YrA	0	8	8	8	8	NA	Lr23	5	4	4	0	0	4	0	Sr2, Sr9b, Sr11	0.6	60	36	0.6	60	36	0.4	40	16	0.4	10	4	1	20	20	NA	NA	NA	1	20	20	1	10	10	1
440	VL3006	Improved Genotype	2	8	8	0	0	7	Yr2	0	8	8	7.5	0.5	5	Lr10, Lr13	4	0	NA	NA	NA	0.5	0	Sr2, Sr7b	0.4	40	16	0.4	40	16	0.4	40	16	0.6	10	6	0.2	0	0	1	10	10	0.2	0	0	1	10	10	1
441	VL616	Variety	1	8	8	8	3.5	5	Yr2	0.5	8	8	8	8	7.5	Lr3	8	0.5	0	0	0	0	4	Sr2, Sr7a, Sr11	0.6	60	36	0.6	40	24	0.4	60	24	0.4	10	4	0.2	0	0	1	20	20	0.8	10	8	0.8	10	8	1
442	VL639	Genetic Stock	2	8	0	4	3.5	3.5	-	0	8	0	7.5	0	0.5	-	5.5	4	4	0.5	0	0	0	-	0.4	10	4	0.4	5	2	0.8	100	80	0.8	100	80	0.2	0	0	1	20	20	1	40	40	1	20	20	0.4
443	VL738	Variety	2	7	0	7	0	7	Yr9, Yr18	0	8	8	NA	5	1.5	Lr23, Lr26, Lr34	7	0	0.5	0	0	5	4	Sr31	0.4	80	32	0.4	60	24	0.8	80	64	0.6	80	48	1	40	40	1	40	40	1	5	5	1	40	40	1
444	VL798	Genetic Stock	2	8	8	0	8	8	-	0	8	8	NA	5	5	-	8	0.5	0.5	0	4	0	0.5	Sr2, Sr5, Sr11	0.8	60	48	0.8	40	32	0.4	20	8	0.4	10	4	0.2	0	0	0.2	0	0	NA	NA	NA	0.2	0	0	0.8
445	VL802	Variety	2	8	0	8	0	8	Yr9	0	8	8	8	5	3	Lr23, Lr26	4	1.5	4	0	0	0	0.5	Sr2, Sr31	0.2	40	8	0.2	40	8	0.4	60	24	0.4	60	24	0.2	0	0	1	10	10	0.8	10	8	0.8	5	4	0.4
446	VL804	Variety	2	8	0	0	7	8	Yr9, Yr18	0.5	8	8	6	5	5	Lr26, Lr34	4	NA	0.5	0	0	0	0.5	Sr2, Sr5, Sr31	0.4	40	16	0.4	40	16	0.4	60	24	0.4	20	8	0.2	0	0	1	10	10	0.4	5	2	0.4	5	2	0.4
447	VL892	Variety	2	8	8	8	0	7	YrA	0.5	8	8	8	5	5	Lr10, Lr13	0	0	0.5	0	0	5	0.5	Sr2, Sr11	0.6	40	24	0.6	20	12	0.4	60	24	0.4	40	16	1	10	10	1	10	10	1	5	5	1	10	10	0.4
448	VL900	Improved Genotype	2	4	0	8	0	8	Yr9	0	7.5	5	1.5	0	0	Lr1, Lr23, Lr26	5	0	4	0	0	0	0.5	Sr31	0.6	60	36	0.8	60	48	0.8	60	48	0.4	5	2	0.2	0	0	0.8	5	4	0.8	10	8	1	5	5	0.4
449	VL907	Variety	2	8	0	8	0	0.5	Yr9, Yr18	0	1.5	5	8	0	1.5	Lr26, Lr34	4	0	0	0	0	5	0	Sr31	0.2	5	1	0.2	5	1	0.4	40	16	0.2	40	8	0.2	0	0	0.2	0	0	0.2	0	0	0.2	0	0	0.4
450	VL946	Improved Genotype	2	8	2	0	5	7	Yr2	0	1	5	0	5	0	-	5	NA	0	0	0	1	0.5	Sr2	1	80	80	0.8	80	64	0.8	100	80	1	60	60	0.2	0	0	0.2	0	0	0.2	0	0	0.2	0	0	0.4
451	VL956	Improved Genotype	2	0.5	0	8	3.5	0	-	0	8	5	8	5	5	Lr10, Lr13	5	NA	0	0	4	0	5	-	0.2	10	2	0.2	10	2	0.2	0	0	0.2	0	0	0.2	0	0	0.2	0	0	NA	NA	NA	0.2	0	0	1
452	VL957	Improved Genotype	2	0	0	0	NA	0	-	0	6	5	0	5	7.5	-	0	0	7	0	NA	0	0.5	-	0.2	10	2	0.2	0	0	0.2	0	0	0.2	0	0	0.2	0	0	0.2	0	0	0.2	0	0	0.2	0	0	1
453	VL959	Improved Genotype	2	0	5	0	0	0	Yr2	0	8	8	8	NA	1.5	Lr1, Lr23	5	NA	4	NA	0	0.5	0	-	0.2	0	0	0.2	0	0	0.2	60	12	0.2	10	2	1	10	10	1	10	10	1	10	10	0.6	10	6	1
454	VL967	Improved Genotype	2	8	8	4	8	5	-	0	7.5	7.5	8	6.5	NA	-	5	0.5	0.5	5	4	0.5	0.5	-	0.2	10	2	0.2	10	2	0.2	10	2	0.2	10	2	1	20	20	1	20	20	0.8	5	4	1	10	10	0.4
455	VL977	Improved Genotype	2	8	0	8	0	3.5	-	0	1.5	8	8	0.5	0.5	-	0.5	NA	0	0	0	0	0	-	0.4	40	16	0.2	40	8	0.2	20	4	0.2	10	2	1	10	10	1	20	20	1	5	5	1	10	10	0.2
456	WBM1587	Genetic Stock	2	8	0	8	0	0	-	5	8	5	7.5	4	0.5	-	4	0	0.5	0	0	0	0	-	0.2	10	2	0.2	0	0	0.4	20	8	0.2	5	1	0.2	0	0	0.2	0	0	1	5	5	0.2	0	0	0.8
457	WBM1591	Genetic Stock	1	8	2.5	0	0	8	-	8	8	8	8	8	3.5	-	8	8	0.5	7	8	8	6	-	1	100	100	1	100	100	1	100	100	1	60	60	1	100	100	1	80	80	1	60	60	1	60	60	1
458	WH1046	Improved Genotype	2	8	0	0	3.5	8	-	0	8	8	5	0	0.5	Lr10, Lr13	0	0	0	0	0.5	0	0	Sr11	0.8	80	64	0.8	60	48	0.6	60	36	0.6	60	36	0.2	0	0	1	5	5	0.2	0	0	0.2	0	0	0.4
459	WH1061	Improved Genotype	2	8	0	8	0	8	Yr9	0.5	7.5	1.5	7.5	5	1.5	Lr1, Lr26	4	5	0.5	0	0	0.5	0.5	Sr31	0.8	80	64	0.8	60	48	0.8	80	64	0.8	80	64	0.2	0	0	0.2	0	0	0.2	0	0	0.2	0	0	0.4
460	WH1080	Variety	2	8	4	3.5	0	8	Yr2	5	8	5	3.67	5	1.5	Lr13	4	5	0	0	0	0	0	Sr2, Sr9e	0.2	10	2	0.2	5	1	0.2	10	2	0.2	5	1	0.2	0	0	0.4	5	2	1	5	5	1	10	10	0.8
461	WH1097	Improved Genotype	2	8	8	3.5	0	8	-	0	4	8	1.5	5	5	Lr10, Lr23	5	8	4	0	6	5	4	-	0.6	40	24	0.6	40	24	0.2	0	0	0.2	0	0	0.2	0	0	1	20	20	1	20	20	0.4	5	2	1
462	WH1100	Improved Genotype	2	8	8	0	0	8	YrA, Yr27	1.5	8	2	8	5	1.5	Lr13	6	0	4	0.5	5.5	0.5	5	-	0.2	5	1	0.2	5	1	0.2	0	0	0.2	0	0	0.2	0	0	NA	NA	NA	0.8	5	4	0.2	0	0	1
463	WH1105	Variety	2	8	5	0	4	0	Yr2	0.5	7.5	1.5	6	3.5	7.5	Lr13	5	5	4	0	0	5	0.5	Sr2, Sr11	0.2	10	2	0.8	5	4	0.4	40	16	0.4	40	16	0.2	0	0	0.2	0	0	0.2	0	0	0.4	5	2	0.8
464	WH1124	Variety	2	8	8	8	7	8	Yr2	0.5	8	8	8	5	NA	Lr10, Lr13	4	0	5.5	4	0	8	5.5	Sr2, Sr7b	0.2	5	1	0.2	0	0	0.2	5	1	0.2	0	0	0.2	0	0	0.2	0	0	0.2	0	0	0.2	0	0	1
465	WH1126	Improved Genotype	2	8	8	7	8	8	-	5	8	8	8	5	1.5	-	4	1.5	4	0	0	4	0.5	-	0.2	20	4	0.2	10	2	0.2	40	8	0.2	20	4	0.2	0	0	0.2	0	0	0.2	0	0	0.2	0	0	0.8
466	WH1129	Improved Genotype	2	8	4.5	8	NA	0	Yr2	0	5	5.5	NA	NA	NA	Lr10, Lr13	0.5	0	8	0	0	1.5	0	Sr9b, Sr11	0.2	60	12	0.2	10	2	0.8	80	64	0.8	10	8	1	60	60	1	60	60	1	60	60	0.4	5	2	1
467	WH1132	Improved Genotype	2	8	7.5	4	4	8	Yr2	0.5	8	8	8	5	NA	Lr10, Lr13	6	4	8	0.5	4	7	5	Sr7b	0.2	5	1	0.2	0	0	0.2	20	4	0.2	20	4	0.2	0	0	0.2	0	0	0.2	0	0	0.2	0	0	1
468	WH1138	Improved Genotype	2	8	7	0	0	8	Yr2	0	8	8	8	5	1.5	Lr3, Lr10, Lr13	7.5	4	8	0	6	5	NA	Sr7b	0.2	5	1	0.2	0	0	0.2	5	1	0.2	0	0	0.2	0	0	1	10	10	0.2	0	0	0.2	0	0	1
469	WH1142	Variety	2	8	0	0	0	4	Yr9	0	8	8	8	0.5	1.5	Lr10, Lr23, Lr26	4	0	0	0	4	0.5	0.5	Sr2, Sr31	0.2	0	0	0.2	0	0	0.2	0	0	0.2	0	0	1	40	40	1	40	40	0.8	20	16	1	20	20	0.4
470	WH1154	Improved Genotype	2	8	4	8	0	8	Yr2	0.5	8	8	8	5	5	Lr13	7	0	8	4	0	5	5	Sr2, Sr11, Sr13	0.2	0	0	0.2	0	0	0.2	0	0	0.2	0	0	0.2	0	0	0.2	0	0	0.2	0	0	0.8	5	4	0.8
471	WH1156	Improved Genotype	2	8	8	0	0	0	YrA	0	8	8	0	8	7	Lr13	5	0	8	0	5.5	0	5	Sr9b, Sr11	0.4	0	0	0.4	0	0	0.2	5	1	0.2	0	0	0.2	0	0	0.2	0	0	0.2	0	0	0.2	0	0	1
472	WH1157	Improved Genotype	2	8	8	8	0	8	Yr2	0	5	3.5	8	1.5	0	Lr10, Lr13	5	0	5.5	0	0	5	0.5	Sr2, Sr9b, Sr11	0.2	5	1	0.2	5	1	0.2	5	1	0.2	5	1	1	20	20	1	20	20	1	20	20	1	10	10	0.8
473	WH1164	Improved Genotype	2	8	8	4	8	0	Yr2	0	8	4	8	5	NA	Lr13	1.5	1	8	0	0	0.5	0	Sr2, sr8a, Sr13	0.2	10	2	0.2	10	2	0.2	0	0	0.2	0	0	1	20	20	1	10	10	1	10	10	1	20	20	1
474	WH147	Variety	2	8	7	4	8	8	Yr18	0.5	8	2.67	8	1.5	1.5	Lr13, Lr34	5.5	0	8	5	0	4	4	Sr7a, Sr11	0.8	80	64	0.8	60	48	0.6	100	60	0.4	60	24	1	20	20	1	20	20	1	20	20	1	20	20	0.8
475	WH423	Improved Genotype	2	8	0	8	4	8	-	0	8	8	8	8	8	-	5	0	0.5	0	0.5	0.5	0.5	-	0.6	60	36	0.6	60	36	0.8	100	80	0.8	0	0	1	20	20	1	20	20	1	20	20	1	20	20	0.4
476	WH542	Variety	2	8	7	4	0	8	Yr9, Yr18	5	8	8	8	4.25	7.5	Lr23, Lr26, Lr34	7	4	4	0	5.5	4	5.5	Sr31	0.2	60	12	0.4	40	16	0.4	80	32	0.6	20	12	1	20	20	1	20	20	NA	NA	NA	1	10	10	0.4
477	WH569	Variety	2	8	3.5	8	0	8	-	8	8	8	8	0.5	5	-	5	0	8	0.5	4	6	8	-	0.6	60	36	0.6	60	36	0.2	20	4	0.4	10	4	1	10	10	1	10	10	1	5	5	1	10	10	0.8
478	WH595	Genetic Stock	2	8	8	8	7	0	-	0.5	4	1.5	3.5	3	0	-	4	5.5	4	0	0	0	0.5	-	0.8	80	64	0.8	40	32	0.4	20	8	0.4	20	8	0.2	0	0	0.2	0	0	1	5	5	0.4	5	2	0.4
479	WH730	Improved Genotype	2	8	4	8	8	8	-	0	8	8	8	8	5	-	1.5	0	0.5	0	0.5	0.5	0.5	-	1	80	80	0.8	80	64	0.8	100	80	0.6	80	48	0.2	0	0	1	20	20	0.8	20	16	0.4	10	4	0.8
480	WL3093	Improved Genotype	2	8	4	8	7	8	-	0	8	1	5	5	NA	-	8	5	8	8	0	0.5	5.5	-	0.4	40	16	0.4	40	16	0.4	20	8	0.4	10	4	0.2	0	0	0.2	0	0	0.4	5	2	0.2	0	0	1
481	WL3526	Genetic Stock	2	8	8	0	8	8	-	0	8	8	8	5	5	-	8	4	5.5	0.5	0	4	0	-	0.4	80	32	0.4	40	16	0.6	40	24	0.8	20	16	1	20	20	1	20	20	1	20	20	1	20	20	1
482	WL5634	Genetic Stock	2	8	8	8	7	4	-	5	8	8	8	8	1.5	-	8	0	8	0	0	4	5	-	0.8	80	64	0.8	80	64	0.6	100	60	0.6	20	12	1	20	20	1	40	40	1	10	10	1	20	20	1
483	WL711	Variety	2	8	4	8	0	8	Yr2	0	8	1.5	8	4	NA	Lr13	8	4	8	0	0	4	5.5	Sr2, Sr7b	0.4	40	16	0.4	20	8	0.8	80	64	0.8	60	48	1	5	5	1	40	40	1	20	20	1	20	20	1
[truncated: 11 more columns]
