# Supplementary material for: Genome-Wide Association Studies in Diverse Spring Wheat Panel for Stripe, Stem, and Leaf Rust Resistance
Source: Front Plant Sci. 2020 Jun 3;11:748. doi: 10.3389/fpls.2020.00748 (PMC7286347; doi:10.3389/fpls.2020.00748)
Supplement: TABLE S5 — Pearson’s Correlation matrix of seedling resistance test (SRT) for stripe (5), stem (7), and Leaf (6) rust pathotypes. [file Table_5.XLSX]

## Sheet: All_SRTcorrelation
Supplementary Table S5: Pearson's Correlation matrix of seedling resistance test (SRT) for stripe (5), stem (7), and Leaf (6) rust pathotypes.
SRT	YR_110S119	YR_T	YR_238S119	YR_46S119	YR_110S84	LR_106	LR_77-5	LR_104-2	LR_77-9	LR_12-5	LR_77-1	SR_40A	SR_21A2	SR_11	SR_34-1	SR_40-3	SR_117-6	SR_122
YR_110S119	1	0.1594 ***	0.0966 **	0.0927 **	0.1318 **	0.0633	0.1782 *	0.1843 *	0.2042 **	0.0826	0.156 *	-0.0121	0.0563	0.0408	0.0289	-0.0005	0.0508	-0.003
YR_T	0.1594 ***	1	0.1502 **	0.2219 ***	0.1762 ***	0.2722 ***	0.2004 ***	0.2516 ***	0.2193 ***	0.3056 ***	0.2700***	0.4377 ***	0.2151 **	0.3744 ***	0.2544 ***	0.2693 ***	0.3831 ***	0.3272 ***
YR_238S119	0.0966 **	0.1502 **	1	0.1435 ***	0.2034 ***	0.0954	0.1147	0.1367 *	0.1611 **	0.1709 *	0.146 *	0.0859	0.0017	0.1312 **	0.0853	0.0119	0.0726	0.0654
YR_46S119	0.0927 **	0.2219 ***	0.1435 ***	1	0.2348 ***	0.1307	0.1475 **	0.1349 ***	0.0902	0.1418 *	0.1551 *	0.1088 **	0.1449 *	0.1523 **	0.1292	0.0941	0.1883 **	0.1021 *
YR_110S84	0.1318 **	0.1762 ***	0.2034 ***	0.2348 ***	1	0.2019 ***	0.1228	0.2686 ***	0.1805 *	0.255 ***	0.1588 *	0.2182 ***	0.2252 ***	0.2062 ***	0.2636 ***	0.1428 ***	0.2482 ***	0.2297 ***
LR_106	0.0633	0.2722 ***	0.0954	0.1307	0.2019 ***	1	0.2824 ***	0.3513 ***	0.2551 ***	0.4731 ***	0.5658 ***	0.4922 ***	0.5673 ***	0.5335 ***	0.7637 ***	0.4979 ***	0.688 ***	0.633 ***
LR_77-5	0.1782 *	0.2004 ***	0.1147	0.1475 **	0.1228	0.2824 ***	1	0.5557 ***	0.5459 ***	0.3752 ***	0.4451 ***	0.3544 ***	0.1945 ***	0.3412 ***	0.217 ***	0.2377 ***	0.2651 ***	0.2462 ***
LR_104-2	0.1843 *	0.2516 ***	0.1367 *	0.1349 ***	0.2686 ***	0.3513 ***	0.5557 ***	1	0.4694 ***	0.4846 ***	0.4917 ***	0.4339 ***	0.226 ***	0.3546 ***	0.2955 ***	0.312 ***	0.3703 ***	0.3563 ***
LR_77-9	0.2042 **	0.2193 ***	0.1611 **	0.0902	0.1805 *	0.2551 ***	0.5459 ***	0.4694 ***	1	0.3272 ***	0.4158 ***	0.3534 ***	0.2466 ***	0.3311 ***	0.1876 **	0.2502 ***	0.2663 ***	0.254 ***
LR_12-5	0.0826	0.3056 ***	0.1709 *	0.1418 *	0.255 ***	0.4731 ***	0.3752 ***	0.4846 ***	0.3272 ***	1	0.4863 ***	0.3922 ***	0.4005 ***	0.3504 ***	0.4361 ***	0.3954 ***	0.3653 ***	0.4039 ***
LR_77-1	0.1560 *	0.2700***	0.146 *	0.1551 *	0.1588 *	0.5658 ***	0.4451 ***	0.4917 ***	0.4158 ***	0.4863 ***	1	0.4917 ***	0.371 ***	0.4256 ***	0.4905 ***	0.391 ***	0.5229 ***	0.4899 ***
SR_40A	-0.0121	0.4377 ***	0.0859	0.1088 **	0.2182 ***	0.4922 ***	0.3544 ***	0.4339 ***	0.3534 ***	0.3922 ***	0.4917 ***	1	0.4133 ***	0.561 ***	0.4637 ***	0.3992 ***	0.6128 ***	0.5809 ***
SR_21A2	0.0563	0.2151 **	0.0017	0.1449 *	0.2252 ***	0.5673 ***	0.1945 ***	0.226 ***	0.2466 ***	0.4005 ***	0.371 ***	0.4133 ***	1	0.4244 ***	0.6005 ***	0.3351 ***	0.4971 ***	0.5175 ***
SR_11	0.0408	0.3744 ***	0.1312 **	0.1523 **	0.2062 ***	0.5335 ***	0.3412 ***	0.3546 ***	0.3311 ***	0.3504 ***	0.4256 ***	0.561 ***	0.4244 ***	1	0.5018 ***	0.4072 ***	0.5702 ***	0.603 ***
SR_34-1	0.0289	0.2544 ***	0.0853	0.1292	0.2636 ***	0.7637 ***	0.217 ***	0.2955 ***	0.1876 **	0.4361 ***	0.4905 ***	0.4637 ***	0.6005 ***	0.5018 ***	1	0.4458 ***	0.6751 ***	0.644 ***
SR_40-3	-0.0005	0.2693 ***	0.0119	0.0941	0.1428 ***	0.4979 ***	0.2377 ***	0.312 ***	0.2502 ***	0.3954 ***	0.391 ***	0.3992 ***	0.3351 ***	0.4072 ***	0.4458 ***	1	0.4844 ***	0.4541 ***
SR_117-6	0.0508	0.3831 ***	0.0726	0.1883 **	0.2482 ***	0.688 ***	0.2651 ***	0.3703 ***	0.2663 ***	0.3653 ***	0.5229 ***	0.6128 ***	0.4971 ***	0.5702 ***	0.6751 ***	0.4844 ***	1	0.6521 ***
SR_122	-0.003	0.3272 ***	0.0654	0.1021 *	0.2297 ***	0.633 ***	0.2462 ***	0.3563 ***	0.254 ***	0.4039 ***	0.4899 ***	0.5809 ***	0.5175 ***	0.603 ***	0.644 ***	0.4541 ***	0.6521 ***	1
Significance at P< 0.05 (*), <0.01 (**), and <0.001 (***)
