# Supplementary material for: Genome-Wide Association Studies in Diverse Spring Wheat Panel for Stripe, Stem, and Leaf Rust Resistance
Source: Front Plant Sci. 2020 Jun 3;11:748. doi: 10.3389/fpls.2020.00748 (PMC7286347; doi:10.3389/fpls.2020.00748)
Supplement: TABLE S6 — Correlation analysis of phenotypic data for multiple rusts observed in different environments (p-value ≤ 0.001∗∗∗, 0.01∗∗, 0.05∗). [file Table_6.XLSX]

## Sheet: correlation
Supplementary Table S6: Correlation analysis of phenotypic data for multiple rusts observed in different environments (p-value ≤ 0.001***, 0.01**, 0.05*)
Correlation coefficient matrix for Stripe Rust phenotypic response in different environments
Stripe rust	IR_E1	DS_E1	COI_E1	IR_E2	DS_E2	COI_E2	IR_E3	DS_E3	COI_E3	IR_E4	DS_E4	COI_E4
IR_E1	1	0.7641 ***	0.9332 ***	0.9194 ***	0.7426 ***	0.8732 ***	0.6396 ***	0.5862 ***	0.6567 ***	0.6142 ***	0.5224 ***	0.5974 ***
DS_E1	0.7641 ***	1	0.8892 ***	0.6937 ***	0.8762 ***	0.7981 ***	0.6456 ***	0.6658 ***	0.6743 ***	0.6081 ***	0.558 ***	0.5748 ***
COI_E1	0.9332 ***	0.8892 ***	1	0.8458 ***	0.8258 ***	0.918 ***	0.6691 ***	0.6299 ***	0.7065 ***	0.6404 ***	0.5652 ***	0.6387 ***
IR_E2	0.9194 ***	0.6937 ***	0.8458 ***	1	0.7023 ***	0.8692 ***	0.6077 ***	0.5341 ***	0.6012 ***	0.5809 ***	0.4699 ***	0.5426 ***
DS_E2	0.7426 ***	0.8762 ***	0.8258 ***	0.7023 ***	1	0.9038 ***	0.5645 ***	0.5846 ***	0.5969 ***	0.5355 ***	0.489 ***	0.5102 ***
COI_E2	0.8732 ***	0.7981 ***	0.918 ***	0.8692 ***	0.9038 ***	1	0.6087 ***	0.5684 ***	0.641 ***	0.5892 ***	0.4964 ***	0.5745 ***
IR_E3	0.6396 ***	0.6456 ***	0.6691 ***	0.6077 ***	0.5645 ***	0.6087 ***	1	0.8064 ***	0.9371 ***	0.9171 ***	0.7056 ***	0.812 ***
DS_E3	0.5862 ***	0.6658 ***	0.6299 ***	0.5341 ***	0.5846 ***	0.5684 ***	0.8064 ***	1	0.9133 ***	0.7406 ***	0.7978 ***	0.7637 ***
COI_E3	0.6567 ***	0.6743 ***	0.7065 ***	0.6012 ***	0.5969 ***	0.641 ***	0.9371 ***	0.9133 ***	1	0.8624 ***	0.7887 ***	0.8704 ***
IR_E4	0.6142 ***	0.6081 ***	0.6404 ***	0.5809 ***	0.5355 ***	0.5892 ***	0.9171 ***	0.7406 ***	0.8624 ***	1	0.6529 ***	0.8153 ***
DS_E4	0.5224 ***	0.558 ***	0.5652 ***	0.4699 ***	0.489 ***	0.4964 ***	0.7056 ***	0.7978 ***	0.7887 ***	0.6529 ***	1	0.9207 ***
COI_E4	0.5974 ***	0.5748 ***	0.6387 ***	0.5426 ***	0.5102 ***	0.5745 ***	0.812 ***	0.7637 ***	0.8704 ***	0.8153 ***	0.9207 ***	1
Correlation coefficient matrix for Leaf Rust phenotypic response in different environments
Leaf rust	IR_E1	DS_E1	COI_E1	IR_E2	DS_E2	COI_E2	IR_E3	DS_E3	COI_E3	IR_E4	DS_E4	COI_E4
IR_E1	1	0.6266 ***	0.6281 ***	0.5384 ***	0.5057 ***	0.5051 ***	0.6945 ***	0.5218 ***	0.5257 ***	0.5912 ***	0.5207 ***	0.5186 ***
DS_E1	0.6266 ***	1	0.9973 ***	0.3633 ***	0.7883 ***	0.787 ***	0.4613 ***	0.7026 ***	0.7073 ***	0.4068 ***	0.7445 ***	0.7382 ***
COI_E1	0.6281 ***	0.9973 ***	1	0.3592 ***	0.7797 ***	0.7789 ***	0.4558 ***	0.693 ***	0.7005 ***	0.4018 ***	0.7378 ***	0.7332 ***
IR_E2	0.5384 ***	0.3633 ***	0.3592 ***	1	0.5009 ***	0.5095 ***	0.5834 ***	0.3933 ***	0.3864 ***	0.694 ***	0.4427 ***	0.4379 ***
DS_E2	0.5057 ***	0.7883 ***	0.7797 ***	0.5009 ***	1	0.999 ***	0.485 ***	0.6899 ***	0.686 ***	0.4901 ***	0.7694 ***	0.7655 ***
COI_E2	0.5051 ***	0.787 ***	0.7789 ***	0.5095 ***	0.999 ***	1	0.486 ***	0.689 ***	0.6857 ***	0.4902 ***	0.7682 ***	0.7651 ***
IR_E3	0.6945 ***	0.4613 ***	0.4558 ***	0.5834 ***	0.485 ***	0.486 ***	1	0.565 ***	0.5779 ***	0.5826 ***	0.4802 ***	0.4759 ***
DS_E3	0.5218 ***	0.7026 ***	0.693 ***	0.3933 ***	0.6899 ***	0.689 ***	0.565 ***	1	0.9937 ***	0.4063 ***	0.6624 ***	0.6518 ***
COI_E3	0.5257 ***	0.7073 ***	0.7005 ***	0.3864 ***	0.686 ***	0.6857 ***	0.5779 ***	0.9937 ***	1	0.4009 ***	0.6577 ***	0.6493 ***
IR_E4	0.5912 ***	0.4068 ***	0.4018 ***	0.694 ***	0.4901 ***	0.4902 ***	0.5826 ***	0.4063 ***	0.4009 ***	1	0.5613 ***	0.5900 ***
DS_E4	0.5207 ***	0.7445 ***	0.7378 ***	0.4427 ***	0.7694 ***	0.7682 ***	0.4802 ***	0.6624 ***	0.6577 ***	0.5613 ***	1	0.9934 ***
COI_E4	0.5186 ***	0.7382 ***	0.7332 ***	0.4379 ***	0.7655 ***	0.7651 ***	0.4759 ***	0.6518 ***	0.6493 ***	0.5900 ***	0.9934 ***	1
Correlation coefficient matrix for Stem Rust phenotypic response in different environments
Stem rust	IR_E1	DS_E1	COI_E1	IR_E2	DS_E2	COI_E2	IR_E3	DS_E3	COI_E3	IR_E4	DS_E4	COI_E4
IR_E1	1	0.5014 ***	0.6717 ***	0.7352 ***	0.3695 ***	0.5342 ***	0.6969 ***	0.5923 ***	0.67 ***	0.6746 ***	0.4244 ***	0.5492 ***
DS_E1	0.5014 ***	1	0.9496 ***	0.4942 ***	0.4524 ***	0.4903 ***	0.4845 ***	0.6444 ***	0.6479 ***	0.4504 ***	0.5032 ***	0.5306 ***
COI_E1	0.6717 ***	0.9496 ***	1	0.5958 ***	0.4286 ***	0.5389 ***	0.5715 ***	0.685 ***	0.7225 ***	0.5354 ***	0.5014 ***	0.5798 ***
IR_E2	0.7352 ***	0.4942 ***	0.5958 ***	1	0.4899 ***	0.6831 ***	0.7849 ***	0.6227 ***	0.7045 ***	0.7705 ***	0.5091 ***	0.6144 ***
DS_E2	0.3695 ***	0.4524 ***	0.4286 ***	0.4899 ***	1	0.9313 ***	0.4353 ***	0.6059 ***	0.563 ***	0.4108 ***	0.5918 ***	0.5542 ***
COI_E2	0.5342 ***	0.4903 ***	0.5389 ***	0.6831 ***	0.9313 ***	1	0.5844 ***	0.6577 ***	0.6819 ***	0.5443 ***	0.6161 ***	0.6492 ***
IR_E3	0.6969 ***	0.4845 ***	0.5715 ***	0.7849 ***	0.4353 ***	0.5844 ***	1	0.6953 ***	0.8066 ***	0.7679 ***	0.5208 ***	0.6327 ***
DS_E3	0.5923 ***	0.6444 ***	0.685 ***	0.6227 ***	0.6059 ***	0.6577 ***	0.6953 ***	1	0.9601 ***	0.6098 ***	0.6227 ***	0.6646 ***
COI_E3	0.67 ***	0.6479 ***	0.7225 ***	0.7045 ***	0.563 ***	0.6819 ***	0.8066 ***	0.9601 ***	1	0.6895 ***	0.617 ***	0.7096 ***
IR_E4	0.6746 ***	0.4504 ***	0.5354 ***	0.7705 ***	0.4108 ***	0.5443 ***	0.7679 ***	0.6098 ***	0.6895 ***	1	0.551 ***	0.7191 ***
DS_E4	0.4244 ***	0.5032 ***	0.5014 ***	0.5091 ***	0.5918 ***	0.6161 ***	0.5208 ***	0.6227 ***	0.617 ***	0.551 ***	1	0.9433 ***
COI_E4	0.5492 ***	0.5306 ***	0.5798 ***	0.6144 ***	0.5542 ***	0.6492 ***	0.6327 ***	0.6646 ***	0.7096 ***	0.7191 ***	0.9433 ***	1
IR=Infection response
DS= Disease severity
E=Environment
