# Supplementary material for: Genome-Wide Association Studies in Diverse Spring Wheat Panel for Stripe, Stem, and Leaf Rust Resistance
Source: Front Plant Sci. 2020 Jun 3;11:748. doi: 10.3389/fpls.2020.00748 (PMC7286347; doi:10.3389/fpls.2020.00748)
Supplement: TABLE S8 — Marker trait associations (MTAs) observed at seedling stage for Rust pathotypes in RAMP at −log10P ≥ 3. [file Table_8.XLSX]

## Sheet: StripeRust
Supplementary Table S8: Marker trait associations (MTAs) observed at seedling stage for Rust pathotypes in RAMP at -log10P ≥ 3
Sl.No.	YR pathotypes	SNP Marker	Chromosome	Position (cM)	IWGSC physical position (bp)	p-value	maf	Rsquare.of.Model.without.SNP	Rsquare.of.Model.with.SNP	effect	-Log10p	R2 (%)	SNP type	SNP position	GeneID	Annotation
1	YR_110S119	AX-94741250	1B	8.24	1B : 17790612	4.63172e-07	0.101449	0.0511746	0.102708	0.000190347	6.33426	5.15338	synonymous variant	cds	TraesCS1B02G037600	DEAD-box ATP-dependent RNA helicase 17
2	YR_110S119	AX-95134745	1B	8.24	1A : 14506499	5.32726e-05	0.193582	0.0511746	0.083973	0.111924	4.2735	3.27984	synonymous variant	cds	TraesCS1A02G031200	probable serine/threonine-protein kinase PBL9
3	YR_110S119	AX-95094547	1B	8.24	1D : 10740534	0.000379382	0.162526	0.0511746	0.0764489	0.0182337	3.42092	2.52744	synonymous variant	cds	TraesCS1D02G026500	predicted protein
4	YR_110S119	AX-94500816	1B	24.64	1D : 199868716	2.49209e-06	0.0610766	0.0511746	0.0959873	0.00275192	5.60344	4.48127	synonymous variant	cds	TraesCS1D02G144700	WD repeat-containing protein 70
5	YR_110S119	AX-95116150	1B	24.64	1B : 285608131	4.08896e-06	0.063147	0.0511746	0.0940247	0.00827005	5.38839	4.28501	intergenic variant	-	-	---NA---
6	YR_110S119	AX-94526379	1B	24.64	1B : 282134721	4.69608e-06	0.0641822	0.0511746	0.0934773	-0.020458	5.32826	4.23027	intron variant	-	TraesCS1B02G162700	transposon protein, putative, Mutator sub-class
7	YR_110S119	AX-95652981	1B	24.64	1B : 282277219	1.03509e-05	0.0610766	0.0511746	0.0903633	-0.139977	4.98502	3.91888	intergenic variant	-	-	---NA---
8	YR_110S119	AX-94427330	1B	24.64	1B : 281038551	1.11746e-05	0.0621118	0.0511746	0.0900627	0.186494	4.95177	3.88881	intergenic variant	-	-	hypothetical protein TRIUR3_34000
9	YR_110S119	AX-95158976	1B	24.64	1B : 277442508	2.11571e-05	0.068323	0.0511746	0.0875637	-0.0554247	4.67454	3.63891	missense variant	cds	TraesCS1B02G160800	midasin isoform X2
10	YR_110S119	AX-94654998	1B	24.64	1B : 288395934	2.63569e-05	0.063147	0.0511746	0.0867065	-0.0695393	4.5791	3.55319	3 prime UTR variant	-	TraesCS1B02G165100	F-box/LRR-repeat protein At3g26922-like
11	YR_110S119	AX-94490921	1B	24.64	NA : NA	4.55529e-05	0.057971	0.0511746	0.0845795	0.104448	4.34148	3.3405	-	-	-	-
12	YR_110S119	AX-94555065	1B	24.64	1B : 280712168	4.80447e-05	0.068323	0.0511746	0.0843731	0.0685221	4.31835	3.31985	intergenic variant	-	-	hypothetical protein TRIUR3_12078
13	YR_110S119	AX-94545824	1B	24.64	1B : 282427873	6.41968e-05	0.0641822	0.0511746	0.0832514	0.0266137	4.19249	3.20768	intergenic variant	-	-	---NA---
14	YR_110S119	AX-94903617	1B	24.64	1B : 349511612	6.87986e-05	0.104555	0.0511746	0.0829839	0.114893	4.16242	3.18093	synonymous variant	cds	TraesCS1B02G194100	probable glutathione S-transferase GSTU6
15	YR_110S119	AX-94862872	1B	24.64	1B : 348796811	0.000166918	0.108696	0.0511746	0.0795761	-0.257047	3.7775	2.84015	missense variant	cds	TraesCS1B02G193700	protein RRC1-like isoform X3
16	YR_110S119	AX-95217160	1B	24.64	1B : 350392302	0.000933613	0.101449	0.0511746	0.0730563	-0.0885133	3.02983	2.18817	missense variant	cds	TraesCS1B02G195200	Phospholipase D beta 1
17	YR_110S119	AX-94982191	1B	26.22	1B : 482181941	2.23468e-05	0.0755694	0.0511746	0.0873501	-0.0293636	4.65078	3.61756	intron variant	-	TraesCS1B02G274800	predicted protein
18	YR_110S119	AX-95220082	1B	26.22	1B : 484463637	2.93016e-05	0.0890269	0.0511746	0.0862939	-0.0251751	4.53311	3.51194	synonymous variant	cds	TraesCS1B02G277000	phospholipase A1-II 7-like
19	YR_110S119	AX-94482117	1B	26.22	1B : 486480858	5.26828e-05	0.0942029	0.0511746	0.0840161	0.0200634	4.27833	3.28415	intergenic variant	-	-	Disease resistance RPP13-like protein 4
20	YR_110S119	AX-94439461	1B	26.22	1B : 486543067	0.000146468	0.101449	0.0511746	0.0800766	0.294131	3.83426	2.89021	intergenic variant	-	-	---NA---
21	YR_110S119	AX-94553348	1B	26.22	1B : 485291067	0.000244349	0.10352	0.0511746	0.0781208	0.0787973	3.61199	2.69463	synonymous variant	cds	TraesCS1B02G277500	UDP-glucuronate:xylan alpha-glucuronosyltransferase 1-like
22	YR_110S119	AX-94454534	1B	26.22	1B : 524154866	0.000264392	0.162526	0.0511746	0.0778206	-0.071085	3.57775	2.6646	5 prime UTR variant	-	TraesCS1B02G303200	unnamed protein product
23	YR_110S119	AX-94508976	1B	26.22	1B : 484887610	0.000446688	0.0983437	0.0511746	0.0758306	0.0232549	3.35	2.4656	missense variant	cds	TraesCS1B02G277300	NAC domain-containing protein 78
24	YR_110S119	AX-94691448	2A	1.59	4A : 77096662	4.27445e-06	0.063147	0.0511746	0.0938492	0.165608	5.36912	4.26747	intergenic variant	-	-	unnamed protein product
25	YR_110S119	AX-94414150	5B	27.35	5B : 17969070	0.000266177	0.0786749	0.0511746	0.077795	0.0233514	3.57483	2.66204	downstream gene variant	-	TraesCS5B02G018500	TATA-binding protein 2 isoform X1
26	YR_110S84	AX-94838936	1A	57.21	1D : 7876576	0.000452098	0.330228	0.0985233	0.121905	0.0767175	3.34477	2.33817	synonymous variant	cds	TraesCS1D02G017700	predicted protein
27	YR_110S84	AX-95173669	1D	34.26	1D : 7871246	0.000329432	0.412008	0.0985233	0.123045	0.0497651	3.48223	2.45212	missense variant	cds	TraesCS1D02G017600	disease resistance protein RPM1-like
28	YR_110S84	AX-94690433	2A	0	2D : 14268178	0.000489682	0.0817805	0.0985233	0.121618	0.358084	3.31009	2.3095	synonymous variant	cds	TraesCS2D02G038900	probable glucuronosyltransferase Os04g0103100
29	YR_110S84	AX-95202058	2A	0	2B : 7428753	0.000885454	0.0848861	0.0985233	0.119501	0.339209	3.05283	2.09776	missense variant	cds	TraesCS2B02G015500	Histone-lysine N-methyltransferase ASHH2
30	YR_110S84	AX-94448314	2A	1.59	2A : 17659007	1.83441e-05	0.0755694	0.0985233	0.133625	-0.271156	4.7365	3.51018	downstream gene variant	-	TraesCS2A02G044800	unnamed protein product
31	YR_110S84	AX-94888499	2A	1.59	2B : 19067889	6.0446e-05	0.0672878	0.0985233	0.12922	0.272844	4.21863	3.06964	synonymous variant	cds	TraesCS2B02G041900	protein PAIR1 isoform X2
32	YR_110S84	AX-95238514	2A	1.59	2B : 39179554	0.000100111	0.0828157	0.0985233	0.127371	0.323152	3.99952	2.88473	synonymous variant	cds	TraesCS2B02G073000	clathrin light chain 3
33	YR_110S84	AX-94979809	2A	1.59	2A : 17658893	0.000142303	0.108696	0.0985233	0.126087	-0.276418	3.84678	2.7564	downstream gene variant	-	TraesCS2A02G044800	unnamed protein product
34	YR_110S84	AX-94859956	2A	1.59	2B : 30499322	0.000147843	0.0869565	0.0985233	0.125948	0.193	3.8302	2.7425	missense variant	cds	TraesCS2B02G063900	peptidyl-prolyl cis-trans isomerase FKBP62-like
35	YR_110S84	AX-94830295	2A	1.59	7D : 620222390	0.000152322	0.0952381	0.0985233	0.12584	0.086565	3.81724	2.73163	intergenic variant	-	-	Retrovirus-related Pol polyprotein from transposon TNT 1-94
36	YR_110S84	AX-94906816	2A	1.59	2B : 1833041	0.000162099	0.0828157	0.0985233	0.125613	-0.318463	3.79022	2.709	synonymous variant	cds	TraesCS2B02G003600	predicted protein
37	YR_110S84	AX-94993127	2A	1.59	NA : NA	0.000186787	0.0838509	0.0985233	0.125098	0.197701	3.72865	2.65748	-	-	-	-
38	YR_110S84	AX-94442305	2A	1.59	2B : 2110637	0.000207274	0.0879917	0.0985233	0.12472	-0.0550879	3.68346	2.61971	synonymous variant	cds	TraesCS2B02G004000	fructokinase-like 2, chloroplastic
39	YR_110S84	AX-95149937	2A	1.59	2D : 14254929	0.000212822	0.0848861	0.0985233	0.124625	-0.269783	3.67198	2.61014	synonymous variant	cds	TraesCS2D02G038700	rhomboid-like protein 19
40	YR_110S84	AX-94726693	2A	1.59	NA : NA	0.00028145	0.0848861	0.0985233	0.123613	-0.432988	3.5506	2.50896	-	-	-	-
41	YR_110S84	AX-94820801	2A	1.59	2B : 6181295	0.000294914	0.0869565	0.0985233	0.123444	0.309091	3.5303	2.49207	synonymous variant	cds	TraesCS2B02G012100	ABC transporter B family member 4
42	YR_110S84	AX-94570268	2A	1.59	2B : 30142379	0.000299603	0.0869565	0.0985233	0.123387	0.306832	3.52345	2.48638	intergenic variant	-	-	---NA---
43	YR_110S84	AX-94620265	2A	1.59	4A : 3139527	0.000302173	0.0859213	0.0985233	0.123356	-0.248308	3.51974	2.48329	5 prime UTR variant	-	TraesCS4A02G004900	phytoene dehydrogenase, chloroplastic/chromoplastic
44	YR_110S84	AX-94733530	2A	1.59	2B : 24853093	0.000314446	0.0817805	0.0985233	0.123213	0.0842796	3.50245	2.46892	synonymous variant	cds	TraesCS2B02G050000	jacalin-related lectin 9
45	YR_110S84	AX-94776174	2A	1.59	2D : 17814642	0.00031976	0.0879917	0.0985233	0.123152	-0.364483	3.49518	2.46287	synonymous variant	cds	TraesCS2D02G048800	ABC transporter G family member 25
46	YR_110S84	AX-94541624	2A	1.59	2B : 5609154	0.000338583	0.0869565	0.0985233	0.122946	-0.219416	3.47034	2.44224	missense variant	cds	TraesCS2B02G010000	Werner Syndrome-like exonuclease
47	YR_110S84	AX-94396056	2A	1.59	NA : NA	0.000341428	0.0869565	0.0985233	0.122916	-0.232472	3.4667	2.43922	-	-	-	-
48	YR_110S84	AX-95108315	2A	1.59	2A : 13847343	0.000370356	0.0848861	0.0985233	0.122622	0.269019	3.43138	2.40991	downstream gene variant	-	TraesCS2A02G030200	Putative disease resistance RPP13-like protein 1
49	YR_110S84	AX-94690771	2A	1.59	2A : 4171296	0.000370356	0.0848861	0.0985233	0.122622	-0.0420013	3.43138	2.40991	synonymous variant	cds	TraesCS2A02G011100	TOM1-like protein 2
50	YR_110S84	AX-95211013	2A	1.59	2B : 5670138	0.000370356	0.0848861	0.0985233	0.122622	-0.0261225	3.43138	2.40991	synonymous variant	cds	TraesCS2B02G010300	unnamed protein product
51	YR_110S84	AX-94513116	2A	1.59	3D : 563864184	0.000376641	0.0890269	0.0985233	0.122562	-0.173799	3.42407	2.40385	downstream gene variant	-	TraesCS3D02G458600	Alanyl-tRNA synthetase
52	YR_110S84	AX-94405438	2A	1.59	2D : 13680348	0.000385737	0.0807453	0.0985233	0.122476	0.247665	3.41371	2.39526	synonymous variant	cds	TraesCS2D02G036300	predicted protein
53	YR_110S84	AX-95148357	2A	1.59	2D : 10835024	0.000410204	0.0859213	0.0985233	0.122255	0.357393	3.387	2.37313	missense variant	cds	TraesCS2D02G024500	putative disease resistance protein At1g50180
54	YR_110S84	AX-95148625	2A	1.59	2B : 11291242	0.000431843	0.0838509	0.0985233	0.12207	0.0608713	3.36467	2.35464	missense variant	cds	TraesCS2B02G024400	meiosis-specific protein PAIR3-like isoform X1
55	YR_110S84	AX-95231147	2A	1.59	2A : 24301168	0.000492973	0.0848861	0.0985233	0.121594	0.266538	3.30718	2.30709	missense variant	cds	TraesCS2A02G057900	protein SRC2-like
56	YR_110S84	AX-94721082	2A	1.59	NA : NA	0.000522472	0.0797101	0.0985233	0.121386	-0.401698	3.28194	2.28624	-	-	-	-
57	YR_110S84	AX-94812372	2A	1.59	2D : 20768517	0.000537584	0.0869565	0.0985233	0.121284	-0.28847	3.26955	2.27602	synonymous variant	cds	TraesCS2D02G053300	lectin receptor kinase
58	YR_110S84	AX-94777649	2A	1.59	2B : 2109727	0.000537584	0.0869565	0.0985233	0.121284	-0.154023	3.26955	2.27602	3 prime UTR variant	-	TraesCS2B02G004000	fructokinase-like 2, chloroplastic
59	YR_110S84	AX-94968218	2A	1.59	2A : 5690188	0.000537584	0.0869565	0.0985233	0.121284	-0.129016	3.26955	2.27602	intron variant	-	TraesCS2A02G014300	predicted protein
60	YR_110S84	AX-94422614	2A	1.59	2B : 35364887	0.000616106	0.0879917	0.0985233	0.120795	-0.194155	3.21034	2.2272	missense variant	cds	TraesCS2B02G068800	cytosolic sulfotransferase 5-like
61	YR_110S84	AX-94723727	2A	1.59	2A : 13846496	0.000632664	0.0890269	0.0985233	0.1207	-0.340528	3.19883	2.21771	intergenic variant	-	-	hypothetical protein C2845_PM03G07690
62	YR_110S84	AX-95113471	2A	1.59	2A : 24410110	0.000654604	0.0879917	0.0985233	0.120579	-0.0945562	3.18402	2.20552	missense variant	cds	TraesCS2A02G058300	receptor-like protein 2
63	YR_110S84	AX-95165557	2A	1.59	2A : 3962590	0.000664471	0.0838509	0.0985233	0.120525	0.318577	3.17752	2.20017	synonymous variant	cds	TraesCS2A02G010100	pyruvate dehydrogenase E1 component subunit alpha-3, chloroplastic
64	YR_110S84	AX-94723305	2A	1.59	2A : 24532481	0.000713587	0.0869565	0.0985233	0.12027	-0.214535	3.14655	2.1747	3 prime UTR variant	-	TraesCS2A02G058700	protein EMBRYO SAC DEVELOPMENT ARREST 3, chloroplastic
65	YR_110S84	AX-94904164	2A	1.59	2D : 17816124	0.000726027	0.0859213	0.0985233	0.120209	0.111387	3.13905	2.16853	synonymous variant	cds	TraesCS2D02G048800	ABC transporter G family member 25
66	YR_110S84	AX-94914308	2A	1.59	2D : 5681458	0.000726027	0.0859213	0.0985233	0.120209	-0.0103587	3.13905	2.16853	synonymous variant	cds	TraesCS2D02G011800	TOM1-like protein 2
67	YR_110S84	AX-94507194	2A	1.59	2D : 22200365	0.000726027	0.0859213	0.0985233	0.120209	-0.113189	3.13905	2.16853	synonymous variant	cds	TraesCS2D02G055600	ABC transporter C family member 14
68	YR_110S84	AX-94668319	2A	1.59	2A : 7550273	0.000729376	0.0859213	0.0985233	0.120192	0.246846	3.13705	2.16688	synonymous variant	cds	TraesCS2A02G016400	meiosis-specific protein PAIR3-like isoform X1
69	YR_110S84	AX-94891248	2A	1.59	2A : 19125996	0.000734167	0.0848861	0.0985233	0.120169	0.281265	3.1342	2.16455	synonymous variant	cds	TraesCS2A02G049800	probable F-box protein At4g22165
70	YR_110S84	AX-95080394	2A	1.59	2D : 5771481	0.000744309	0.0890269	0.0985233	0.12012	0.221965	3.12825	2.15965	intergenic variant	-	-	unnamed protein product
71	YR_110S84	AX-94693043	2A	1.59	2A : 12009087	0.000778934	0.0879917	0.0985233	0.119958	0.0544586	3.1085	2.14343	intron variant	-	TraesCS2A02G025300	hypothetical protein ACMD2_10227
72	YR_110S84	AX-94994957	2A	1.59	2A : 4171498	0.00079339	0.0817805	0.0985233	0.119892	-0.24343	3.10051	2.13687	missense variant	cds	TraesCS2A02G011100	TOM1-like protein 2
73	YR_110S84	AX-94773145	2A	1.59	NA : NA	0.000813167	0.0859213	0.0985233	0.119804	0.184628	3.08982	2.1281	-	-	-	-
74	YR_110S84	AX-94585962	2A	1.59	2B : 25248991	0.000903268	0.0910973	0.0985233	0.11943	-0.297865	3.04418	2.09067	intron variant	-	TraesCS2B02G051600	beta-glucosidase 18 isoform X2
75	YR_110S84	AX-94910649	2A	1.59	7B : 557458233	0.000933285	0.0890269	0.0985233	0.119314	0.595097	3.02999	2.07904	intergenic variant	-	-	homogentisate geranylgeranyltransferase-like
76	YR_110S84	AX-94824815	2A	1.59	2B : 29556536	0.00094821	0.0859213	0.0985233	0.119257	-0.158752	3.0231	2.0734	synonymous variant	cds	TraesCS2B02G062000	defensin Tk-AMP-D1.1-like
77	YR_110S84	AX-94837131	2A	1.59	2A : 3864444	0.000951222	0.0962733	0.0985233	0.119246	0.417307	3.02172	2.07227	synonymous variant	cds	TraesCS2A02G009800	Tyrosine N-monooxygenase
78	YR_110S84	AX-94791668	2A	1.59	2A : 5929681	0.000960251	0.0848861	0.0985233	0.119212	0.368301	3.01762	2.06891	synonymous variant	cds	TraesCS2A02G014900	predicted protein
79	YR_110S84	AX-95180361	2A	83.23	6A : 41096583	0.000943056	0.167702	0.0985233	0.119277	0.0669234	3.02546	2.07534	intergenic variant	-	-	Auxin-responsive protein IAA19
80	YR_110S84	AX-94510228	2A	109.28	2A : 676232116	0.000550753	0.324017	0.0985233	0.121197	0.179372	3.25904	2.26735	intergenic variant	-	-	protein FAR1-RELATED SEQUENCE 5-like
81	YR_110S84	AX-94581654	2A	109.28	2A : 676230167	0.000725885	0.302277	0.0985233	0.120209	-0.0259177	3.13913	2.1686	intergenic variant	-	-	protein FAR1-RELATED SEQUENCE 5-like
82	YR_110S84	AX-94598642	2B	0	2A : 529438	0.000437709	0.0848861	0.0985233	0.122021	-0.231296	3.35881	2.34979	3 prime UTR variant	-	TraesCS2A02G001200	Uncharacterized protein
83	YR_110S84	AX-94681986	2D	25.72	2B : 21913522	0.000666323	0.102484	0.0985233	0.120515	-0.430489	3.17632	2.19918	splice region variant	-	TraesCS2B02G044700	unnamed protein product
84	YR_110S84	AX-94429703	2D	208.85	2D : 110667515	0.00024613	0.311594	0.0985233	0.124098	0.434811	3.60883	2.55746	missense variant	cds	TraesCS2D02G166600	4-alpha-glucanotransferase DPE1, chloroplastic/amyloplastic
85	YR_110S84	AX-94680284	3B	245.57	3B : 819956192	0.000463177	0.464803	0.0985233	0.121818	-0.0886891	3.33425	2.32948	synonymous variant	cds	TraesCS3B02G598100	probable pectinesterase 67
86	YR_110S84	AX-94833986	5B	47.73	5D : 233021457	0.000866058	0.201863	0.0985233	0.11958	0.159668	3.06245	2.10565	missense variant	cds	TraesCS5D02G146300	acetyltransferase NSI
87	YR_110S84	AX-94644583	6A	80.46	6D : 53554399	0.000989982	0.1294	0.0985233	0.119104	0.359944	3.00437	2.05808	missense variant	cds	TraesCS6D02G088000	predicted protein
88	YR_238S119	AX-94451305	1B	24.64	1B : 344044080	0.000488505	0.11859	0.0616124	0.0864478	0.0802842	3.31113	2.48354	3 prime UTR variant	-	TraesCS1B02G192300	BR-signaling kinase 2
89	YR_238S119	AX-94997235	1B	24.64	7A : 315516201	0.000653438	0.115385	0.0616124	0.0853272	-0.0853677	3.1848	2.37148	intergenic variant	-	-	hypothetical protein TRIUR3_20869
90	YR_238S119	AX-94862872	1B	24.64	1B : 348796811	0.000765649	0.107906	0.0616124	0.0847186	0.0487033	3.11597	2.31062	missense variant	cds	TraesCS1B02G193700	protein RRC1-like isoform X3
91	YR_238S119	AX-94946446	1B	24.64	1A : 343681229	0.000824311	0.11859	0.0616124	0.0844356	-0.154446	3.08391	2.28232	3 prime UTR variant	-	TraesCS1A02G190200	BR-signaling kinase 2
92	YR_238S119	AX-94779390	1B	97.59	1D : 204988046	0.00028995	0.366453	0.0616124	0.0884679	-0.303161	3.53768	2.68555	synonymous variant	cds	TraesCS1D02G149000	predicted protein
93	YR_238S119	AX-95178463	2B	19.91	2B : 17882225	0.000956078	0.138889	0.0616124	0.083868	-0.0915928	3.01951	2.22556	synonymous variant	cds	TraesCS2B02G038700	chalcone synthase
94	YR_238S119	AX-94670661	2B	103.81	2B : 612064744	0.00042392	0.269231	0.0616124	0.0869956	0.298278	3.37272	2.53832	5 prime UTR variant	-	TraesCS2B02G425800	predicted protein
95	YR_238S119	AX-94480206	3A	209.17	NA : NA	0.000263551	0.355769	0.0616124	0.0888391	-0.0689211	3.57914	2.72266	-	-	-	-
96	YR_238S119	AX-94574941	5A	81.74	7B : 376388331	0.000144352	0.355769	0.0616124	0.0911889	0.702481	3.84058	2.95765	intergenic variant	-	-	putative reverse transcriptase
97	YR_238S119	AX-95244152	6A	102.4	6A : 401891050	0.000339445	0.376068	0.0616124	0.0878562	0.532336	3.46923	2.62438	intergenic variant	-	-	Chloride channel protein CLC-f
98	YR_238S119	AX-95011558	6A	102.4	2A : 731248763	0.000779231	0.396368	0.0616124	0.0846512	0.228786	3.10833	2.30388	intergenic variant	-	-	unnamed protein product
99	YR_238S119	AX-95249717	6A	197.52	1A : 46239351	0.000156538	0.384615	0.0616124	0.0908716	-0.260405	3.80538	2.92592	intergenic variant	-	-	tRNA A64-2'-O-ribosylphosphate transferase isoform X2
100	YR_238S119	AX-95094933	6A	221.75	6B : 712239405	0.000244619	0.315171	0.0616124	0.0891291	0.0230872	3.61151	2.75167	missense variant	cds	TraesCS6B02G455000	DEAD-box ATP-dependent RNA helicase 48
101	YR_238S119	AX-94698120	6A	221.75	6B : 709994394	0.000583329	0.33547	0.0616124	0.0857639	-0.725871	3.23409	2.41515	missense variant	cds	TraesCS6B02G451000	unnamed protein product
102	YR_238S119	AX-95128230	7A	29.86	7A : 3985761	0.00040111	0.314103	0.0616124	0.0872096	0.0129814	3.39674	2.55972	synonymous variant	cds	TraesCS7A02G009100	sucrose:sucrose 1-fructosyltransferase
103	YR_238S119	AX-95180186	7A	29.86	7A : 487748956	0.000737046	0.360043	0.0616124	0.0848647	-0.218015	3.13251	2.32523	missense variant	cds	TraesCS7A02G334400	anthocyanidin 5,3-O-glucosyltransferase-like
104	YR_238S119	AX-94949006	7A	30.27	7D : 437428463	0.000626229	0.358974	0.0616124	0.0854908	-0.385544	3.20327	2.38784	synonymous variant	cds	TraesCS7D02G341800	probable pre-mRNA-splicing factor ATP-dependent RNA helicase DEAH5
105	YR_238S119	AX-95211909	7A	30.27	7A : 486208847	0.000830151	0.356838	0.0616124	0.0844086	0.260747	3.08084	2.27962	3 prime UTR variant	-	TraesCS7A02G333100	late embryogenesis abundant protein D-34-like
106	YR_238S119	AX-94650795	7A	30.27	7A : 487628237	0.000830207	0.352564	0.0616124	0.0844083	0.254795	3.08081	2.27959	missense variant	cds	TraesCS7A02G334000	predicted protein
107	YR_238S119	AX-94848105	7B	18.98	7B : 727635019	0.000421443	0.129274	0.0616124	0.0870183	-0.31142	3.37526	2.54059	missense variant	cds	TraesCS7B02G471600	AAA family ATPase
108	YR_238S119	AX-94383090	7B	132.83	7B : 518679406	0.000225825	0.490385	0.0616124	0.0894405	0.169789	3.64623	2.78281	3 prime UTR variant	-	TraesCS7B02G285000	alpha/beta-Hydrolases superfamily protein
109	YR_238S119	AX-94596955	7B	132.83	7D : 489721464	0.000276616	0.485043	0.0616124	0.0886509	-0.270328	3.55812	2.70385	synonymous variant	cds	TraesCS7D02G378500	probable calcium-binding protein CML21
110	YR_238S119	AX-94923923	7B	134.52	7B : 518457053	0.000753514	0.5	0.0616124	0.0847799	0.176746	3.12291	2.31675	intergenic variant	-	-	---NA---
111	YR_238S119	AX-95257093	7B	136.95	7D : 464947781	0.000128403	0.348291	0.0616124	0.0916478	-0.067901	3.89142	3.00353	synonymous variant	cds	TraesCS7D02G362000	AT5g56980/MHM17_10-like protein
112	YR_238S119	AX-94386839	7B	136.95	7B : 491397090	0.000577215	0.487179	0.0616124	0.0858045	-0.108565	3.23866	2.4192	missense variant	cds	TraesCS7B02G268500	disease resistance protein RGA2 isoform X1
113	YR_238S119	AX-94592534	7B	136.95	7B : 496271809	0.000737893	0.491453	0.0616124	0.0848603	-0.0439783	3.13201	2.32479	5 prime UTR variant	-	TraesCS7B02G270600	predicted protein
114	YR_238S119	AX-94482257	7B	145.15	7D : 311853577	3.25894e-05	0.423077	0.0616124	0.0970628	0.341873	4.48692	3.54504	3 prime UTR variant	-	TraesCS7D02G287300	unnamed protein product
115	YR_238S119	AX-95148469	7B	145.15	7D : 335457156	0.00069817	0.32906	0.0616124	0.0850728	-0.129458	3.15604	2.34604	missense variant	cds	TraesCS7D02G289800	U-box domain-containing protein 15
116	YR_238S119	AX-94393038	7B	146.84	7D : 254584490	8.37327e-05	0.477564	0.0616124	0.0933283	0.103402	4.0771	3.17158	missense variant	cds	TraesCS7D02G269500	probable protein NAP1
117	YR_238S119	AX-94551572	7B	152.04	7D : 164639356	0.000582489	0.485043	0.0616124	0.0857694	-0.0723391	3.23471	2.4157	missense variant	cds	TraesCS7D02G207100	condensin complex subunit 3
118	YR_238S119	AX-94428012	7B	152.04	7B : 129549428	0.000834953	0.308761	0.0616124	0.0843865	-0.109	3.07834	2.27741	3 prime UTR variant	-	TraesCS7B02G112500	ATP synthase subunit alpha, chloroplastic
119	YR_238S119	AX-94716527	7D	26.97	7A : 62529340	0.000110128	0.344017	0.0616124	0.0922504	-0.138214	3.9581	3.0638	missense variant	cds	TraesCS7A02G101500	3'(2'),5'-bisphosphate nucleotidase
120	YR_238S119	AX-94435697	7D	26.97	7D : 55072906	0.000503805	0.0886752	0.0616124	0.0863288	-0.136849	3.29774	2.47164	missense variant	cds	TraesCS7D02G092100	O-fucosyltransferase 23
121	YR_46S119	AX-94531716	1B	61.73	1B : 638985026	0.000312042	0.0730932	0.0669534	0.0931436	-0.392757	3.50579	2.61901	intergenic variant	-	-	predicted protein
122	YR_46S119	AX-94632746	3B	0.79	7B : 228813829	7.29865e-05	0.325212	0.0669534	0.0987483	-0.0280473	4.13676	3.17949	intergenic variant	-	-	---NA---
123	YR_46S119	AX-95180116	3B	0.79	3B : 6308660	0.000136153	0.210805	0.0669534	0.0963321	-0.475038	3.86597	2.93787	missense variant	cds	TraesCS3B02G015100	pentatricopeptide repeat-containing protein At3g22470, mitochondrial
124	YR_46S119	AX-95225685	3B	0.79	3B : 5675208	0.000170067	0.151483	0.0669534	0.095474	-0.27883	3.76938	2.85206	3 prime UTR variant	-	TraesCS3B02G012500	U-box domain-containing protein 4
125	YR_46S119	AX-94486149	3B	0.79	3B : 3228684	0.000184856	0.289195	0.0669534	0.0951529	-0.140163	3.73317	2.81995	downstream gene variant	-	TraesCS3B02G005800	predicted protein
126	YR_46S119	AX-94982259	3B	2.24	3D : 6976551	0.000864613	0.284958	0.0669534	0.0892702	0.0684028	3.06318	2.23168	synonymous variant	cds	TraesCS3D02G020800	Putative E3 ubiquitin-protein ligase SINA-like 6
127	YR_46S119	AX-94504173	3B	7.51	3B : 10733194	0.000270049	0.0720339	0.0669534	0.093697	0.131541	3.56856	2.67436	intergenic variant	-	-	---NA---
128	YR_46S119	AX-94592812	5A	12.21	5A : 2398959	0.000844458	0.472458	0.0669534	0.0893592	-0.257412	3.07342	2.24058	missense variant	cds	TraesCS5A02G002900	type III polyketide synthase B
129	YR_46S119	AX-94489094	5B	190.67	5B : 589372229	0.000915578	0.386653	0.0669534	0.0890542	-0.263517	3.0383	2.21008	synonymous variant	cds	TraesCS5B02G415100	long chain acyl-CoA synthetase 2
130	YR_46S119	AX-95685387	6A	0	NA : NA	0.000562801	0.059322	0.0669534	0.0908955	-0.0404353	3.24965	2.39421	-	-	-	-
131	YR_46S119	AX-94926681	6A	217.8	6A : 610406742	8.23462e-06	0.237288	0.0669534	0.107317	0.250376	5.08436	4.03634	3 prime UTR variant	-	TraesCS6A02G402600	oligoribonuclease-like isoform X1
132	YR_T	AX-94448779	1A	58.79	1B : 24151991	5.98798e-09	0.265458	0.303766	0.356186	-0.784367	8.22272	5.24194	missense variant	cds	TraesCS1B02G044100	Putative disease resistance protein RGA3
133	YR_T	AX-94844830	1A	58.79	1D : 10182996	1.63661e-06	0.254797	0.303766	0.338948	0.0186182	5.78605	3.51821	synonymous variant	cds	TraesCS1D02G024300	predicted protein
134	YR_T	AX-95018531	1A	58.79	1B : 14030239	5.92149e-06	0.182303	0.303766	0.335088	-0.820781	5.22757	3.13215	3 prime UTR variant	-	TraesCS1B02G028800	pentatricopeptide repeat-containing protein At3g51320
135	YR_T	AX-95078610	1A	58.79	1B : 9839635	3.75689e-05	0.184435	0.303766	0.32961	-0.454907	4.42517	2.58437	missense variant	cds	TraesCS1B02G021300	Phosphatidate cytidylyltransferase
136	YR_T	AX-94973308	1A	58.79	1B : 13898740	6.80088e-05	0.16951	0.303766	0.327869	0.470829	4.16744	2.41032	missense variant	cds	TraesCS1B02G028600	predicted protein
137	YR_T	AX-94994812	1A	58.79	1D : 11623657	8.63501e-05	0.245203	0.303766	0.327172	-1.22812	4.06374	2.34058	missense variant	cds	TraesCS1D02G029500	CSC1-like protein At3g21620
138	YR_T	AX-94607056	1A	58.79	1A : 15438341	0.000133681	0.109808	0.303766	0.3259	-0.0899841	3.87393	2.21337	3 prime UTR variant	-	TraesCS1A02G033100	putative F-box/LRR-repeat protein 23
139	YR_T	AX-94831912	1A	58.79	1B : 15448170	0.000191974	0.173774	0.303766	0.324851	0.0221048	3.71676	2.10849	downstream gene variant	-	TraesCS1B02G031600	lysine ketoglutarate reductase trans-splicing-like protein
140	YR_T	AX-94856372	1A	58.79	1A : 16390721	0.000212388	0.10661	0.303766	0.324559	-1.50415	3.67287	2.07928	synonymous variant	cds	TraesCS1A02G033500	outer envelope pore protein 16, chloroplastic-like
141	YR_T	AX-94711533	1A	58.79	1B : 20593975	0.000225731	0.104478	0.303766	0.324383	-0.0410917	3.64641	2.06168	synonymous variant	cds	TraesCS1B02G041300	Protein RAE1
142	YR_T	AX-94950825	1A	58.79	1D : 13254828	0.000261386	0.0788913	0.303766	0.32396	-0.832913	3.58272	2.01938	downstream gene variant	-	TraesCS1D02G033000	protein Rf1, mitochondrial-like
143	YR_T	AX-94493792	1A	58.79	1A : 14253673	0.000349107	0.0788913	0.303766	0.323127	-0.242943	3.45704	1.93613	synonymous variant	cds	TraesCS1A02G030900	L-type lectin-domain containing receptor kinase IX.2
144	YR_T	AX-95246495	1A	58.79	1B : 17732241	0.000730557	0.0842217	0.303766	0.321017	0.841263	3.13635	1.7251	synonymous variant	cds	TraesCS1B02G037100	predicted protein
145	YR_T	AX-94605029	1A	58.79	1D : 12329056	0.000790618	0.0810235	0.303766	0.320793	-0.634569	3.10203	1.70265	synonymous variant	cds	TraesCS1D02G031700	PGR5-like protein 1B, chloroplastic
146	YR_T	AX-94629244	1A	58.94	1B : 24160696	7.86852e-07	0.251599	0.303766	0.341163	0.0325151	6.10411	3.73968	synonymous variant	cds	TraesCS1B02G044200	unnamed protein product
147	YR_T	AX-94845461	1A	74.11	1B : 188263833	2.88187e-05	0.192964	0.303766	0.330391	0.582167	4.54033	2.66245	synonymous variant	cds	TraesCS1B02G141200	Lactoylglutathione lyase / glyoxalase I family protein
148	YR_T	AX-95084022	1A	74.11	1B : 120647375	0.000102318	0.175906	0.303766	0.326677	0.453011	3.99005	2.29113	synonymous variant	cds	TraesCS1B02G108500	putative disease resistance RPP13-like protein 3
149	YR_T	AX-95119512	1B	8.24	1B : 23979917	4.51259e-07	0.190832	0.303766	0.342852	0.052497	6.34557	3.90858	downstream gene variant	-	TraesCS1B02G044000	general transcription and DNA repair factor IIH subunit TFB5
150	YR_T	AX-95084010	1B	8.24	1A : 21760081	3.20605e-05	0.212154	0.303766	0.330076	-0.00294427	4.49403	2.63103	intergenic variant	-	-	predicted protein
151	YR_T	AX-94823380	1B	8.24	1D : 340156	4.46996e-05	0.182303	0.303766	0.329099	-0.193152	4.3497	2.5333	missense variant	cds	TraesCS1D02G001300	gamma 3 hordein
152	YR_T	AX-95108068	1B	8.24	1D : 340239	8.30109e-05	0.19403	0.303766	0.327287	0.00668118	4.08086	2.35209	synonymous variant	cds	TraesCS1D02G001300	gamma 3 hordein
153	YR_T	AX-94874112	1B	8.24	1B : 10204609	0.000181704	0.472281	0.303766	0.32501	-0.0826782	3.74063	2.1244	missense variant	cds	TraesCS1B02G022900	protein phosphatase 1 regulatory inhibitor subunit PPP1R8 homolog
154	YR_T	AX-94400716	1B	9.93	NA : NA	7.02406e-05	0.38806	0.303766	0.327775	-0.105454	4.15341	2.40088	-	-	-	-
155	YR_T	AX-94992693	1B	13.34	6D : 23770609	9.08971e-05	0.221748	0.303766	0.327022	0.0543473	4.04145	2.32562	intergenic variant	-	-	unnamed protein product
156	YR_T	AX-95171223	1B	15.65	1B : 33977516	1.77241e-06	0.200426	0.303766	0.338708	-0.117284	5.75144	3.49417	synonymous variant	cds	TraesCS1B02G053400	protein gar2-like
157	YR_T	AX-94518139	1B	15.65	1D : 20056654	4.38037e-06	0.191898	0.303766	0.335989	-0.0194523	5.35849	3.22232	synonymous variant	cds	TraesCS1D02G041400	protein gar2-like
158	YR_T	AX-94901148	1B	15.65	1D : 22884296	4.92289e-05	0.440299	0.303766	0.328816	0.0605592	4.30778	2.50497	synonymous variant	cds	TraesCS1D02G043700	coiled-coil domain-containing protein 130
159	YR_T	AX-95085078	1B	15.65	1A : 22288741	5.49251e-05	0.198294	0.303766	0.328495	0.261849	4.26023	2.47287	synonymous variant	cds	TraesCS1A02G040400	protein gar2-like
160	YR_T	AX-94887627	1B	15.65	NA : NA	0.00010144	0.176972	0.303766	0.326703	0.193355	3.99379	2.29364	-	-	-	-
161	YR_T	AX-94850331	1B	15.65	5A : 532739680	0.000156561	0.214286	0.303766	0.325441	0.141673	3.80532	2.16753	intergenic variant	-	-	---NA---
162	YR_T	AX-95235434	1B	23.9	1B : 87178534	4.81126e-06	0.240938	0.303766	0.335708	0.0825408	5.31774	3.19423	intergenic variant	-	-	---NA---
163	YR_T	AX-94504839	1B	24.22	1D : 39288241	0.000118005	0.489339	0.303766	0.326262	0.0299382	3.9281	2.24962	missense variant	cds	TraesCS1D02G059200	target of EAT1-B1
164	YR_T	AX-94768106	1B	24.64	1A : 100271554	2.39824e-08	0.215352	0.303766	0.351867	0.36768	7.62011	4.8101	missense variant	cds	TraesCS1A02G104500	Replication protein A 70 kDa DNA-binding subunit
165	YR_T	AX-94538854	1B	24.64	1A : 100289766	9.77751e-07	0.204691	0.303766	0.340505	-0.411082	6.00977	3.67388	missense variant	cds	TraesCS1A02G104600	protein CHUP1, chloroplastic
166	YR_T	AX-94764152	1B	24.64	1B : 136651185	1.07114e-06	0.206823	0.303766	0.340229	-0.280136	5.97015	3.64627	synonymous variant	cds	TraesCS1B02G116100	elongator complex protein 2
167	YR_T	AX-95225103	1B	24.64	1B : 118510749	2.27045e-06	0.205757	0.303766	0.337962	-0.167437	5.64389	3.41959	synonymous variant	cds	TraesCS1B02G106900	probable ATP-dependent DNA helicase CHR12
168	YR_T	AX-94711657	1B	24.64	1D : 121312113	2.53094e-06	0.207889	0.303766	0.337635	0.336127	5.59672	3.38692	intergenic variant	-	-	Protein kinase domain superfamily protein
169	YR_T	AX-95004680	1B	24.64	1B : 136823767	2.53658e-06	0.206823	0.303766	0.337629	0.2139	5.59575	3.38625	intergenic variant	-	-	---NA---
170	YR_T	AX-94712693	1B	24.64	1B : 160485023	2.72931e-06	0.190832	0.303766	0.337408	-0.0867735	5.56395	3.36423	synonymous variant	cds	TraesCS1B02G130000	cytochrome P450 72A13
171	YR_T	AX-94621346	1B	24.64	1A : 74439187	3.61568e-06	0.181237	0.303766	0.336564	-0.139168	5.44181	3.27981	intron variant	-	TraesCS1A02G087500	unnamed protein product
172	YR_T	AX-94676820	1B	24.64	1D : 83726574	4.27825e-06	0.207889	0.303766	0.33606	0.0717278	5.36873	3.22938	synonymous variant	cds	TraesCS1D02G096900	elongator complex protein 2
173	YR_T	AX-94518238	1B	24.64	1A : 107107574	5.2383e-06	0.21322	0.303766	0.335454	0.0765345	5.28081	3.16879	missense variant	cds	TraesCS1A02G108100	Receptor-like protein kinase HERK 1
174	YR_T	AX-94806570	1B	24.64	1B : 139672208	8.08147e-06	0.214286	0.303766	0.33416	0.087603	5.09251	3.03936	missense variant	cds	TraesCS1B02G119000	Double-stranded RNA-binding protein 2
175	YR_T	AX-94945709	1B	24.64	1D : 83822136	9.3101e-06	0.207889	0.303766	0.333738	1.22148	5.03105	2.9972	missense variant	cds	TraesCS1D02G097000	predicted protein
176	YR_T	AX-94441767	1B	24.64	1B : 148898293	9.34551e-06	0.214286	0.303766	0.333727	-0.164024	5.0294	2.99607	synonymous variant	cds	TraesCS1B02G123200	kinesin-like protein KIN-13A
177	YR_T	AX-94943083	1B	24.64	NA : NA	9.47387e-06	0.202559	0.303766	0.333686	0.131326	5.02347	2.99201	-	-	-	-
178	YR_T	AX-94486477	1B	24.64	NA : NA	1.16099e-05	0.21322	0.303766	0.333082	-0.236864	4.93517	2.93155	-	-	-	-
179	YR_T	AX-94897165	1B	24.64	1A : 149510418	1.28451e-05	0.234542	0.303766	0.332781	-0.0937796	4.89126	2.90152	downstream gene variant	-	TraesCS1A02G125500	zinc transporter 7
180	YR_T	AX-94659327	1B	24.64	1B : 61668320	1.35175e-05	0.190832	0.303766	0.33263	0.388043	4.8691	2.88637	synonymous variant	cds	TraesCS1B02G078800	pentatricopeptide repeat-containing protein At1g09900
181	YR_T	AX-94445103	1B	24.64	NA : NA	1.54425e-05	0.185501	0.303766	0.332235	-0.143556	4.81128	2.84689	-	-	-	-
182	YR_T	AX-94592866	1B	24.64	1D : 155734477	1.648e-05	0.17484	0.303766	0.332042	0.10334	4.78304	2.82762	synonymous variant	cds	TraesCS1D02G131800	Stromal 70 kDa heat shock-related protein, chloroplastic
183	YR_T	AX-95075373	1B	24.64	1D : 155734169	2.45883e-05	0.175906	0.303766	0.330859	-0.128322	4.60927	2.70928	synonymous variant	cds	TraesCS1D02G131800	Stromal 70 kDa heat shock-related protein, chloroplastic
184	YR_T	AX-94919771	1B	24.64	1B : 150539442	3.08125e-05	0.198294	0.303766	0.330193	-0.145413	4.51127	2.64273	intron variant	-	TraesCS1B02G123900	predicted protein
185	YR_T	AX-94544049	1B	24.64	1B : 151470239	3.23756e-05	0.215352	0.303766	0.330048	-0.00940374	4.48978	2.62815	missense variant	cds	TraesCS1B02G124900	Dihydrolipoyl dehydrogenase 1, chloroplastic
186	YR_T	AX-94578739	1B	24.64	1B : 151081284	3.83662e-05	0.216418	0.303766	0.329548	-0.0681815	4.41605	2.57819	missense variant	cds	TraesCS1B02G124700	serine/threonine-protein phosphatase 4 regulatory subunit 3-like
187	YR_T	AX-94492556	1B	24.64	1D : 86205659	4.19048e-05	0.21855	0.303766	0.329289	0.034585	4.37774	2.55226	5 prime UTR variant	-	TraesCS1D02G099000	putative disease resistance protein RGA1
188	YR_T	AX-94766574	1B	24.64	1D : 124332689	4.27714e-05	0.234542	0.303766	0.329229	0.0314678	4.36885	2.54625	missense variant	cds	TraesCS1D02G123100	unnamed protein product
189	YR_T	AX-94471091	1B	24.64	1B : 84963614	4.28123e-05	0.324094	0.303766	0.329226	-0.0981302	4.36843	2.54597	intergenic variant	-	-	---NA---
190	YR_T	AX-94414930	1B	24.64	1D : 74294034	4.46571e-05	0.188699	0.303766	0.329102	-0.143154	4.35011	2.53358	downstream gene variant	-	TraesCS1D02G088900	E3 ubiquitin-protein ligase TRIM33
191	YR_T	AX-94848827	1B	24.64	1D : 97315129	4.93103e-05	0.191898	0.303766	0.328811	-0.187098	4.30706	2.50449	3 prime UTR variant	-	TraesCS1D02G105400	predicted protein
192	YR_T	AX-95195920	1B	24.64	1B : 141683412	5.84834e-05	0.178038	0.303766	0.328311	-0.0491504	4.23297	2.45448	intergenic variant	-	-	---NA---
193	YR_T	AX-94864245	1B	24.64	1B : 144126175	7.18141e-05	0.196162	0.303766	0.32771	0.0108867	4.14379	2.39441	upstream gene variant	-	TraesCS1B02G121500	homogentisate geranylgeranyltransferase-like
194	YR_T	AX-94830437	1B	24.64	1D : 104578863	7.54343e-05	0.211087	0.303766	0.327567	-0.0562191	4.12243	2.38004	5 prime UTR variant	-	TraesCS1D02G110700	Nucleotide-diphospho-sugar transferase superfamily protein
195	YR_T	AX-94531696	1B	24.64	1D : 83729017	7.60914e-05	0.236674	0.303766	0.327541	-0.0958539	4.11866	2.3775	synonymous variant	cds	TraesCS1D02G096900	elongator complex protein 2
196	YR_T	AX-94572866	1B	24.64	1B : 148437874	8.60649e-05	0.215352	0.303766	0.327182	-0.205419	4.06517	2.34155	synonymous variant	cds	TraesCS1B02G123000	gamma-tubulin complex component 4
197	YR_T	AX-94946875	1B	24.64	1B : 120888172	9.24386e-05	0.196162	0.303766	0.326973	-0.0340197	4.03415	2.32071	synonymous variant	cds	TraesCS1B02G108800	pentatricopeptide repeat-containing protein At4g35850, mitochondrial
198	YR_T	AX-94583180	1B	24.64	1D : 133953384	0.000100041	0.191898	0.303766	0.326743	0.0631273	3.99982	2.29768	missense variant	cds	TraesCS1D02G125400	Putative MYB DNA-binding domain superfamily protein
199	YR_T	AX-94428697	1B	24.64	1B : 113516187	0.000119348	0.19403	0.303766	0.326229	-0.0677986	3.92318	2.24633	missense variant	cds	TraesCS1B02G103600	putative F-box/FBD/LRR-repeat protein At1g78760
200	YR_T	AX-94549074	1B	24.64	1B : 139281172	0.000144235	0.19403	0.303766	0.325679	0.0613739	3.84093	2.19132	intergenic variant	-	-	predicted protein
201	YR_T	AX-94514118	1B	24.64	1D : 77368032	0.000184011	0.196162	0.303766	0.324974	0.0630135	3.73516	2.12074	missense variant	cds	TraesCS1D02G091000	pentatricopeptide repeat-containing protein At4g35850, mitochondrial
202	YR_T	AX-94915907	1B	24.64	1B : 86709734	0.000191961	0.356077	0.303766	0.324851	-0.0269666	3.71679	2.10851	intergenic variant	-	-	Cell number regulator 6
203	YR_T	AX-94645635	1B	24.64	1D : 93126704	0.000232727	0.221748	0.303766	0.324295	-0.0889079	3.63315	2.05287	intron variant	-	TraesCS1D02G103800	E3 ubiquitin-protein ligase RFI2
204	YR_T	AX-94980064	1B	24.64	5B : 288485655	0.000361561	0.196162	0.303766	0.323027	-0.0892509	3.44182	1.92607	intergenic variant	-	-	replication protein A 70 kDa DNA-binding subunit B-like
205	YR_T	AX-95685405	1B	24.64	1B : 120884051	0.000397186	0.220682	0.303766	0.322757	0.114979	3.40101	1.89911	3 prime UTR variant	-	TraesCS1B02G108800	pentatricopeptide repeat-containing protein At4g35850, mitochondrial
206	YR_T	AX-94431524	1B	24.64	1B : 90699582	0.000471726	0.265458	0.303766	0.322265	0.154847	3.32631	1.84986	3 prime UTR variant	-	TraesCS1B02G089800	mitochondrial pyruvate carrier 1 isoform X1
207	YR_T	AX-94725256	1B	24.64	1B : 113212231	0.000577389	0.248401	0.303766	0.321687	0.567112	3.23853	1.79212	downstream gene variant	-	TraesCS1B02G103000	F-box/FBD/LRR-repeat protein At3g26920-like
208	YR_T	AX-94668940	1B	24.64	1D : 40579248	0.000603816	0.391258	0.303766	0.32156	-0.50554	3.2191	1.77935	intergenic variant	-	-	protein FAR1-RELATED SEQUENCE 5-like
209	YR_T	AX-94917647	1B	24.64	1B : 163096591	0.000811756	0.21322	0.303766	0.320718	0.452918	3.09057	1.69516	3 prime UTR variant	-	TraesCS1B02G131300	dihydrolipoyl dehydrogenase, mitochondrial
210	YR_T	AX-94629930	1B	24.64	1B : 59601361	0.000844997	0.479744	0.303766	0.320604	0.0890005	3.07314	1.68376	missense variant	cds	TraesCS1B02G076900	putative GPI-anchored protein pfl2 isoform X3
211	YR_T	AX-94699507	1B	24.64	1B : 157465317	0.000985317	0.185501	0.303766	0.320168	0.506814	3.00642	1.64022	intron variant	-	TraesCS1B02G128300	retrotransposon protein, putative, unclassified
212	YR_T	AX-94843242	1D	0	NA : NA	0.000685833	0.157783	0.303766	0.321197	0.195611	3.16378	1.74307	-	-	-	-
213	YR_T	AX-94842940	1D	1.69	1B : 4346776	2.08239e-05	0.178038	0.303766	0.33135	0.429411	4.68144	2.75838	missense variant	cds	TraesCS1B02G008000	unnamed protein product
214	YR_T	AX-94641589	1D	3.38	NA : NA	0.000360361	0.245203	0.303766	0.323036	0.138267	3.44326	1.92702	-	-	-	-
215	YR_T	AX-94911855	1D	35.95	1A : 9642773	2.14325e-05	0.187633	0.303766	0.331265	0.149485	4.66893	2.74986	synonymous variant	cds	TraesCS1A02G019200	protein phosphatase 1 regulatory inhibitor subunit PPP1R8 homolog
216	YR_T	AX-95015596	1D	35.95	1D : 7878039	0.000107942	0.182303	0.303766	0.326522	-0.0195264	3.96681	2.27555	missense variant	cds	TraesCS1D02G017800	receptor-like kinase
217	YR_T	AX-94842331	1D	95.7	1B : 226358121	5.18742e-05	0.176972	0.303766	0.328662	-0.0665271	4.28505	2.48962	synonymous variant	cds	TraesCS1B02G149900	probable serine/threonine-protein kinase PBL16
218	YR_T	AX-94637676	2B	102.12	7A : 670961747	7.9115e-06	0.173774	0.303766	0.334223	0.0184644	5.10174	3.04569	synonymous variant	cds	TraesCS7A02G477300	putative ubiquitin conjugation factor E4
219	YR_T	AX-94425581	2B	102.12	7B : 643353992	9.94757e-06	0.173774	0.303766	0.333541	0.133448	5.00228	2.9775	synonymous variant	cds	TraesCS7B02G378900	putative ubiquitin conjugation factor E4
220	YR_T	AX-94573417	3B	0.79	1B : 28485936	2.82722e-05	0.171642	0.303766	0.330447	-0.225363	4.54864	2.66809	synonymous variant	cds	TraesCS1B02G048500	Phenylalanine ammonia-lyase
221	YR_T	AX-94901185	3D	76.05	1B : 212430754	0.000453519	0.19936	0.303766	0.322377	0.185752	3.3434	1.86112	intergenic variant	-	-	retrotransposon protein, putative, unclassified
222	YR_T	AX-94897136	4A	188.85	1B : 164832742	0.000310656	0.163113	0.303766	0.323463	0.106943	3.50772	1.96967	intergenic variant	-	-	---NA---
223	YR_T	AX-95229410	5A	12.25	5D : 475693779	0.000132173	0.373134	0.303766	0.325933	0.280005	3.87886	2.21667	missense variant	cds	TraesCS5D02G412500	Molybdenum cofactor sulfurase
224	YR_T	AX-94523405	5B	115.02	5D : 395255767	0.000962648	0.168443	0.303766	0.320234	0.283284	3.01653	1.64681	missense variant	cds	TraesCS5D02G297800	uncharacterized protein LOC109774453 isoform X3
225	YR_T	AX-94459834	5B	233.87	1B : 198549850	0.000494641	0.16951	0.303766	0.322129	-0.222871	3.30571	1.83629	intergenic variant	-	-	flocculation protein FLO11-like
226	YR_T	AX-94677476	5B	270.33	5B : 690471398	3.52945e-05	0.235608	0.303766	0.329794	-0.127258	4.45229	2.60274	synonymous variant	cds	TraesCS5B02G534000	putative receptor-like protein kinase
227	YR_T	AX-94426734	6B	62.83	1B : 229966253	5.18742e-05	0.176972	0.303766	0.328662	0.0951791	4.28505	2.48962	intergenic variant	-	-	hypothetical protein TRIUR3_10931
228	YR_T	AX-94409568	6D	18.61	6D : 459392665	8.00315e-05	0.19403	0.303766	0.327394	-0.0644924	4.09674	2.36276	intergenic variant	-	-	Syntaxin-22
229	YR_T	AX-95109168	7B	1.72	4B : 453234662	0.000561769	0.385928	0.303766	0.321766	-0.0424058	3.25044	1.79994	intergenic variant	-	-	---NA---
230	YR_T	AX-94691806	7B	1.72	7B : 741807108	0.000892926	0.350746	0.303766	0.320447	-0.390794	3.04918	1.66812	intergenic variant	-	-	cell wall protein DAN4-like

## Sheet: LeafRust
Supplementary Table S8: Marker trait associations (MTAs) observed at seedling stage for Rust pathotypes in RAMP at -log10P ≥ 3
Sl.No.	LR pathotypes	SNP Marker	Chromosome	Position (cM)	IWGSC physical position (bp)	p-value	maf	Rsquare.of.Model.without.SNP	Rsquare.of.Model.with.SNP	effect	-Log10p	R2 (%)	SNP type	SNP position	GeneID	Annotation
1	LR_104-2	AX-94422614	2A	1.59	2B : 35364887	0.000249606	0.0879917	0.132859	0.157411	-0.104685	3.60275	2.45516	missense variant	cds	TraesCS2B02G068800	cytosolic sulfotransferase 5-like
2	LR_104-2	AX-94445214	2A	1.59	2A : 25482122	0.000250523	0.0869565	0.132859	0.157398	0.0980184	3.60115	2.45388	missense variant	cds	TraesCS2A02G059800	cation-chloride cotransporter 2
3	LR_104-2	AX-94381554	2A	1.59	5B : 92223127	0.000478057	0.0879917	0.132859	0.155158	0.145178	3.32052	2.22982	intron variant	-	TraesCS5B02G076600	Aspartic proteinase nepenthesin-1
4	LR_104-2	AX-94705091	2B	103.81	2D : 548075127	0.000668639	0.391304	0.132859	0.154002	0.457433	3.17481	2.11421	3 prime UTR variant	-	TraesCS2D02G438700	clathrin interactor EPSIN 1
5	LR_104-2	AX-94941121	3A	115.9	3A : 611702554	0.000450478	0.408903	0.132859	0.155363	0.563711	3.34633	2.25035	synonymous variant	cds	TraesCS3A02G363000	probable mannose-1-phosphate guanylyltransferase 3
6	LR_104-2	AX-95226287	3A	239.09	3D : 607097564	2.6396e-08	0.110766	0.132859	0.190567	-0.0408308	7.57846	5.77074	synonymous variant	cds	TraesCS3D02G530600	DEAD-box ATP-dependent RNA helicase 58, chloroplastic
7	LR_104-2	AX-94883935	3A	250.41	3B : 816277464	5.2199e-08	0.112836	0.132859	0.188025	0.100071	7.28234	5.51651	synonymous variant	cds	TraesCS3B02G592000	S-norcoclaurine synthase 1-like
8	LR_104-2	AX-94957332	3A	273.16	3D : 613954433	0.000996938	0.330228	0.132859	0.152632	-0.0581501	3.00133	1.97729	synonymous variant	cds	TraesCS3D02G544400	predicted protein
9	LR_104-2	AX-94871275	3B	202.68	3B : 801296605	9.29352e-07	0.115942	0.132859	0.177405	-0.418986	6.03182	4.45453	missense variant	cds	TraesCS3B02G569800	disease resistance protein RPP13
10	LR_104-2	AX-94686116	3B	202.68	NA : NA	7.04219e-06	0.0766046	0.132859	0.170058	-0.23989	5.15229	3.71985	-	-	-	-
11	LR_104-2	AX-94915269	3B	204.37	3D : 597939560	2.67353e-07	0.108696	0.132859	0.181976	0.0614138	6.57291	4.91166	missense variant	cds	TraesCS3D02G514000	predicted protein
12	LR_104-2	AX-94978418	3B	204.37	3D : 600421581	3.82432e-06	0.120083	0.132859	0.172261	-0.145297	5.41745	3.94019	downstream gene variant	-	TraesCS3D02G516800	Thioredoxin-like protein
13	LR_104-2	AX-94977862	3B	226.84	3B : 804669606	0.000301662	0.224638	0.132859	0.156752	-0.292554	3.52048	2.38929	synonymous variant	cds	TraesCS3B02G574300	Chlorophyllide a oxygenase, chloroplastic
14	LR_104-2	AX-95014354	3B	245.19	3B : 820463264	6.03712e-06	0.138716	0.132859	0.170613	0.0490068	5.21917	3.77533	3 prime UTR variant	-	TraesCS3B02G599500	kinetochore protein spc25-like isoform X1
15	LR_104-2	AX-94687472	3B	245.19	3D : 607923818	6.24718e-05	0.108696	0.132859	0.16227	-0.0615275	4.20432	2.94106	downstream gene variant	-	TraesCS3D02G531900	PHYTOCLOCK 1
16	LR_104-2	AX-94563379	3B	245.19	3B : 817414331	0.000276595	0.115942	0.132859	0.157054	0.188118	3.55816	2.41944	intergenic variant	-	-	Putative disease resistance protein RGA1
17	LR_104-2	AX-95176336	3B	245.2	3B : 820893737	0.000613042	0.329193	0.132859	0.1543	-0.576489	3.21251	2.14407	synonymous variant	cds	TraesCS3B02G600200	Radical SAM superfamily protein
18	LR_104-2	AX-94805563	3B	245.57	3A : 742613031	7.70587e-10	0.0993789	0.132859	0.203901	0.0924673	9.11318	7.10416	synonymous variant	cds	TraesCS3A02G528800	vacuolar processing enzyme 4
19	LR_104-2	AX-94968108	3D	158.35	3D : 596890133	0.000251366	0.318841	0.132859	0.157387	-0.290746	3.59969	2.45271	missense variant	cds	TraesCS3D02G512300	glucan endo-1,3-beta-glucosidase GV
20	LR_104-2	AX-94874313	3D	160.44	3D : 598011380	2.17548e-08	0.140787	0.132859	0.19129	0.242923	7.66245	5.84303	synonymous variant	cds	TraesCS3D02G514100	chlorophyllide a oxygenase, chloroplastic
21	LR_104-2	AX-94391473	3D	167.71	3D : 599268754	1.31452e-05	0.145963	0.132859	0.167816	-0.0279591	4.88123	3.49569	missense variant	cds	TraesCS3D02G516100	uncharacterized protein LOC109747342
22	LR_104-2	AX-94436339	3D	169.4	3D : 600157267	6.63701e-09	0.118012	0.132859	0.195745	-0.209879	8.17803	6.28857	synonymous variant	cds	TraesCS3D02G516300	putative disease resistance protein At3g14460
23	LR_104-2	AX-94962712	3D	169.4	NA : NA	7.38869e-07	0.135611	0.132859	0.178243	0.170211	6.13143	4.5384	-	-	-	-
24	LR_104-2	AX-95071934	3D	174.29	3D : 603264120	4.71877e-05	0.332298	0.132859	0.163263	-0.232297	4.32617	3.04032	stop retained variant	-	TraesCS3D02G521600	General transcription factor IIE subunit 1
25	LR_104-2	AX-95166634	3D	174.67	3D : 604354897	2.58612e-05	0.196687	0.132859	0.165399	0.0227269	4.58735	3.25396	synonymous variant	cds	TraesCS3D02G524100	ABC transporter D family member 1-like
26	LR_104-2	AX-94911844	3D	174.67	3B : 810328968	0.000142132	0.351967	0.132859	0.159378	-0.109331	3.84731	2.65183	synonymous variant	cds	TraesCS3B02G581900	uridylate kinase-like
27	LR_104-2	AX-95210813	3D	174.67	3D : 604373994	0.00019857	0.362319	0.132859	0.158208	-0.127572	3.70209	2.53489	intergenic variant	-	-	vacuolar protein sorting-associated protein 55 homolog
28	LR_104-2	AX-94894879	3D	174.67	3D : 603414464	0.000270008	0.358178	0.132859	0.157138	-0.156581	3.56862	2.42782	3 prime UTR variant	-	TraesCS3D02G522000	uridylate kinase-like
29	LR_104-2	AX-94681641	3D	175.97	3A : 739951164	9.82341e-09	0.126294	0.132859	0.19427	-0.161321	8.00774	6.14108	downstream gene variant	-	TraesCS3A02G526100	unnamed protein product
30	LR_104-2	AX-94862539	3D	175.97	3D : 606366088	8.59096e-07	0.150104	0.132859	0.177692	0.236945	6.06596	4.48326	synonymous variant	cds	TraesCS3D02G528200	villin-3 isoform X1
31	LR_104-2	AX-95239343	3D	175.97	3D : 606608814	2.47796e-06	0.150104	0.132859	0.173834	0.171132	5.60591	4.09741	synonymous variant	cds	TraesCS3D02G528600	UDP-D-apiose/UDP-D-xylose synthase
32	LR_104-2	AX-94404514	3D	175.97	3D : 608406049	4.11884e-06	0.153209	0.132859	0.171993	-0.0861957	5.38523	3.91336	3 prime UTR variant	-	TraesCS3D02G532400	zinc transporter 1
33	LR_104-2	AX-94723806	3D	175.97	3D : 607097531	8.2174e-06	0.171843	0.132859	0.169503	-0.103135	5.08527	3.66432	synonymous variant	cds	TraesCS3D02G530600	DEAD-box ATP-dependent RNA helicase 58, chloroplastic
34	LR_104-2	AX-95200511	3D	175.97	3D : 505979915	1.45088e-05	0.166667	0.132859	0.167463	-0.0157903	4.83837	3.46034	intron variant	-	TraesCS3D02G390800	uncharacterized protein LOC109748143
35	LR_104-2	AX-94642697	3D	175.97	3B : 816523689	1.57355e-05	0.171843	0.132859	0.167172	-0.194461	4.80312	3.4313	synonymous variant	cds	TraesCS3B02G592500	protein PIN-LIKES 2
36	LR_104-2	AX-94519105	3D	175.97	3D : 505974661	0.000132938	0.139752	0.132859	0.159612	0.0403396	3.87635	2.67527	intron variant	-	TraesCS3D02G390800	aquaporin NIP3-2
37	LR_104-2	AX-94614114	3D	175.97	3D : 608952770	0.000370489	0.242236	0.132859	0.156039	-0.0347509	3.43122	2.31799	synonymous variant	cds	TraesCS3D02G533200	4-hydroxyphenylacetaldehyde oxime monooxygenase-like
38	LR_104-2	AX-94510916	3D	175.97	3D : 608953052	0.000419982	0.28882	0.132859	0.155605	-0.0743036	3.37677	2.27458	synonymous variant	cds	TraesCS3D02G533200	4-hydroxyphenylacetaldehyde oxime monooxygenase-like
39	LR_104-2	AX-94882654	3D	175.97	3A : 742442789	0.00059188	0.301242	0.132859	0.154421	0.037365	3.22777	2.15617	synonymous variant	cds	TraesCS3A02G528500	telomere-binding protein 1-like isoform X1
40	LR_104-2	AX-94382700	3D	175.97	3D : 607923663	0.00064294	0.156315	0.132859	0.154136	0.12933	3.19183	2.12769	downstream gene variant	-	TraesCS3D02G531900	PHYTOCLOCK 1
41	LR_104-2	AX-94871294	3D	176.91	3A : 737181400	0.000545551	0.327122	0.132859	0.154702	-0.0840121	3.26316	2.18425	missense variant	cds	TraesCS3A02G519600	putative root cap protein 1
42	LR_104-2	AX-95224631	3D	178.6	3B : 812726387	8.60491e-09	0.120083	0.132859	0.194768	-0.0974448	8.06525	6.19086	missense variant	cds	TraesCS3B02G586300	putative root cap protein 1
43	LR_104-2	AX-94880594	3D	178.6	3D : 606882937	1.32114e-06	0.068323	0.132859	0.176121	0.0469093	5.87905	4.32616	missense variant	cds	TraesCS3D02G529200	pentatricopeptide repeat-containing protein At3g59040
44	LR_104-2	AX-94724171	3D	178.6	3B : 818273134	1.37275e-05	0.171843	0.132859	0.167661	0.107573	4.86241	3.48016	synonymous variant	cds	TraesCS3B02G595100	Zinc transporter 1
45	LR_104-2	AX-95632354	3D	178.6	3D : 607089332	2.30972e-05	0.166667	0.132859	0.165802	0.0639887	4.63644	3.29424	missense variant	cds	TraesCS3D02G530500	pentatricopeptide repeat-containing protein At3g48250, chloroplastic
46	LR_104-2	AX-94958018	3D	194.61	3D : 614030992	0.000559729	0.336439	0.132859	0.154614	0.142896	3.25202	2.17541	intergenic variant	-	-	---NA---
47	LR_104-2	AX-94847249	3D	194.61	3A : 749402520	0.000777846	0.330228	0.132859	0.153482	-0.105626	3.10911	2.06226	synonymous variant	cds	TraesCS3A02G538200	PWWP domain containing protein, expressed
48	LR_104-2	AX-95174930	3D	194.61	NA : NA	0.000872143	0.350932	0.132859	0.15309	-0.203293	3.05941	2.02304	-	-	-	-
49	LR_104-2	AX-94392971	3D	194.75	3D : 613735363	0.000851427	0.335404	0.132859	0.153172	-0.100519	3.06985	2.03128	missense variant	cds	TraesCS3D02G543800	proteoglycan 4-like
50	LR_104-2	AX-95630350	4A	173.16	4A : 636688513	0.000772619	0.36853	0.132859	0.153505	-0.030309	3.11203	2.06457	intron variant	-	TraesCS4A02G363800	Elongation factor 2
51	LR_104-2	AX-94673667	5B	163.54	3A : 667162744	4.14498e-05	0.310559	0.132859	0.163722	-0.0523462	4.38248	3.08628	synonymous variant	cds	TraesCS3A02G424400	serine/threonine-protein phosphatase 7 long form homolog
52	LR_104-2	AX-94859948	7A	27.21	7A : 442270869	0.000922302	0.244306	0.132859	0.152898	0.0188734	3.03513	2.0039	3 prime UTR variant	-	TraesCS7A02G311700	Actin-related protein 3
53	LR_104-2	AX-94644716	7A	29.9	7A : 17928190	0.000231535	0.0559006	0.132859	0.157673	-0.164851	3.63538	2.48133	intergenic variant	-	-	---NA---
54	LR_106	AX-94449010	1A	74.11	1A : 396240102	0.000861506	0.205451	0.550184	0.560835	0.0251819	3.06474	1.06509	intergenic variant	-	-	CBL-interacting protein kinase 23
55	LR_106	AX-95092467	1A	74.11	1B : 423963931	0.000945467	0.192872	0.550184	0.560668	-0.184057	3.02435	1.04836	synonymous variant	cds	TraesCS1B02G237000	predicted protein
56	LR_106	AX-94908596	1B	26.22	1A : 439725668	0.000799794	0.225367	0.550184	0.560969	0.0347877	3.09702	1.07847	synonymous variant	cds	TraesCS1A02G247700	predicted protein
57	LR_106	AX-94395875	1B	99.31	1B : 656845836	0.000954556	0.380503	0.550184	0.560651	0.144606	3.0202	1.04664	downstream gene variant	-	ENSRNA050018898	predicted protein
58	LR_106	AX-94528262	2B	68.63	NA : NA	9.21685e-05	0.395178	0.550184	0.564917	-0.0172807	4.03542	1.47323	-	-	-	-
59	LR_106	AX-94388622	2B	69.05	2B : 65144358	5.35779e-06	0.365828	0.550184	0.570248	0.191604	5.27101	2.00639	synonymous variant	cds	TraesCS2B02G104700	probable xyloglucan endotransglucosylase/hydrolase protein 12
60	LR_106	AX-94838738	2B	76.24	2A : 57989881	0.000719751	0.350105	0.550184	0.561159	0.128478	3.14282	1.09749	synonymous variant	cds	TraesCS2A02G105300	probable tRNA (guanine(26)-N(2))-dimethyltransferase 1 isoform X3
61	LR_106	AX-95180258	2B	89.05	4B : 475168218	6.64756e-07	0.178197	0.550184	0.574236	0.170786	6.17734	2.40519	intergenic variant	-	-	---NA---
62	LR_106	AX-94659218	2B	89.05	2D : 121703410	6.35534e-06	0.180294	0.550184	0.569925	-0.0833634	5.19686	1.97403	synonymous variant	cds	TraesCS2D02G178100	serine/threonine-protein kinase RIPK
63	LR_106	AX-94428841	2B	89.05	2B : 175976762	2.33597e-05	0.177149	0.550184	0.567472	0.101944	4.63153	1.72879	intergenic variant	-	-	unnamed protein product
64	LR_106	AX-94696960	2B	89.05	2D : 123802112	2.79851e-05	0.179245	0.550184	0.567134	0.0145362	4.55307	1.69497	5 prime UTR variant	-	TraesCS2D02G179600	Nuclear transcription factor Y subunit A-5
65	LR_106	AX-94500488	2B	89.05	NA : NA	0.000261162	0.179245	0.550184	0.563001	0.10434	3.58309	1.28167	-	-	-	-
66	LR_106	AX-94507617	2B	98.42	NA : NA	0.00086821	0.301887	0.550184	0.560821	0.20463	3.06138	1.06369	-	-	-	-
67	LR_106	AX-94554810	2B	103.81	2A : 692843873	5.76319e-05	0.361635	0.550184	0.565787	0.0414332	4.23934	1.56028	synonymous variant	cds	TraesCS2A02G442800	unnamed protein product
68	LR_106	AX-94885603	2B	103.81	2D : 552194735	0.000116293	0.359539	0.550184	0.564487	0.0714563	3.93445	1.43028	synonymous variant	cds	TraesCS2D02G442000	Wall-associated receptor kinase 2
69	LR_106	AX-94431990	2B	103.81	NA : NA	0.000149032	0.365828	0.550184	0.56403	0.0129399	3.82672	1.38457	-	-	-	-
70	LR_106	AX-94545384	2B	104.59	2D : 592629562	9.48666e-05	0.244235	0.550184	0.564863	-0.417583	4.02289	1.46789	synonymous variant	cds	TraesCS2D02G496100	predicted protein
71	LR_106	AX-94394016	2B	104.59	7B : 624784113	0.000184035	0.384696	0.550184	0.563642	-0.0239412	3.7351	1.3458	intergenic variant	-	-	---NA---
72	LR_106	AX-94646243	2B	104.59	2D : 576280547	0.000932225	0.48218	0.550184	0.560693	0.0452026	3.03048	1.0509	synonymous variant	cds	TraesCS2D02G472700	polyadenylate-binding protein RBP45-like
73	LR_106	AX-94473921	3A	73.31	3A : 435803567	0.000142926	0.189727	0.550184	0.564107	0.15777	3.84489	1.39227	3 prime UTR variant	-	TraesCS3A02G233300	Plastidic ATP/ADP-transporter
74	LR_106	AX-94407346	3A	74.06	3A : 457797403	2.83416e-06	0.188679	0.550184	0.571459	-0.0626433	5.54758	2.12744	intergenic variant	-	-	tryptophan aminotransferase-related protein 3
75	LR_106	AX-94477684	3A	250.41	3D : 606890308	0.000404243	0.198113	0.550184	0.562204	-0.287046	3.39336	1.202	synonymous variant	cds	TraesCS3D02G529400	glycerol-3-phosphate dehydrogenase [NAD(+)] isoform X2
76	LR_106	AX-94700643	3A	250.41	3A : 739147183	0.000562833	0.490566	0.550184	0.561604	0.0207955	3.24962	1.14194	synonymous variant	cds	TraesCS3A02G523700	pentatricopeptide repeat-containing protein At3g59040
77	LR_106	AX-94741529	3B	29.81	3A : 19559964	0.000103893	0.0859539	0.550184	0.564695	-0.113761	3.98341	1.4511	missense variant	cds	TraesCS3A02G035400	17.9 kDa heat shock protein 2-like
78	LR_106	AX-94799212	4B	111.19	4D : 7834548	0.000227317	0.198113	0.550184	0.563255	0.0811758	3.64337	1.30707	synonymous variant	cds	TraesCS4D02G017700	predicted protein
79	LR_106	AX-94432091	5B	45.62	5B : 43967557	0.000560587	0.285115	0.550184	0.561611	0.11827	3.25136	1.14267	intergenic variant	-	-	disease resistance protein RGA2-like
80	LR_106	AX-94407860	5B	208.42	5B : 632128909	0.000599428	0.0786164	0.550184	0.56149	0.0591282	3.22226	1.13054	missense variant	cds	TraesCS5B02G457500	Receptor-like protein kinase FERONIA
81	LR_106	AX-94866863	5B	210	5D : 504233290	0.000563897	0.081761	0.550184	0.5616	0.142781	3.2488	1.1416	synonymous variant	cds	TraesCS5D02G460100	predicted protein
82	LR_106	AX-94418953	6A	183.23	6A : 605103779	0.000315719	0.27044	0.550184	0.562655	0.147688	3.5007	1.24702	synonymous variant	cds	TraesCS6A02G389900	flavonoid O-methyltransferase-like protein Os11g0303600
83	LR_106	AX-95203033	6B	59.6	6B : 506726578	0.000826213	0.120545	0.550184	0.560911	0.177239	3.08291	1.07262	3 prime UTR variant	-	TraesCS6B02G280700	uncharacterized protein LOC109769254
84	LR_106	AX-94774307	6B	62.83	NA : NA	0.000164577	0.1174	0.550184	0.563848	0.221372	3.78363	1.36633	-	-	-	-
85	LR_106	AX-94451759	6B	62.83	6B : 506875106	0.000338292	0.118449	0.550184	0.562529	0.14687	3.47071	1.23443	intron variant	-	TraesCS6B02G280900	retrotransposon protein, putative, unclassified
86	LR_106	AX-94805269	6B	62.83	6B : 504586891	0.000338292	0.118449	0.550184	0.562529	-0.129914	3.47071	1.23443	3 prime UTR variant	-	TraesCS6B02G279200	Aquaporin PIP1-2
87	LR_106	AX-94988670	6B	62.83	6B : 508607162	0.000401942	0.119497	0.550184	0.562215	-0.0510165	3.39584	1.20304	intron variant	-	TraesCS6B02G282200	ribosomal protein L19
88	LR_106	AX-94480745	6B	62.83	6B : 515058787	0.000606334	0.131027	0.550184	0.561469	-0.0367398	3.21729	1.12847	intron variant	-	TraesCS6B02G285800	hsp70-Hsp90 organizing protein
89	LR_106	AX-95167728	6B	62.83	1B : 350660255	0.000795338	0.113208	0.550184	0.560979	-0.149951	3.09945	1.07948	intergenic variant	-	-	---NA---
90	LR_106	AX-94726995	6B	62.83	6B : 512251336	0.000812834	0.116352	0.550184	0.56094	0.0353506	3.09	1.07556	missense variant	cds	TraesCS6B02G284100	ATP-dependent zinc metalloprotease FTSH 7, chloroplastic
91	LR_106	AX-94396834	6B	62.83	6B : 506718678	0.000856066	0.122642	0.550184	0.560847	-0.0179169	3.06749	1.06623	intergenic variant	-	-	Myosin-J heavy chain
92	LR_106	AX-94937357	6B	62.83	6A : 454649808	0.000863468	0.1174	0.550184	0.560831	0.309001	3.06375	1.06468	synonymous variant	cds	TraesCS6A02G242900	serine/threonine-protein kinase D6PKL1-like
93	LR_106	AX-94396696	6B	62.83	6B : 506548438	0.000948008	0.120545	0.550184	0.560663	-0.0113338	3.02319	1.04788	3 prime UTR variant	-	TraesCS6B02G280400	probable beta-D-xylosidase 2
94	LR_106	AX-94471990	6B	62.83	NA : NA	0.000948159	0.119497	0.550184	0.560663	-0.0237965	3.02312	1.04785	-	-	-	-
95	LR_106	AX-94875849	7B	1.72	7B : 745045240	0.000625388	0.212788	0.550184	0.561413	-0.157921	3.20385	1.12287	synonymous variant	cds	TraesCS7B02G493700	predicted protein
96	LR_12-5	AX-94899483	1B	26.22	1B : 521218985	0.000634278	0.474194	0.22917	0.248873	-0.415589	3.19772	1.97024	3 prime UTR variant	-	TraesCS1B02G300700	hypothetical protein TRIUR3_14817
97	LR_12-5	AX-94891105	1B	35.34	1B : 551179524	0.000823078	0.162366	0.22917	0.248045	0.020036	3.08456	1.88753	missense variant	cds	TraesCS1B02G325500	predicted protein
98	LR_12-5	AX-94492853	2B	103.81	2B : 650792450	0.000714406	0.0752688	0.22917	0.248495	0.240016	3.14605	1.93244	3 prime UTR variant	-	TraesCS2B02G456200	Glucose-6-phosphate 1-epimerase
99	LR_12-5	AX-95226287	3A	239.09	3D : 607097564	8.07137e-08	0.112903	0.22917	0.27868	0.201016	7.09305	4.95094	synonymous variant	cds	TraesCS3D02G530600	DEAD-box ATP-dependent RNA helicase 58, chloroplastic
100	LR_12-5	AX-94883935	3A	250.41	3B : 816277464	2.8741e-06	0.115054	0.22917	0.266548	-0.279655	5.5415	3.73777	synonymous variant	cds	TraesCS3B02G592000	S-norcoclaurine synthase 1-like
101	LR_12-5	AX-94852024	3B	83.69	2A : 568481101	0.000126825	0.462366	0.22917	0.254045	0.00335614	3.8968	2.48744	intergenic variant	-	-	protein FAR1-RELATED SEQUENCE 7-like isoform X1
102	LR_12-5	AX-94428696	3B	83.69	3B : 68291251	0.000168819	0.183871	0.22917	0.253118	0.0706795	3.77258	2.39482	intergenic variant	-	-	protein FAR1-RELATED SEQUENCE 5-like
103	LR_12-5	AX-95109644	3B	83.69	3B : 116115703	0.00035957	0.236559	0.22917	0.250684	-0.396898	3.44422	2.15144	synonymous variant	cds	TraesCS3B02G134000	protein FAM192A
104	LR_12-5	AX-94818939	3B	85.27	5D : 366757917	0.000966752	0.0806452	0.22917	0.247536	-0.190129	3.01469	1.83661	intergenic variant	-	-	---NA---
105	LR_12-5	AX-94871275	3B	202.68	3B : 801296605	2.20039e-05	0.11828	0.22917	0.259776	-0.17332	4.6575	3.06056	missense variant	cds	TraesCS3B02G569800	disease resistance protein RPP13
106	LR_12-5	AX-94686116	3B	202.68	NA : NA	0.000356726	0.0774194	0.22917	0.25071	0.0237784	3.44767	2.15398	-	-	-	-
107	LR_12-5	AX-94915269	3B	204.37	3D : 597939560	0.000251375	0.110753	0.22917	0.251834	0.503669	3.59968	2.26639	missense variant	cds	TraesCS3D02G514000	predicted protein
108	LR_12-5	AX-94978418	3B	204.37	3D : 600421581	0.000298315	0.122581	0.22917	0.251284	0.426783	3.52533	2.21135	downstream gene variant	-	TraesCS3D02G516800	Thioredoxin-like protein
109	LR_12-5	AX-95014354	3B	245.19	3B : 820463264	3.31712e-05	0.141935	0.22917	0.258424	-0.184892	4.47924	2.9254	3 prime UTR variant	-	TraesCS3B02G599500	kinetochore protein spc25-like isoform X1
110	LR_12-5	AX-94563379	3B	245.19	3B : 817414331	0.000779155	0.11828	0.22917	0.248219	0.168915	3.10838	1.90491	intergenic variant	-	-	Putative disease resistance protein RGA1
111	LR_12-5	AX-94687472	3B	245.19	3D : 607923818	0.000944758	0.112903	0.22917	0.247609	0.0739394	3.02468	1.84389	downstream gene variant	-	TraesCS3D02G531900	PHYTOCLOCK 1
112	LR_12-5	AX-94805563	3B	245.57	3A : 742613031	4.12519e-07	0.101075	0.22917	0.273104	0.0713944	6.38456	4.39335	synonymous variant	cds	TraesCS3A02G528800	vacuolar processing enzyme 4
113	LR_12-5	AX-94874313	3D	160.44	3D : 598011380	5.74827e-06	0.144086	0.22917	0.264229	0.144637	5.24046	3.50592	synonymous variant	cds	TraesCS3D02G514100	chlorophyllide a oxygenase, chloroplastic
114	LR_12-5	AX-94391473	3D	167.71	3D : 599268754	0.000516727	0.149462	0.22917	0.249525	-0.129096	3.28674	2.03552	missense variant	cds	TraesCS3D02G516100	uncharacterized protein LOC109747342
115	LR_12-5	AX-94436339	3D	169.4	3D : 600157267	7.74363e-06	0.12043	0.22917	0.263236	-0.0140268	5.11106	3.40663	synonymous variant	cds	TraesCS3D02G516300	putative disease resistance protein At3g14460
116	LR_12-5	AX-94962712	3D	169.4	NA : NA	0.00041141	0.13871	0.22917	0.250253	0.051979	3.38573	2.10832	-	-	-	-
117	LR_12-5	AX-94681641	3D	175.97	3A : 739951164	2.2553e-06	0.127957	0.22917	0.267362	0.0508243	5.6468	3.81916	downstream gene variant	-	TraesCS3A02G526100	unnamed protein product
118	LR_12-5	AX-94404514	3D	175.97	3D : 608406049	1.05121e-05	0.154839	0.22917	0.26222	0.139077	4.97831	3.30503	3 prime UTR variant	-	TraesCS3D02G532400	zinc transporter 1
119	LR_12-5	AX-94862539	3D	175.97	3D : 606366088	5.72267e-05	0.151613	0.22917	0.256636	-0.0617191	4.2424	2.74661	synonymous variant	cds	TraesCS3D02G528200	villin-3 isoform X1
120	LR_12-5	AX-94723806	3D	175.97	3D : 607097531	5.96263e-05	0.174194	0.22917	0.256502	0.0705406	4.22456	2.73318	synonymous variant	cds	TraesCS3D02G530600	DEAD-box ATP-dependent RNA helicase 58, chloroplastic
121	LR_12-5	AX-94642697	3D	175.97	3B : 816523689	6.49603e-05	0.174194	0.22917	0.256222	0.0311509	4.18735	2.70519	synonymous variant	cds	TraesCS3B02G592500	protein PIN-LIKES 2
122	LR_12-5	AX-95239343	3D	175.97	3D : 606608814	0.000134503	0.151613	0.22917	0.253854	-0.218516	3.87127	2.46838	synonymous variant	cds	TraesCS3D02G528600	UDP-D-apiose/UDP-D-xylose synthase
123	LR_12-5	AX-95200511	3D	175.97	3D : 505979915	0.000163828	0.168817	0.22917	0.253215	-0.476643	3.78561	2.40452	intron variant	-	TraesCS3D02G390800	uncharacterized protein LOC109748143
124	LR_12-5	AX-94519105	3D	175.97	3D : 505974661	0.000299231	0.14086	0.22917	0.251274	-0.16656	3.52399	2.21036	intron variant	-	TraesCS3D02G390800	aquaporin NIP3-2
125	LR_12-5	AX-95224631	3D	178.6	3B : 812726387	6.6045e-06	0.122581	0.22917	0.263766	-0.102235	5.18016	3.45962	missense variant	cds	TraesCS3B02G586300	putative root cap protein 1
126	LR_12-5	AX-94724171	3D	178.6	3B : 818273134	7.42253e-05	0.174194	0.22917	0.255787	0.190706	4.12945	2.66168	synonymous variant	cds	TraesCS3B02G595100	Zinc transporter 1
127	LR_12-5	AX-95632354	3D	178.6	3D : 607089332	0.000118577	0.168817	0.22917	0.254263	0.252514	3.926	2.50925	missense variant	cds	TraesCS3D02G530500	pentatricopeptide repeat-containing protein At3g48250, chloroplastic
128	LR_12-5	AX-95023434	4A	107.54	4A : 612059950	9.47211e-05	0.11828	0.22917	0.254993	-0.0900025	4.02355	2.58225	synonymous variant	cds	TraesCS4A02G324400	transmembrane protein 70, mitochondrial
129	LR_12-5	AX-94503463	4B	5.97	4B : 664762501	1.68415e-06	0.0473118	0.22917	0.268344	0.0576415	5.77362	3.91738	intergenic variant	-	-	basic transcription factor 3
130	LR_12-5	AX-94673667	5B	163.54	3A : 667162744	0.000357068	0.307527	0.22917	0.250707	0.109502	3.44725	2.15367	synonymous variant	cds	TraesCS3A02G424400	serine/threonine-protein phosphatase 7 long form homolog
131	LR_12-5	AX-94432039	5D	0	5D : 560924859	0.000460118	0.237634	0.22917	0.249896	0.351947	3.33713	2.07255	3 prime UTR variant	-	TraesCS5D02G560200	inactive anthranilate O-methyltransferase 1-like
132	LR_12-5	AX-94844425	5D	1.58	5D : 561675601	3.37971e-10	0.0989247	0.22917	0.297797	0.0991204	9.47112	6.86269	missense variant	cds	TraesCS5D02G560600	serine/threonine-protein kinase phg2-like
133	LR_12-5	AX-94406114	5D	1.58	5D : 561431091	4.08083e-09	0.134409	0.22917	0.289026	0.0123614	8.38925	5.98558	intergenic variant	-	-	---NA---
134	LR_12-5	AX-94711464	5D	1.58	7B : 1257726	1.72613e-08	0.107527	0.22917	0.284004	0.0306007	7.76293	5.48337	synonymous variant	cds	TraesCS7B02G003000	unnamed protein product
135	LR_12-5	AX-95226435	5D	1.58	5D : 560790519	0.000190935	0.234409	0.22917	0.252721	-0.00231419	3.71911	2.35504	missense variant	cds	TraesCS5D02G559300	predicted protein
136	LR_12-5	AX-94543370	5D	1.58	5D : 561689898	0.000549027	0.26129	0.22917	0.249332	0.110515	3.26041	2.01619	3 prime UTR variant	-	TraesCS5D02G560700	transcriptional corepressor LEUNIG_HOMOLOG-like isoform X1
137	LR_12-5	AX-94387041	5D	1.58	NA : NA	0.000558676	0.258065	0.22917	0.249277	0.0272537	3.25284	2.01064	-	-	-	-
138	LR_12-5	AX-94738836	5D	1.58	5D : 561797031	0.000666051	0.244086	0.22917	0.248717	-0.0466472	3.17649	1.9547	missense variant	cds	TraesCS5D02G561000	uncharacterized protein LOC109733657
139	LR_12-5	AX-94610590	5D	4.8	5D : 555928807	0.000919022	0.0612903	0.22917	0.247696	0.0348237	3.03667	1.85262	missense variant	cds	TraesCS5D02G548300	putative disease resistance RPP13-like protein 3
140	LR_12-5	AX-94465275	6D	83.87	NA : NA	0.000741641	0.484946	0.22917	0.248376	0.155516	3.12981	1.92056	-	-	-	-
141	LR_12-5	AX-94392788	7B	162.6	7D : 133204705	0.000230309	0.088172	0.22917	0.252116	-0.135871	3.63769	2.29457	3 prime UTR variant	-	TraesCS7D02G179700	Polyadenylate-binding protein 2
142	LR_12-5	AX-95203413	7B	162.6	7B : 94271868	0.000338938	0.0935484	0.22917	0.250874	0.351175	3.46988	2.17038	downstream gene variant	-	TraesCS7B02G083600	Polyadenylate-binding protein 2
143	LR_77-1	AX-94441179	2B	76.24	2B : 91043980	4.68736e-06	0.443333	0.224196	0.261401	0.105297	5.32907	3.72052	missense variant	cds	TraesCS2B02G123500	thiamine pyrophosphokinase 2 isoform X1
144	LR_77-1	AX-94633439	2B	76.24	2B : 97952749	4.96053e-06	0.44	0.224196	0.261204	-0.152582	5.30447	3.70081	3 prime UTR variant	-	TraesCS2B02G130900	uncharacterized protein LOC109783260
145	LR_77-1	AX-94422665	2B	76.24	2B : 97188902	9.38524e-06	0.446667	0.224196	0.258991	0.0272796	5.02755	3.47952	intron variant	-	TraesCS2B02G129500	DNA-directed RNA polymerases II, IV and V subunit 8B-like
146	LR_77-1	AX-94437143	2B	76.24	2B : 98256088	2.11308e-05	0.452222	0.224196	0.256192	0.0822346	4.67508	3.19957	3 prime UTR variant	-	TraesCS2B02G131200	Universal stress protein A-like protein
147	LR_77-1	AX-95170554	2B	76.24	2B : 96080715	5.7642e-05	0.437778	0.224196	0.252758	-0.0977314	4.23926	2.85622	synonymous variant	cds	TraesCS2B02G128300	predicted protein
148	LR_77-1	AX-94502831	2B	76.24	2D : 56584223	9.19313e-05	0.374444	0.224196	0.251172	0.203537	4.03654	2.69764	3 prime UTR variant	-	TraesCS2D02G105100	retrotransposon protein, putative, unclassified
149	LR_77-1	AX-94838738	2B	76.24	2A : 57989881	0.000115062	0.34	0.224196	0.250413	-0.0848521	3.93907	2.62168	synonymous variant	cds	TraesCS2A02G105300	probable tRNA (guanine(26)-N(2))-dimethyltransferase 1 isoform X3
150	LR_77-1	AX-94865451	2B	76.24	2B : 89548302	0.000406181	0.342222	0.224196	0.246179	-0.0953641	3.39128	2.1983	missense variant	cds	TraesCS2B02G122200	probable tRNA (guanine(26)-N(2))-dimethyltransferase 1 isoform X1
151	LR_77-1	AX-94448868	2B	76.24	2B : 98295566	0.000497287	0.405556	0.224196	0.245506	0.148287	3.30339	2.13099	synonymous variant	cds	TraesCS2B02G131500	THUMP domain-containing protein 1 homolog
152	LR_77-1	AX-95652726	2B	76.62	2B : 92996902	2.09835e-05	0.443333	0.224196	0.256216	-0.442752	4.67812	3.20197	3 prime UTR variant	-	TraesCS2B02G124300	cationic peroxidase 1
153	LR_77-1	AX-94424223	2B	80.07	4A : 661188870	0.000207668	0.315556	0.224196	0.248423	-0.247528	3.68263	2.4227	intergenic variant	-	-	protein FAR1-RELATED SEQUENCE 5-like
154	LR_77-1	AX-94472307	2B	80.07	2B : 106939419	0.000531649	0.218889	0.224196	0.245284	-0.199281	3.27437	2.1088	3 prime UTR variant	-	TraesCS2B02G140200	S-adenosyl-L-methionine-dependent methyltransferase superfamily protein
155	LR_77-1	AX-94818538	2B	80.07	2A : 69351972	0.000745775	0.221111	0.224196	0.244163	-0.321336	3.12739	1.99674	3 prime UTR variant	-	TraesCS2A02G119400	probable nucleolar protein 5-2
156	LR_77-1	AX-94581232	2B	80.35	2D : 65563288	0.000116833	0.436667	0.224196	0.250361	-0.27745	3.93243	2.61651	missense variant	cds	TraesCS2D02G116500	predicted protein
157	LR_77-1	AX-94925003	2B	82.16	2B : 116472420	0.000774716	0.206667	0.224196	0.244038	0.254501	3.11086	1.98417	missense variant	cds	TraesCS2B02G150200	RNA pseudouridine synthase 6, chloroplastic
158	LR_77-1	AX-94603703	2B	82.54	2D : 76617579	0.000211291	0.206667	0.224196	0.248365	0.331428	3.67512	2.41689	intergenic variant	-	-	unnamed protein product
159	LR_77-1	AX-95226287	3A	239.09	3D : 607097564	7.82078e-06	0.116667	0.224196	0.259623	0.216587	5.10675	3.54269	synonymous variant	cds	TraesCS3D02G530600	DEAD-box ATP-dependent RNA helicase 58, chloroplastic
160	LR_77-1	AX-94883935	3A	250.41	3B : 816277464	2.10271e-06	0.116667	0.224196	0.2642	-0.0450913	5.67722	4.00042	synonymous variant	cds	TraesCS3B02G592000	S-norcoclaurine synthase 1-like
161	LR_77-1	AX-94871275	3B	202.68	3B : 801296605	8.15845e-06	0.12	0.224196	0.259476	-0.224781	5.08839	3.52804	missense variant	cds	TraesCS3B02G569800	disease resistance protein RPP13
162	LR_77-1	AX-94915269	3B	204.37	3D : 597939560	9.8494e-05	0.112222	0.224196	0.250939	-0.00384611	4.00659	2.67428	missense variant	cds	TraesCS3D02G514000	predicted protein
163	LR_77-1	AX-94978418	3B	204.37	3D : 600421581	0.000118082	0.12	0.224196	0.250325	-0.151227	3.92782	2.61292	downstream gene variant	-	TraesCS3D02G516800	Thioredoxin-like protein
164	LR_77-1	AX-95014354	3B	245.19	3B : 820463264	1.58407e-05	0.144444	0.224196	0.257183	0.190227	4.80022	3.29874	3 prime UTR variant	-	TraesCS3B02G599500	kinetochore protein spc25-like isoform X1
165	LR_77-1	AX-94805563	3B	245.57	3A : 742613031	5.94941e-07	0.104444	0.224196	0.268642	0.194203	6.22553	4.44463	synonymous variant	cds	TraesCS3A02G528800	vacuolar processing enzyme 4
166	LR_77-1	AX-94874313	3D	160.44	3D : 598011380	6.23681e-06	0.14	0.224196	0.260408	0.220395	5.20504	3.62122	synonymous variant	cds	TraesCS3D02G514100	chlorophyllide a oxygenase, chloroplastic
167	LR_77-1	AX-94391473	3D	167.71	3D : 599268754	1.87703e-05	0.147778	0.224196	0.256599	0.120941	4.72653	3.24031	missense variant	cds	TraesCS3D02G516100	uncharacterized protein LOC109747342
168	LR_77-1	AX-94436339	3D	169.4	3D : 600157267	1.10638e-06	0.121111	0.224196	0.266454	-0.131439	5.95609	4.22585	synonymous variant	cds	TraesCS3D02G516300	putative disease resistance protein At3g14460
169	LR_77-1	AX-94962712	3D	169.4	NA : NA	3.97832e-06	0.136667	0.224196	0.261972	0.146492	5.4003	3.77764	-	-	-	-
170	LR_77-1	AX-94681641	3D	175.97	3A : 739951164	1.5252e-06	0.131111	0.224196	0.265326	-0.220522	5.81667	4.11302	downstream gene variant	-	TraesCS3A02G526100	unnamed protein product
171	LR_77-1	AX-94862539	3D	175.97	3D : 606366088	7.16586e-06	0.153333	0.224196	0.259926	0.206354	5.14473	3.57302	synonymous variant	cds	TraesCS3D02G528200	villin-3 isoform X1
172	LR_77-1	AX-95239343	3D	175.97	3D : 606608814	1.27733e-05	0.152222	0.224196	0.257926	0.233653	4.8937	3.37298	synonymous variant	cds	TraesCS3D02G528600	UDP-D-apiose/UDP-D-xylose synthase
173	LR_77-1	AX-94642697	3D	175.97	3B : 816523689	0.000362603	0.175556	0.224196	0.246557	-0.0622527	3.44057	2.23613	synonymous variant	cds	TraesCS3B02G592500	protein PIN-LIKES 2
174	LR_77-1	AX-94723806	3D	175.97	3D : 607097531	0.000384298	0.175556	0.224196	0.246364	-0.0820162	3.41533	2.21675	synonymous variant	cds	TraesCS3D02G530600	DEAD-box ATP-dependent RNA helicase 58, chloroplastic
175	LR_77-1	AX-94382700	3D	175.97	3D : 607923663	0.000602175	0.156667	0.224196	0.244871	0.041439	3.22028	2.06749	downstream gene variant	-	TraesCS3D02G531900	PHYTOCLOCK 1
176	LR_77-1	AX-94404514	3D	175.97	3D : 608406049	0.000620604	0.16	0.224196	0.244771	-0.333776	3.20719	2.05751	3 prime UTR variant	-	TraesCS3D02G532400	zinc transporter 1
177	LR_77-1	AX-95200511	3D	175.97	3D : 505979915	0.000660677	0.168889	0.224196	0.244564	0.212949	3.18001	2.03679	intron variant	-	TraesCS3D02G390800	uncharacterized protein LOC109748143
178	LR_77-1	AX-94880594	3D	178.6	3D : 606882937	8.75794e-06	0.0688889	0.224196	0.259231	-0.138164	5.0576	3.50348	missense variant	cds	TraesCS3D02G529200	pentatricopeptide repeat-containing protein At3g59040
179	LR_77-1	AX-95224631	3D	178.6	3B : 812726387	0.000138576	0.125556	0.224196	0.249785	0.0443141	3.85831	2.55887	missense variant	cds	TraesCS3B02G586300	putative root cap protein 1
180	LR_77-1	AX-95632354	3D	178.6	3D : 607089332	0.000166615	0.17	0.224196	0.249164	0.0572833	3.77828	2.49676	missense variant	cds	TraesCS3D02G530500	pentatricopeptide repeat-containing protein At3g48250, chloroplastic
181	LR_77-1	AX-94724171	3D	178.6	3B : 818273134	0.000338403	0.175556	0.224196	0.246788	0.0696097	3.47057	2.25918	synonymous variant	cds	TraesCS3B02G595100	Zinc transporter 1
182	LR_77-1	AX-95097894	5B	186.1	5B : 586713017	0.00084823	0.48	0.224196	0.243739	-0.0520946	3.07149	1.95426	synonymous variant	cds	TraesCS5B02G411500	predicted protein
183	LR_77-1	AX-94966587	6B	28.31	1A : 535769604	0.000760997	0.0633333	0.224196	0.244097	0.0722643	3.11862	1.99006	synonymous variant	cds	TraesCS1A02G351200	salt-induced protein
184	LR_77-5	AX-94979481	1A	69.85	1D : 466126667	0.000511639	0.423395	0.229472	0.249077	-0.528136	3.29104	1.96056	intergenic variant	-	-	protein FAR1-RELATED SEQUENCE 5-like
185	LR_77-5	AX-94473981	1A	84.76	NA : NA	0.000911963	0.387164	0.229472	0.247312	0.235909	3.04002	1.78406	-	-	-	-
186	LR_77-5	AX-94875666	1B	55.05	1D : 457148048	0.000875926	0.142857	0.229472	0.247435	-0.0206841	3.05753	1.79633	synonymous variant	cds	TraesCS1D02G382000	zinc finger protein BRUTUS-like
187	LR_77-5	AX-94538589	2A	83.23	2A : 141166911	0.000750777	0.36646	0.229472	0.247905	0.0946045	3.12449	1.8433	synonymous variant	cds	TraesCS2A02G181800	S phase cyclin A-associated protein in the endoplasmic reticulum-like
188	LR_77-5	AX-94863443	2B	6.29	3A : 358898479	3.45065e-06	0.124224	0.229472	0.264814	0.0259142	5.4621	3.53426	intergenic variant	-	-	---NA---
189	LR_77-5	AX-95226287	3A	239.09	3D : 607097564	1.10492e-13	0.110766	0.229472	0.323233	0.00288671	12.9567	9.37619	synonymous variant	cds	TraesCS3D02G530600	DEAD-box ATP-dependent RNA helicase 58, chloroplastic
190	LR_77-5	AX-94883935	3A	250.41	3B : 816277464	9.33045e-15	0.112836	0.229472	0.332024	0.0417654	14.0301	10.2553	synonymous variant	cds	TraesCS3B02G592000	S-norcoclaurine synthase 1-like
191	LR_77-5	AX-94658662	3B	69.51	3B : 46469012	0.000860485	0.125259	0.229472	0.247489	0.136867	3.06526	1.80174	synonymous variant	cds	TraesCS3B02G075600	predicted protein
192	LR_77-5	AX-94809444	3B	83.69	3B : 104707139	0.000622368	0.461698	0.229472	0.248477	0.0502718	3.20595	1.90058	intergenic variant	-	-	nucleobase-ascorbate transporter 6 isoform X2
193	LR_77-5	AX-94469288	3B	84.06	3D : 79601205	0.000144561	0.0538302	0.229472	0.252983	0.00386037	3.83995	2.3511	missense variant	cds	TraesCS3D02G122000	putative F-box/LRR-repeat protein At3g44090
194	LR_77-5	AX-95176613	3B	85.27	3B : 311762094	3.10773e-05	0.057971	0.229472	0.257805	-0.225027	4.50756	2.83331	intergenic variant	-	-	CO(2)-response secreted protease-like
195	LR_77-5	AX-94880225	3B	85.27	3A : 176556211	4.61006e-05	0.0538302	0.229472	0.256561	-0.0851353	4.33629	2.70893	intergenic variant	-	-	serine carboxypeptidase-like 33
196	LR_77-5	AX-94811344	3B	85.27	3B : 332935410	9.95774e-05	0.0517598	0.229472	0.254145	-0.0804223	4.00184	2.46736	intron variant	-	TraesCS3B02G228800	unnamed protein product [Triticum turgidum subsp. durum]
197	LR_77-5	AX-94840982	3B	85.27	3B : 223036468	9.95774e-05	0.0517598	0.229472	0.254145	-0.0379406	4.00184	2.46736	intron variant	-	TraesCS3B02G196400	GDSL esterase/lipase At4g10955
198	LR_77-5	AX-95215545	3B	85.27	3D : 270158889	9.95774e-05	0.0517598	0.229472	0.254145	-0.102913	4.00184	2.46736	synonymous variant	cds	TraesCS3D02G206700	predicted protein
199	LR_77-5	AX-94919989	3B	85.27	3D : 313307289	0.000114267	0.0590062	0.229472	0.253716	0.0822741	3.94208	2.42439	3 prime UTR variant	-	TraesCS3D02G229900	polypyrimidine tract-binding protein homolog 1-like
200	LR_77-5	AX-95226199	3B	85.27	3D : 269285399	0.000135306	0.0621118	0.229472	0.253189	-0.0628693	3.86868	2.3717	intron variant	-	TraesCS3D02G206400	predicted protein
201	LR_77-5	AX-94676241	3B	85.27	3B : 397557874	0.000165961	0.063147	0.229472	0.252553	0.197635	3.77999	2.30817	missense variant	cds	TraesCS3B02G249400	unnamed protein product
202	LR_77-5	AX-94499973	3B	85.27	3B : 375456105	0.000179264	0.0548654	0.229472	0.252314	-0.131183	3.74651	2.28421	intergenic variant	-	-	proline-rich receptor-like protein kinase PERK10
203	LR_77-5	AX-94409089	3B	85.27	NA : NA	0.000221014	0.0662526	0.229472	0.251664	0.124579	3.65558	2.21928	-	-	-	-
204	LR_77-5	AX-95156660	3B	85.27	3D : 254115429	0.000261939	0.052795	0.229472	0.251139	-0.123579	3.5818	2.1667	intron variant	-	TraesCS3D02G203900	retrotransposon protein, putative, unclassified
205	LR_77-5	AX-94613265	3B	85.27	3D : 219576248	0.000289272	0.052795	0.229472	0.250832	-0.18868	3.53869	2.13604	3 prime UTR variant	-	TraesCS3D02G199200	AMSH-like ubiquitin thioesterase 3
206	LR_77-5	AX-94800018	3B	85.27	3B : 244383559	0.000289272	0.052795	0.229472	0.250832	-0.137653	3.53869	2.13604	missense variant	cds	TraesCS3B02G208300	NAC domain-containing protein 74
207	LR_77-5	AX-94911569	3B	85.27	3B : 407187441	0.000370771	0.057971	0.229472	0.250067	-0.129296	3.43089	2.0595	synonymous variant	cds	TraesCS3B02G253700	predicted protein
208	LR_77-5	AX-94744628	3B	85.27	3B : 375497192	0.000604454	0.0559006	0.229472	0.248567	0.10379	3.21864	1.90951	intron variant	-	TraesCS3B02G238800	casein kinase 1-like protein 2 isoform X3
209	LR_77-5	AX-94496325	3B	85.27	4B : 577218573	0.000753605	0.0569358	0.229472	0.247893	0.455711	3.12286	1.84215	intergenic variant	-	-	protein FAR1-RELATED SEQUENCE 5-like
210	LR_77-5	AX-94871275	3B	202.68	3B : 801296605	4.59307e-13	0.115942	0.229472	0.318212	-0.105869	12.3379	8.87404	missense variant	cds	TraesCS3B02G569800	disease resistance protein RPP13
211	LR_77-5	AX-94686116	3B	202.68	NA : NA	1.09338e-05	0.0766046	0.229472	0.261121	-0.152237	4.96123	3.1649	-	-	-	-
212	LR_77-5	AX-94915269	3B	204.37	3D : 597939560	2.15793e-07	0.108696	0.229472	0.273818	-0.0610174	6.66596	4.43462	missense variant	cds	TraesCS3D02G514000	predicted protein
213	LR_77-5	AX-94978418	3B	204.37	3D : 600421581	2.47063e-07	0.120083	0.229472	0.273374	0.196837	6.60719	4.39028	downstream gene variant	-	TraesCS3D02G516800	Thioredoxin-like protein
214	LR_77-5	AX-94959965	3B	204.37	3A : 727990434	1.9904e-06	0.200828	0.229472	0.266588	-0.015154	5.70106	3.71161	synonymous variant	cds	TraesCS3A02G506200	Chlorophyllide a oxygenase, chloroplastic
215	LR_77-5	AX-94977862	3B	226.84	3B : 804669606	1.55291e-05	0.224638	0.229472	0.260004	-0.0834506	4.80885	3.0532	synonymous variant	cds	TraesCS3B02G574300	Chlorophyllide a oxygenase, chloroplastic
216	LR_77-5	AX-95014354	3B	245.19	3B : 820463264	7.82238e-10	0.138716	0.229472	0.292547	0.0628725	9.10666	6.30758	3 prime UTR variant	-	TraesCS3B02G599500	kinetochore protein spc25-like isoform X1
217	LR_77-5	AX-94563379	3B	245.19	3B : 817414331	4.75715e-05	0.115942	0.229472	0.256462	-0.0355321	4.32265	2.69904	intergenic variant	-	-	Putative disease resistance protein RGA1
218	LR_77-5	AX-94687472	3B	245.19	3D : 607923818	9.62012e-05	0.108696	0.229472	0.254253	0.211459	4.01682	2.47814	downstream gene variant	-	TraesCS3D02G531900	PHYTOCLOCK 1
219	LR_77-5	AX-95176336	3B	245.2	3B : 820893737	2.25932e-06	0.329193	0.229472	0.266179	-0.328297	5.64602	3.6707	synonymous variant	cds	TraesCS3B02G600200	Radical SAM superfamily protein
220	LR_77-5	AX-94805563	3B	245.57	3A : 742613031	3.14041e-17	0.0993789	0.229472	0.35266	0.0590232	16.503	12.3188	synonymous variant	cds	TraesCS3A02G528800	vacuolar processing enzyme 4
221	LR_77-5	AX-94968108	3D	158.35	3D : 596890133	9.59581e-06	0.318841	0.229472	0.261537	-0.180938	5.01792	3.20654	missense variant	cds	TraesCS3D02G512300	glucan endo-1,3-beta-glucosidase GV
222	LR_77-5	AX-94874313	3D	160.44	3D : 598011380	8.80062e-12	0.140787	0.229472	0.307913	0.080341	11.0555	7.84414	synonymous variant	cds	TraesCS3D02G514100	chlorophyllide a oxygenase, chloroplastic
223	LR_77-5	AX-94391473	3D	167.71	3D : 599268754	4.16201e-11	0.145963	0.229472	0.302553	-0.0402213	10.3807	7.30815	missense variant	cds	TraesCS3D02G516100	uncharacterized protein LOC109747342
224	LR_77-5	AX-94436339	3D	169.4	3D : 600157267	1.26365e-15	0.118012	0.229472	0.339209	-0.0211573	14.8984	10.9737	synonymous variant	cds	TraesCS3D02G516300	putative disease resistance protein At3g14460
225	LR_77-5	AX-94962712	3D	169.4	NA : NA	8.69695e-13	0.135611	0.229472	0.315973	-0.0313073	12.0606	8.65013	-	-	-	-
226	LR_77-5	AX-94809621	3D	174.29	3D : 603152484	1.92834e-06	0.343685	0.229472	0.26669	0.037671	5.71482	3.72184	synonymous variant	cds	TraesCS3D02G521300	isoflavone 2'-hydroxylase
227	LR_77-5	AX-95071934	3D	174.29	3D : 603264120	3.49046e-05	0.332298	0.229472	0.257438	0.0369874	4.45712	2.79663	stop retained variant	-	TraesCS3D02G521600	General transcription factor IIE subunit 1
228	LR_77-5	AX-95166634	3D	174.67	3D : 604354897	1.28349e-08	0.196687	0.229472	0.283148	0.0928428	7.89161	5.36767	synonymous variant	cds	TraesCS3D02G524100	ABC transporter D family member 1-like
229	LR_77-5	AX-95210813	3D	174.67	3D : 604373994	4.95362e-07	0.362319	0.229472	0.271101	0.0756361	6.30508	4.16295	intergenic variant	-	-	vacuolar protein sorting-associated protein 55 homolog
230	LR_77-5	AX-94911844	3D	174.67	3B : 810328968	8.65486e-07	0.351967	0.229472	0.269285	-0.0497089	6.06274	3.98136	synonymous variant	cds	TraesCS3B02G581900	uridylate kinase-like
231	LR_77-5	AX-94894879	3D	174.67	3D : 603414464	9.01189e-07	0.358178	0.229472	0.269154	0.0761221	6.04518	3.96823	3 prime UTR variant	-	TraesCS3D02G522000	uridylate kinase-like
232	LR_77-5	AX-94681641	3D	175.97	3A : 739951164	1.22152e-11	0.126294	0.229472	0.306779	0.10041	10.9131	7.7307	downstream gene variant	-	TraesCS3A02G526100	unnamed protein product
233	LR_77-5	AX-95239343	3D	175.97	3D : 606608814	1.14375e-09	0.150104	0.229472	0.291263	-0.0770146	8.94167	6.17911	synonymous variant	cds	TraesCS3D02G528600	UDP-D-apiose/UDP-D-xylose synthase
234	LR_77-5	AX-94862539	3D	175.97	3D : 606366088	1.48928e-09	0.150104	0.229472	0.290372	-0.0871791	8.82702	6.09	synonymous variant	cds	TraesCS3D02G528200	villin-3 isoform X1
235	LR_77-5	AX-95200511	3D	175.97	3D : 505979915	1.58466e-08	0.166667	0.229472	0.282446	0.106	7.80006	5.29745	intron variant	-	TraesCS3D02G390800	uncharacterized protein LOC109748143
236	LR_77-5	AX-94404514	3D	175.97	3D : 608406049	2.69781e-08	0.153209	0.229472	0.280677	0.117503	7.56899	5.12056	3 prime UTR variant	-	TraesCS3D02G532400	zinc transporter 1
237	LR_77-5	AX-94642697	3D	175.97	3B : 816523689	3.64074e-08	0.171843	0.229472	0.279683	-0.276249	7.43881	5.02115	synonymous variant	cds	TraesCS3B02G592500	protein PIN-LIKES 2
238	LR_77-5	AX-94723806	3D	175.97	3D : 607097531	4.10077e-08	0.171843	0.229472	0.279289	-0.00117855	7.38713	4.98174	synonymous variant	cds	TraesCS3D02G530600	DEAD-box ATP-dependent RNA helicase 58, chloroplastic
239	LR_77-5	AX-94519105	3D	175.97	3D : 505974661	5.07588e-08	0.139752	0.229472	0.278583	0.29683	7.29449	4.91114	intron variant	-	TraesCS3D02G390800	aquaporin NIP3-2
240	LR_77-5	AX-94390305	3D	175.97	3B : 813966087	2.36748e-07	0.31677	0.229472	0.273514	0.051764	6.62571	4.40425	intergenic variant	-	-	---NA---
241	LR_77-5	AX-94382700	3D	175.97	3D : 607923663	2.70209e-06	0.156315	0.229472	0.265602	0.159001	5.5683	3.61299	downstream gene variant	-	TraesCS3D02G531900	PHYTOCLOCK 1
242	LR_77-5	AX-94882654	3D	175.97	3A : 742442789	3.26362e-06	0.301242	0.229472	0.264993	0.0352515	5.4863	3.55219	synonymous variant	cds	TraesCS3A02G528500	telomere-binding protein 1-like isoform X1
243	LR_77-5	AX-94510916	3D	175.97	3D : 608953052	7.40279e-05	0.28882	0.229472	0.255073	0.00323551	4.1306	2.56015	synonymous variant	cds	TraesCS3D02G533200	4-hydroxyphenylacetaldehyde oxime monooxygenase-like
244	LR_77-5	AX-94896736	3D	175.97	3D : 609626754	0.0008703	0.379917	0.229472	0.247455	-0.104769	3.06033	1.79829	3 prime UTR variant	-	TraesCS3D02G535400	AP3-complex subunit beta-A
245	LR_77-5	AX-94871294	3D	176.91	3A : 737181400	4.68014e-07	0.327122	0.229472	0.271286	0.118622	6.32974	4.18147	missense variant	cds	TraesCS3A02G519600	putative root cap protein 1
246	LR_77-5	AX-94681475	3D	176.91	3B : 812576509	2.95804e-06	0.36646	0.229472	0.26531	0.0205876	5.529	3.58384	missense variant	cds	TraesCS3B02G585700	proteinaceous RNase P 2-like
247	LR_77-5	AX-94698727	3D	176.91	3B : 813948115	3.36123e-06	0.364389	0.229472	0.264899	-0.14278	5.4735	3.54271	synonymous variant	cds	TraesCS3B02G587400	Putative disease resistance protein RGA4
248	LR_77-5	AX-95117494	3D	176.91	3D : 604891417	7.65724e-06	0.364389	0.229472	0.262258	0.0769205	5.11593	3.27863	synonymous variant	cds	TraesCS3D02G525900	putative root cap protein 1
249	LR_77-5	AX-95224631	3D	178.6	3B : 812726387	1.49499e-14	0.120083	0.229472	0.33034	-0.0894457	13.8254	10.0868	missense variant	cds	TraesCS3B02G586300	putative root cap protein 1
250	LR_77-5	AX-94880594	3D	178.6	3D : 606882937	1.66241e-10	0.068323	0.229472	0.297811	-0.0951555	9.77926	6.83394	missense variant	cds	TraesCS3D02G529200	pentatricopeptide repeat-containing protein At3g59040
251	LR_77-5	AX-95632354	3D	178.6	3D : 607089332	1.50766e-08	0.166667	0.229472	0.282612	0.140862	7.8217	5.31403	missense variant	cds	TraesCS3D02G530500	pentatricopeptide repeat-containing protein At3g48250, chloroplastic
252	LR_77-5	AX-94724171	3D	178.6	3B : 818273134	3.90152e-08	0.171843	0.229472	0.279454	-0.172183	7.40877	4.99823	synonymous variant	cds	TraesCS3B02G595100	Zinc transporter 1
253	LR_77-5	AX-94994621	3D	178.98	3D : 605480930	1.53984e-06	0.328157	0.229472	0.267417	0.11926	5.81252	3.79457	intergenic variant	-	-	unnamed protein product
254	LR_77-5	AX-95082799	3D	191.16	3D : 614692805	2.50046e-06	0.463768	0.229472	0.265851	0.110013	5.60198	3.63799	synonymous variant	cds	TraesCS3D02G545200	uncharacterized acetyltransferase At3g50280
255	LR_77-5	AX-94516239	3D	194.61	3D : 613394802	1.35099e-05	0.452381	0.229472	0.260447	0.128398	4.86935	3.09751	intergenic variant	-	-	predicted protein
256	LR_77-5	AX-95174443	3D	194.61	3D : 613481125	1.47341e-05	0.447205	0.229472	0.260171	-0.117231	4.83168	3.06991	synonymous variant	cds	TraesCS3D02G542400	putative serine/threonine kinase
257	LR_77-5	AX-94711229	3D	194.61	3A : 749470267	1.83428e-05	0.458592	0.229472	0.259475	-0.332168	4.73653	3.0003	synonymous variant	cds	TraesCS3A02G538500	probable protein phosphatase 2C 38
258	LR_77-5	AX-94384986	3D	194.61	3D : 613695974	1.96634e-05	0.459627	0.229472	0.259254	-0.014156	4.70634	2.97824	synonymous variant	cds	TraesCS3D02G543400	E3 SUMO-protein ligase SIZ1-like isoform X1
259	LR_77-5	AX-94543309	3D	194.61	3D : 613707126	2.29568e-05	0.440994	0.229472	0.258763	0.12953	4.63909	2.92914	synonymous variant	cds	TraesCS3D02G543500	Protein IQ-DOMAIN 1
260	LR_77-5	AX-94928882	3D	194.61	3D : 613694803	2.32586e-05	0.454451	0.229472	0.258722	0.191821	4.63342	2.92501	3 prime UTR variant	-	TraesCS3D02G543400	E3 SUMO-protein ligase SIZ1-like isoform X1
261	LR_77-5	AX-94850667	3D	201.93	3D : 610074986	0.000498046	0.376812	0.229472	0.24916	-0.104191	3.30273	1.96882	synonymous variant	cds	TraesCS3D02G536200	predicted protein
262	LR_77-5	AX-94540744	3D	203.07	3D : 611558453	1.18299e-05	0.454451	0.229472	0.26087	-0.546266	4.92702	3.1398	5 prime UTR variant	-	TraesCS3D02G539900	soluble inorganic pyrophosphatase 4-like
263	LR_77-5	AX-94642392	3D	203.07	3D : 611918405	7.27746e-05	0.439959	0.229472	0.255127	-0.074239	4.13802	2.5655	3 prime UTR variant	-	TraesCS3D02G540600	Myb-related protein MYBAS2
264	LR_77-5	AX-94598323	3D	203.45	3D : 611188404	6.71008e-07	0.459627	0.229472	0.270113	-0.031368	6.17327	4.0641	intergenic variant	-	-	uncharacterized protein LOC109763379
265	LR_77-5	AX-95108152	3D	203.45	3D : 612524412	1.1901e-06	0.463768	0.229472	0.268252	0.0319543	5.92442	3.87801	intergenic variant	-	-	uncharacterized protein LOC109741746 isoform X2
266	LR_77-5	AX-94748723	3D	203.45	3A : 746633470	1.98909e-06	0.458592	0.229472	0.26659	-0.0638643	5.70135	3.71182	3 prime UTR variant	-	TraesCS3A02G535100	transcription factor MYB59 isoform X1
267	LR_77-5	AX-94776724	4A	188.85	7A : 21514541	0.000822663	0.277433	0.229472	0.247626	-0.235351	3.08478	1.81543	missense variant	cds	TraesCS7A02G047500	unnamed protein product
268	LR_77-5	AX-94673667	5B	163.54	3A : 667162744	9.75683e-07	0.310559	0.229472	0.268896	-0.168761	6.01069	3.94244	synonymous variant	cds	TraesCS3A02G424400	serine/threonine-protein phosphatase 7 long form homolog
269	LR_77-5	AX-94480370	5B	270.33	5B : 691129165	1.77584e-06	0.0931677	0.229472	0.266956	-0.0550507	5.7506	3.74846	intergenic variant	-	-	probable LRR receptor-like serine/threonine-protein kinase At4g29180 isoform X1
270	LR_77-5	AX-95082932	5B	270.33	NA : NA	0.000380427	0.0786749	0.229472	0.249987	-0.363283	3.41973	2.05159	-	-	-	-
271	LR_77-5	AX-94712641	5B	270.33	5B : 691797180	0.000598076	0.0817805	0.229472	0.248599	-0.19595	3.22324	1.91276	3 prime UTR variant	-	TraesCS5B02G535800	pirin-like protein isoform X1
272	LR_77-5	AX-94573036	5B	270.33	5B : 692019188	0.000757005	0.0817805	0.229472	0.247879	-0.0621644	3.1209	1.84078	missense variant	cds	TraesCS5B02G536200	Long-chain-fatty-acid--CoA ligase FadD15
273	LR_77-5	AX-94585392	5B	270.93	5B : 691140876	0.000475564	0.302277	0.229472	0.249302	0.0420443	3.32279	1.98299	intergenic variant	-	-	phosphatase 2C 64
274	LR_77-5	AX-95653060	5B	271.69	5B : 700330427	0.000464751	0.0817805	0.229472	0.249372	-0.00107651	3.33278	1.99005	3 prime UTR variant	-	TraesCS5B02G547400	aspartokinase 2, chloroplastic
275	LR_77-5	AX-95211349	5B	271.88	4A : 621240628	5.1675e-06	0.303313	0.229472	0.263517	0.190648	5.28672	3.40455	synonymous variant	cds	TraesCS4A02G339800	predicted protein
276	LR_77-5	AX-94721501	5B	271.88	4A : 617946108	0.000128223	0.0828157	0.229472	0.253356	-0.0694751	3.89203	2.38846	synonymous variant	cds	TraesCS4A02G335400	conserved oligomeric Golgi complex subunit 2
277	LR_77-5	AX-94528523	5B	271.88	5B : 700520244	0.000312667	0.0797101	0.229472	0.250592	-0.0998926	3.50492	2.11203	intergenic variant	-	-	---NA---
278	LR_77-5	AX-94635819	5B	272.25	5D : 549852707	4.93798e-05	0.0817805	0.229472	0.256345	-0.174234	4.30645	2.6873	missense variant	cds	TraesCS5D02G536700	conserved oligomeric Golgi complex subunit 2
279	LR_77-5	AX-94941959	5B	272.25	5B : 699946118	0.000924657	0.0838509	0.229472	0.24727	0.18086	3.03402	1.77986	3 prime UTR variant	-	TraesCS5B02G546700	cinnamoyl-CoA reductase 1-like
280	LR_77-5	AX-94851878	5B	272.82	5B : 699721805	1.81392e-06	0.0714286	0.229472	0.266888	-0.0373484	5.74138	3.7416	synonymous variant	cds	TraesCS5B02G546500	lipid phosphate phosphatase 2 isoform X1
281	LR_77-5	AX-94509097	5B	272.82	5B : 700224578	1.51355e-05	0.0776398	0.229472	0.260085	0.173812	4.82	3.06137	missense variant	cds	TraesCS5B02G547000	cinnamoyl-CoA reductase 1-like
282	LR_77-5	AX-95024666	5B	277.56	5D : 550611793	0.000786864	0.0828157	0.229472	0.247761	0.068702	3.1041	1.82898	missense variant	cds	TraesCS5D02G538600	random slug protein 5-like
283	LR_77-5	AX-95155989	7D	16	7D : 5562323	0.000716231	0.21118	0.229472	0.248048	0.00553319	3.14495	1.85767	intergenic variant	-	-	hsp70-Hsp90 organizing protein
284	LR_77-9	AX-94541721	1A	54.04	1A : 589447636	0.000136595	0.0622271	0.133326	0.161455	-0.0565348	3.86456	2.81291	missense variant	cds	TraesCS1A02G440300	predicted protein
285	LR_77-9	AX-94897502	1A	74.11	1A : 132480636	0.000545135	0.0611354	0.133326	0.156373	0.0506774	3.2635	2.30476	intergenic variant	-	-	heat shock 70 kDa protein 14-like
286	LR_77-9	AX-94493329	1A	74.11	NA : NA	0.000635723	0.0567686	0.133326	0.155814	-0.198306	3.19673	2.24887	-	-	-	-
287	LR_77-9	AX-95101835	1A	74.11	NA : NA	0.000877275	0.0731441	0.133326	0.154647	-0.109479	3.05686	2.13217	-	-	-	-
288	LR_77-9	AX-95159518	1A	74.11	1A : 204828447	0.000962201	0.0567686	0.133326	0.154313	-0.135274	3.01673	2.09879	3 prime UTR variant	-	TraesCS1A02G134800	INO80 complex subunit D
289	LR_77-9	AX-94904215	1B	24.64	5A : 645727646	0.000556681	0.334061	0.133326	0.156297	0.216148	3.25439	2.29713	3 prime UTR variant	-	TraesCS5A02G468300	NAC transcription factor 2A
290	LR_77-9	AX-94502067	1B	24.64	3B : 241905236	0.000600091	0.322052	0.133326	0.156024	-0.317031	3.22178	2.26982	intergenic variant	-	-	---NA---
291	LR_77-9	AX-94414881	1B	24.64	3D : 144780602	0.000915674	0.269651	0.133326	0.154492	0.0668405	3.03826	2.11669	missense variant	cds	TraesCS3D02G169100	uncharacterized protein LOC109739041 isoform X1
292	LR_77-9	AX-94504539	1B	24.64	1D : 206495399	0.000931917	0.320961	0.133326	0.154429	0.0637066	3.03062	2.11034	missense variant	cds	TraesCS1D02G149900	probable phosphoribosylformylglycinamidine synthase, chloroplastic/mitochondrial
293	LR_77-9	AX-94894536	1B	61.73	1B : 638015205	0.000554665	0.419214	0.133326	0.15631	0.132837	3.25597	2.29845	synonymous variant	cds	TraesCS1B02G412100	cytochrome b561 and DOMON domain-containing protein At3g61750-like
294	LR_77-9	AX-94750740	2A	48.38	NA : NA	0.000225128	0.133188	0.133326	0.15961	0.182285	3.64757	2.62848	-	-	-	-
295	LR_77-9	AX-95215133	2B	183.83	7B : 625883981	0.000638846	0.217249	0.133326	0.155796	-0.218066	3.1946	2.24709	intergenic variant	-	-	---NA---
296	LR_77-9	AX-94631711	3A	34.35	3A : 26469875	0.000808132	0.124454	0.133326	0.154944	0.089948	3.09252	2.16186	non coding transcript exon variant	-	TraesCS3A02G050211	LEAF RUST 10 DISEASE-RESISTANCE LOCUS RECEPTOR-LIKE PROTEIN KINASE-like 1.2
297	LR_77-9	AX-94563363	3A	229.06	NA : NA	0.000161253	0.196507	0.133326	0.160841	0.00905549	3.79249	2.75154	-	-	-	-
298	LR_77-9	AX-95226287	3A	239.09	3D : 607097564	2.68106e-11	0.105895	0.133326	0.222062	-0.000505878	10.5717	8.87364	synonymous variant	cds	TraesCS3D02G530600	DEAD-box ATP-dependent RNA helicase 58, chloroplastic
299	LR_77-9	AX-94883935	3A	250.41	3B : 816277464	7.78583e-13	0.108079	0.133326	0.23673	0.108986	12.1087	10.3404	synonymous variant	cds	TraesCS3B02G592000	S-norcoclaurine synthase 1-like
300	LR_77-9	AX-94731940	3B	0.79	3D : 1110142	7.41913e-05	0.143013	0.133326	0.163721	0.101195	4.12965	3.03957	synonymous variant	cds	TraesCS3D02G002300	aquaporin NIP4-1-like
301	LR_77-9	AX-94871275	3B	202.68	3B : 801296605	1.93261e-08	0.111354	0.133326	0.19551	0.113088	7.71386	6.21848	missense variant	cds	TraesCS3B02G569800	disease resistance protein RPP13
302	LR_77-9	AX-94686116	3B	202.68	NA : NA	1.27626e-06	0.0764192	0.133326	0.179132	-0.143531	5.89406	4.58064	-	-	-	-
303	LR_77-9	AX-94499868	3B	202.68	3B : 803201108	0.000121129	0.483624	0.133326	0.1619	0.0134142	3.91675	2.85742	synonymous variant	cds	TraesCS3B02G572200	type 2 ribosome-inactivating protein precursor
304	LR_77-9	AX-94915269	3B	204.37	3D : 597939560	2.26413e-07	0.106987	0.133326	0.185837	-0.0386498	6.6451	5.25118	missense variant	cds	TraesCS3D02G514000	predicted protein
305	LR_77-9	AX-94978418	3B	204.37	3D : 600421581	6.5153e-07	0.116812	0.133326	0.18173	0.156604	6.18607	4.8404	downstream gene variant	-	TraesCS3D02G516800	Thioredoxin-like protein
306	LR_77-9	AX-94877517	3B	204.37	3A : 731843545	0.000115047	0.366812	0.133326	0.162091	-0.072811	3.93912	2.87652	synonymous variant	cds	TraesCS3A02G512000	predicted protein
307	LR_77-9	AX-94959965	3B	204.37	3A : 727990434	0.000208823	0.194323	0.133326	0.159887	-0.0809723	3.68022	2.65617	synonymous variant	cds	TraesCS3A02G506200	Chlorophyllide a oxygenase, chloroplastic
308	LR_77-9	AX-94977862	3B	226.84	3B : 804669606	0.00036738	0.219432	0.133326	0.157813	0.220502	3.43489	2.44877	synonymous variant	cds	TraesCS3B02G574300	Chlorophyllide a oxygenase, chloroplastic
309	LR_77-9	AX-94439680	3B	238.37	5D : 41137339	0.000190291	0.366812	0.133326	0.16023	0.0406364	3.72058	2.69042	missense variant	cds	TraesCS5D02G040200	putative disease resistance RPP13-like protein 3
310	LR_77-9	AX-95014354	3B	245.19	3B : 820463264	8.56585e-08	0.133188	0.133326	0.18964	0.00955076	7.06723	5.63146	3 prime UTR variant	-	TraesCS3B02G599500	kinetochore protein spc25-like isoform X1
311	LR_77-9	AX-95176336	3B	245.2	3B : 820893737	0.00015814	0.327511	0.133326	0.160913	-0.283334	3.80096	2.75874	synonymous variant	cds	TraesCS3B02G600200	Radical SAM superfamily protein
312	LR_77-9	AX-94805563	3B	245.57	3A : 742613031	4.76974e-13	0.0938865	0.133326	0.238781	-0.122235	12.3215	10.5456	synonymous variant	cds	TraesCS3A02G528800	vacuolar processing enzyme 4
313	LR_77-9	AX-94968108	3D	158.35	3D : 596890133	0.00014226	0.312227	0.133326	0.161304	0.00441694	3.84692	2.79787	missense variant	cds	TraesCS3D02G512300	glucan endo-1,3-beta-glucosidase GV
314	LR_77-9	AX-94874313	3D	160.44	3D : 598011380	7.56428e-10	0.133188	0.133326	0.208466	-0.073863	9.12123	7.51401	synonymous variant	cds	TraesCS3D02G514100	chlorophyllide a oxygenase, chloroplastic
315	LR_77-9	AX-94391473	3D	167.71	3D : 599268754	9.89791e-08	0.14083	0.133326	0.189073	-0.0647209	7.00446	5.57476	missense variant	cds	TraesCS3D02G516100	uncharacterized protein LOC109747342
316	LR_77-9	AX-94436339	3D	169.4	3D : 600157267	9.40843e-12	0.112445	0.133326	0.226374	0.136885	11.0265	9.30489	synonymous variant	cds	TraesCS3D02G516300	putative disease resistance protein At3g14460
317	LR_77-9	AX-94962712	3D	169.4	NA : NA	1.18541e-09	0.129913	0.133326	0.206656	0.021398	8.92613	7.33299	-	-	-	-
318	LR_77-9	AX-94911844	3D	174.67	3B : 810328968	3.21041e-05	0.347162	0.133326	0.166855	0.0104584	4.49344	3.35292	synonymous variant	cds	TraesCS3B02G581900	uridylate kinase-like
319	LR_77-9	AX-94894879	3D	174.67	3D : 603414464	9.23648e-05	0.353712	0.133326	0.162906	-0.176313	4.03449	2.95804	3 prime UTR variant	-	TraesCS3D02G522000	uridylate kinase-like
320	LR_77-9	AX-95166634	3D	174.67	3D : 604354897	0.000106732	0.18559	0.133326	0.162369	0.0497981	3.9717	2.90435	synonymous variant	cds	TraesCS3D02G524100	ABC transporter D family member 1-like
321	LR_77-9	AX-95210813	3D	174.67	3D : 604373994	0.000908128	0.355895	0.133326	0.154522	0.135204	3.04185	2.11968	intergenic variant	-	-	vacuolar protein sorting-associated protein 55 homolog
322	LR_77-9	AX-94681641	3D	175.97	3A : 739951164	1.33571e-08	0.122271	0.133326	0.196975	0.134883	7.87429	6.36494	downstream gene variant	-	TraesCS3A02G526100	unnamed protein product
323	LR_77-9	AX-94404514	3D	175.97	3D : 608406049	7.30298e-08	0.151747	0.133326	0.190267	-0.0532255	7.1365	5.69409	3 prime UTR variant	-	TraesCS3D02G532400	zinc transporter 1
324	LR_77-9	AX-94862539	3D	175.97	3D : 606366088	9.49334e-08	0.145197	0.133326	0.189237	-0.167935	7.02258	5.59113	synonymous variant	cds	TraesCS3D02G528200	villin-3 isoform X1
325	LR_77-9	AX-95239343	3D	175.97	3D : 606608814	1.88497e-07	0.145197	0.133326	0.186553	0.0860626	6.7247	5.32271	synonymous variant	cds	TraesCS3D02G528600	UDP-D-apiose/UDP-D-xylose synthase
326	LR_77-9	AX-94723806	3D	175.97	3D : 607097531	3.31661e-07	0.167031	0.133326	0.18435	0.0593955	6.47931	5.10248	synonymous variant	cds	TraesCS3D02G530600	DEAD-box ATP-dependent RNA helicase 58, chloroplastic
327	LR_77-9	AX-95200511	3D	175.97	3D : 505979915	1.38057e-06	0.162664	0.133326	0.178829	-0.193275	5.85994	4.55036	intron variant	-	TraesCS3D02G390800	uncharacterized protein LOC109748143
328	LR_77-9	AX-94642697	3D	175.97	3B : 816523689	1.44769e-06	0.168122	0.133326	0.178646	-0.104266	5.83932	4.53208	synonymous variant	cds	TraesCS3B02G592500	protein PIN-LIKES 2
329	LR_77-9	AX-94519105	3D	175.97	3D : 505974661	2.20434e-05	0.136463	0.133326	0.168269	0.280804	4.65672	3.49436	intron variant	-	TraesCS3D02G390800	aquaporin NIP3-2
330	LR_77-9	AX-94382700	3D	175.97	3D : 607923663	5.77044e-05	0.152838	0.133326	0.164659	0.102908	4.23879	3.13332	downstream gene variant	-	TraesCS3D02G531900	PHYTOCLOCK 1
331	LR_77-9	AX-94510916	3D	175.97	3D : 608953052	7.14237e-05	0.284934	0.133326	0.163863	0.0356715	4.14616	3.05374	synonymous variant	cds	TraesCS3D02G533200	4-hydroxyphenylacetaldehyde oxime monooxygenase-like
332	LR_77-9	AX-94882654	3D	175.97	3A : 742442789	9.19152e-05	0.298035	0.133326	0.162924	-0.0369613	4.03661	2.95986	synonymous variant	cds	TraesCS3A02G528500	telomere-binding protein 1-like isoform X1
333	LR_77-9	AX-94390305	3D	175.97	3B : 813966087	0.000785805	0.31441	0.133326	0.155046	0.0325537	3.10469	2.17201	intergenic variant	-	-	---NA---
334	LR_77-9	AX-94871294	3D	176.91	3A : 737181400	0.000180955	0.319869	0.133326	0.160415	0.248047	3.74243	2.70898	missense variant	cds	TraesCS3A02G519600	putative root cap protein 1
335	LR_77-9	AX-95224631	3D	178.6	3B : 812726387	1.0955e-10	0.115721	0.133326	0.216302	-0.233311	9.96039	8.29766	missense variant	cds	TraesCS3B02G586300	putative root cap protein 1
336	LR_77-9	AX-94880594	3D	178.6	3D : 606882937	1.06694e-07	0.0665939	0.133326	0.188779	-0.285167	6.97186	5.54534	missense variant	cds	TraesCS3D02G529200	pentatricopeptide repeat-containing protein At3g59040
337	LR_77-9	AX-94724171	3D	178.6	3B : 818273134	4.17206e-07	0.168122	0.133326	0.183458	0.290426	6.37965	5.01328	synonymous variant	cds	TraesCS3B02G595100	Zinc transporter 1
338	LR_77-9	AX-95632354	3D	178.6	3D : 607089332	6.40766e-07	0.162664	0.133326	0.181794	-0.349673	6.1933	4.84686	missense variant	cds	TraesCS3D02G530500	pentatricopeptide repeat-containing protein At3g48250, chloroplastic
339	LR_77-9	AX-94673667	5B	163.54	3A : 667162744	1.43491e-05	0.303493	0.133326	0.16989	0.352861	4.84318	3.65645	synonymous variant	cds	TraesCS3A02G424400	serine/threonine-protein phosphatase 7 long form homolog
340	LR_77-9	AX-94480370	5B	270.33	5B : 691129165	0.000972297	0.0960699	0.133326	0.154276	-0.0851635	3.0122	2.09502	intergenic variant	-	-	probable LRR receptor-like serine/threonine-protein kinase At4g29180 isoform X1
341	LR_77-9	AX-94687336	7A	29.86	7A : 58843766	0.000707036	0.162664	0.133326	0.155428	0.191736	3.15056	2.21028	3 prime UTR variant	-	TraesCS7A02G095700	O-fucosyltransferase 23
342	LR_77-9	AX-95233333	7A	29.9	7A : 101272530	2.46511e-05	0.0818777	0.133326	0.167848	-0.068982	4.60816	3.45225	synonymous variant	cds	TraesCS7A02G148100	Formin-like protein 6
343	LR_77-9	AX-95153132	7A	29.9	7A : 96537095	7.88908e-05	0.104803	0.133326	0.163493	0.0237848	4.10297	3.0167	synonymous variant	cds	TraesCS7A02G145100	serine/threonine-protein kinase ste20 isoform X1
344	LR_77-9	AX-94993081	7A	29.9	7D : 93782941	9.48074e-05	0.103712	0.133326	0.162809	0.0175774	4.02316	2.94834	missense variant	cds	TraesCS7D02G146500	ANTHER INDEHISCENCE1
345	LR_77-9	AX-95200970	7A	29.9	7B : 48457248	0.000103054	0.117904	0.133326	0.162499	-0.0208283	3.98693	2.91736	3 prime UTR variant	-	TraesCS7B02G048700	Callose synthase 5
346	LR_77-9	AX-94671981	7A	29.9	7A : 96537528	0.00033731	0.0829694	0.133326	0.158126	-0.229403	3.47197	2.48003	missense variant	cds	TraesCS7A02G145100	Serine/threonine-protein kinase CTR1
347	LR_77-9	AX-94723872	7A	29.9	7D : 94507780	0.000381008	0.100437	0.133326	0.15768	0.749106	3.41907	2.43545	synonymous variant	cds	TraesCS7D02G147900	receptor-like protein kinase FERONIA
348	LR_77-9	AX-94414252	7A	29.9	7A : 100759790	0.000389915	0.0796943	0.133326	0.157596	0.0533979	3.40903	2.427	3 prime UTR variant	-	TraesCS7A02G147900	Ubiquitin carboxyl-terminal hydrolase 23
349	LR_77-9	AX-94731327	7A	29.9	7A : 102056851	0.000460825	0.0655022	0.133326	0.156985	0.678936	3.33646	2.36598	missense variant	cds	TraesCS7A02G148800	unnamed protein product
350	LR_77-9	AX-95234426	7B	5.22	1D : 52654756	7.49476e-05	0.148472	0.133326	0.163684	0.0420488	4.12524	3.0358	intergenic variant	-	-	ferredoxin--NADP reductase, root isozyme, chloroplastic
351	LR_77-9	AX-94694018	7B	5.22	1D : 52654813	0.000366899	0.152838	0.133326	0.157818	-0.183311	3.43545	2.44925	intergenic variant	-	-	ferredoxin--NADP reductase, root isozyme, chloroplastic
352	LR_77-9	AX-94638908	7B	24.53	7B : 721220492	0.000994308	0.123362	0.133326	0.154195	0.214491	3.00248	2.08694	3 prime UTR variant	-	TraesCS7B02G465200	serine/arginine-rich splicing factor SR45a

## Sheet: StemRust
Supplementary Table S8: Marker trait associations (MTAs) observed at seedling stage for Rust pathotypes in RAMP at -log10P ≥ 3
Sl.No.	SR pathotypes	SNP Marker	Chromosome	Position (cM)	IWGSC physical position (bp)	p-value	maf	Rsquare.of.Model.without.SNP	Rsquare.of.Model.with.SNP	effect	-Log10p	R2 (%)	SNP type	SNP position	GeneID	Annotation
1	SR_11	AX-94432182	1A	58.79	1B : 15658644	2.00501e-05	0.180085	0.271912	0.300668	0.223336	4.69788	2.87559	synonymous variant	cds	TraesCS1B02G032200	disease resistance protein
2	SR_11	AX-94831912	1A	58.79	1B : 15448170	4.00123e-05	0.177966	0.271912	0.298552	0.401193	4.39781	2.66408	downstream gene variant	-	TraesCS1B02G031600	lysine ketoglutarate reductase trans-splicing-like protein
3	SR_11	AX-95078610	1A	58.79	1B : 9839635	0.000123622	0.190678	0.271912	0.295129	0.238467	3.9079	2.32175	missense variant	cds	TraesCS1B02G021300	Phosphatidate cytidylyltransferase
4	SR_11	AX-95018531	1A	58.79	1B : 14030239	0.000132021	0.188559	0.271912	0.294931	-0.343683	3.87936	2.30192	3 prime UTR variant	-	TraesCS1B02G028800	pentatricopeptide repeat-containing protein At3g51320
5	SR_11	AX-94973308	1A	58.79	1B : 13898740	0.000632956	0.174788	0.271912	0.290248	0.171786	3.19863	1.8336	missense variant	cds	TraesCS1B02G028600	predicted protein
6	SR_11	AX-94522144	1A	61.06	1B : 32851731	0.000197741	0.188559	0.271912	0.293715	-0.0731998	3.7039	2.18037	intergenic variant	-	-	predicted protein
7	SR_11	AX-94845461	1A	74.11	1B : 188263833	5.03169e-05	0.198093	0.271912	0.297854	0.00833729	4.29829	2.59423	synonymous variant	cds	TraesCS1B02G141200	Lactoylglutathione lyase / glyoxalase I family protein
8	SR_11	AX-95084022	1A	74.11	1B : 120647375	8.09559e-05	0.182203	0.271912	0.296409	-0.068911	4.09175	2.44976	synonymous variant	cds	TraesCS1B02G108500	putative disease resistance RPP13-like protein 3
9	SR_11	AX-95119512	1B	8.24	1B : 23979917	0.000183215	0.195975	0.271912	0.293945	0.082613	3.73704	2.20329	downstream gene variant	-	TraesCS1B02G044000	general transcription and DNA repair factor IIH subunit TFB5
10	SR_11	AX-95108068	1B	8.24	1D : 340239	0.000191685	0.201271	0.271912	0.293809	0.0944912	3.71741	2.18971	synonymous variant	cds	TraesCS1D02G001300	gamma 3 hordein
11	SR_11	AX-94823380	1B	8.24	1D : 340156	0.000320588	0.1875	0.271912	0.292269	0.410337	3.49405	2.03574	missense variant	cds	TraesCS1D02G001300	gamma 3 hordein
12	SR_11	AX-95084010	1B	8.24	1A : 21760081	0.000850492	0.21822	0.271912	0.289376	0.0175133	3.07033	1.74639	intergenic variant	-	-	predicted protein
13	SR_11	AX-95006323	1B	8.24	1B : 16464591	0.000898895	0.184322	0.271912	0.289213	-0.276052	3.04629	1.73009	missense variant	cds	TraesCS1B02G033900	MPI
14	SR_11	AX-94567638	1B	15.65	1D : 21831800	0.000302291	0.189619	0.271912	0.292445	-0.0913288	3.51958	2.05329	missense variant	cds	TraesCS1D02G042900	Curved DNA-binding protein
15	SR_11	AX-94850331	1B	15.65	5A : 532739680	0.000446439	0.21928	0.271912	0.291283	0.0177103	3.35024	1.93711	intergenic variant	-	-	---NA---
16	SR_11	AX-94518139	1B	15.65	1D : 20056654	0.000467957	0.195975	0.271912	0.291143	-0.116188	3.32979	1.92312	synonymous variant	cds	TraesCS1D02G041400	protein gar2-like
17	SR_11	AX-95085078	1B	15.65	1A : 22288741	0.000668175	0.20339	0.271912	0.290087	-0.229474	3.17511	1.81758	synonymous variant	cds	TraesCS1A02G040400	protein gar2-like
18	SR_11	AX-95171223	1B	15.65	1B : 33977516	0.000861835	0.20339	0.271912	0.289337	0.222383	3.06458	1.74249	synonymous variant	cds	TraesCS1B02G053400	protein gar2-like
19	SR_11	AX-95235434	1B	23.9	1B : 87178534	3.55084e-05	0.246822	0.271912	0.298917	-0.117556	4.44967	2.70054	intergenic variant	-	-	---NA---
20	SR_11	AX-94608698	1B	24.64	1A : 290555517	5.25737e-07	0.301907	0.271912	0.312009	0.00658388	6.27923	4.00974	missense variant	cds	TraesCS1A02G161900	thioredoxin-like protein YLS8
21	SR_11	AX-94621346	1B	24.64	1A : 74439187	5.24849e-05	0.186441	0.271912	0.297726	-0.0334216	4.27997	2.58139	intron variant	-	TraesCS1A02G087500	unnamed protein product
22	SR_11	AX-95240977	1B	24.64	1B : 95654491	9.01497e-05	0.213983	0.271912	0.296083	-0.171911	4.04504	2.41718	missense variant	cds	TraesCS1B02G094200	Formin-like protein 6
23	SR_11	AX-95075373	1B	24.64	1D : 155734169	0.00012162	0.181144	0.271912	0.295178	-0.187973	3.91499	2.32667	synonymous variant	cds	TraesCS1D02G131800	Stromal 70 kDa heat shock-related protein, chloroplastic
24	SR_11	AX-94806781	1B	24.64	1B : 99597863	0.000158632	0.221398	0.271912	0.294378	-0.138612	3.79961	2.24661	synonymous variant	cds	TraesCS1B02G095700	putative RNA polymerase II subunit B1 CTD phosphatase RPAP2 homolog
25	SR_11	AX-94592866	1B	24.64	1D : 155734477	0.000170373	0.180085	0.271912	0.294163	0.421693	3.7686	2.22513	synonymous variant	cds	TraesCS1D02G131800	Stromal 70 kDa heat shock-related protein, chloroplastic
26	SR_11	AX-94725256	1B	24.64	1B : 113212231	0.00019932	0.255297	0.271912	0.293692	-0.264328	3.70045	2.17799	downstream gene variant	-	TraesCS1B02G103000	F-box/FBD/LRR-repeat protein At3g26920-like
27	SR_11	AX-95171339	1B	24.64	1B : 325818554	0.000211094	0.0497881	0.271912	0.293519	-0.199301	3.67552	2.16077	upstream gene variant	-	TraesCS1B02G179600	lipid binding protein
28	SR_11	AX-95162694	1B	24.64	1B : 100159316	0.000240659	0.21822	0.271912	0.293126	-0.331956	3.6186	2.12148	intergenic variant	-	-	uncharacterized protein LOC109784947
29	SR_11	AX-94997392	1B	24.64	1B : 65550782	0.000253504	0.233051	0.271912	0.292971	-0.324803	3.59601	2.10591	5 prime UTR variant	-	TraesCS1B02G082100	Protein IQ-DOMAIN 1
30	SR_11	AX-94672308	1B	24.64	1D : 59524929	0.000307269	0.28178	0.271912	0.292396	0.173058	3.51248	2.04841	synonymous variant	cds	TraesCS1D02G077600	long chain acyl-CoA synthetase 1
31	SR_11	AX-95195920	1B	24.64	1B : 141683412	0.000313514	0.183263	0.271912	0.292336	1.02145	3.50374	2.0424	intergenic variant	-	-	---NA---
32	SR_11	AX-95166367	1B	24.64	1B : 94975220	0.000532499	0.287076	0.271912	0.290759	-0.132987	3.27368	1.88478	missense variant	cds	TraesCS1B02G093500	pentatricopeptide repeat-containing protein At3g48810
33	SR_11	AX-94823205	1B	24.64	1A : 64693057	0.000613259	0.241525	0.271912	0.290341	0.196436	3.21236	1.84295	synonymous variant	cds	TraesCS1A02G081400	diacylglycerol O-acyltransferase 3, cytosolic
34	SR_11	AX-94522339	1B	24.64	1B : 102626662	0.000675584	0.276483	0.271912	0.290055	-0.169512	3.17032	1.81432	intergenic variant	-	-	---NA---
35	SR_11	AX-95685405	1B	24.64	1B : 120884051	0.00072336	0.226695	0.271912	0.289853	0.0148973	3.14065	1.79414	3 prime UTR variant	-	TraesCS1B02G108800	pentatricopeptide repeat-containing protein At4g35850, mitochondrial
36	SR_11	AX-94848827	1B	24.64	1D : 97315129	0.000745846	0.197034	0.271912	0.289763	0.416068	3.12735	1.7851	3 prime UTR variant	-	TraesCS1D02G105400	predicted protein
37	SR_11	AX-94572866	1B	24.64	1B : 148437874	0.000945889	0.220339	0.271912	0.289063	-0.0646563	3.02416	1.7151	synonymous variant	cds	TraesCS1B02G123000	gamma-tubulin complex component 4
38	SR_11	AX-94946875	1B	24.64	1B : 120888172	0.000961897	0.201271	0.271912	0.289013	0.401655	3.01687	1.71016	synonymous variant	cds	TraesCS1B02G108800	pentatricopeptide repeat-containing protein At4g35850, mitochondrial
39	SR_11	AX-94864245	1B	24.64	1B : 144126175	0.000963434	0.201271	0.271912	0.289009	0.286343	3.01618	1.70969	upstream gene variant	-	TraesCS1B02G121500	homogentisate geranylgeranyltransferase-like
40	SR_11	AX-94843242	1D	0	NA : NA	0.000822046	0.161017	0.271912	0.289476	0.319899	3.0851	1.75641	-	-	-	-
41	SR_11	AX-94842940	1D	1.69	1B : 4346776	9.50122e-05	0.183263	0.271912	0.295924	0.375735	4.02222	2.40128	missense variant	cds	TraesCS1B02G008000	unnamed protein product
42	SR_11	AX-94722864	1D	30.82	1B : 9548603	0.000216806	0.190678	0.271912	0.293439	-0.114952	3.66393	2.15276	missense variant	cds	TraesCS1B02G020300	disease resistance protein RPM1-like
43	SR_11	AX-95015596	1D	35.95	1D : 7878039	1.94097e-05	0.1875	0.271912	0.300767	0.233251	4.71198	2.88555	missense variant	cds	TraesCS1D02G017800	receptor-like kinase
44	SR_11	AX-94911855	1D	35.95	1A : 9642773	0.000101196	0.191737	0.271912	0.295734	0.257194	3.99484	2.38221	synonymous variant	cds	TraesCS1A02G019200	protein phosphatase 1 regulatory inhibitor subunit PPP1R8 homolog
45	SR_11	AX-94546280	1D	76.08	1B : 36268407	4.83624e-05	0.211864	0.271912	0.297975	0.0869384	4.31549	2.6063	synonymous variant	cds	TraesCS1B02G054900	Curved DNA-binding protein
46	SR_11	AX-94842331	1D	95.7	1B : 226358121	0.000101075	0.182203	0.271912	0.295737	0.035186	3.99535	2.38257	synonymous variant	cds	TraesCS1B02G149900	probable serine/threonine-protein kinase PBL16
47	SR_11	AX-94492158	2B	9.51	2B : 18912546	0.000735131	0.471398	0.271912	0.289805	-0.0893063	3.13364	1.78937	intergenic variant	-	-	---NA---
48	SR_11	AX-94425581	2B	102.12	7B : 643353992	0.000146303	0.179025	0.271912	0.294621	0.0216465	3.83475	2.27097	synonymous variant	cds	TraesCS7B02G378900	putative ubiquitin conjugation factor E4
49	SR_11	AX-94637676	2B	102.12	7A : 670961747	0.00015935	0.179025	0.271912	0.294364	0.192518	3.79765	2.24525	synonymous variant	cds	TraesCS7A02G477300	putative ubiquitin conjugation factor E4
50	SR_11	AX-94659266	3A	84.43	3B : 537420837	0.000587077	0.28178	0.271912	0.29047	-0.183948	3.23131	1.85587	missense variant	cds	TraesCS3B02G331900	malonate--CoA ligase
51	SR_11	AX-95226287	3A	239.09	3D : 607097564	1.70114e-05	0.10911	0.271912	0.301172	-0.0382844	4.76926	2.92608	synonymous variant	cds	TraesCS3D02G530600	DEAD-box ATP-dependent RNA helicase 58, chloroplastic
52	SR_11	AX-94883935	3A	250.41	3B : 816277464	6.25518e-05	0.113347	0.271912	0.297192	-0.0684268	4.20376	2.52803	synonymous variant	cds	TraesCS3B02G592000	S-norcoclaurine synthase 1-like
53	SR_11	AX-94573417	3B	0.79	1B : 28485936	5.88742e-05	0.176907	0.271912	0.297376	0.13445	4.23007	2.54644	synonymous variant	cds	TraesCS1B02G048500	Phenylalanine ammonia-lyase
54	SR_11	AX-94902398	3B	83.69	7B : 586964067	0.000519788	0.363347	0.271912	0.290831	-0.325252	3.28417	1.89194	intergenic variant	-	-	glutathione S-transferase T3 isoform X1
55	SR_11	AX-94978418	3B	204.37	3D : 600421581	0.00026501	0.118644	0.271912	0.292838	-0.0543674	3.57674	2.09263	downstream gene variant	-	TraesCS3D02G516800	Thioredoxin-like protein
56	SR_11	AX-95014354	3B	245.19	3B : 820463264	1.8842e-05	0.139831	0.271912	0.300858	-0.0270541	4.72487	2.89467	3 prime UTR variant	-	TraesCS3B02G599500	kinetochore protein spc25-like isoform X1
57	SR_11	AX-94687472	3B	245.19	3D : 607923818	0.000583836	0.10911	0.271912	0.290487	0.0526775	3.23371	1.85751	downstream gene variant	-	TraesCS3D02G531900	PHYTOCLOCK 1
58	SR_11	AX-94805563	3B	245.57	3A : 742613031	3.0087e-06	0.0995763	0.271912	0.306537	0.191497	5.52162	3.46252	synonymous variant	cds	TraesCS3A02G528800	vacuolar processing enzyme 4
59	SR_11	AX-94901185	3D	76.05	1B : 212430754	9.95922e-05	0.204449	0.271912	0.295782	0.217251	4.00177	2.38704	intergenic variant	-	-	retrotransposon protein, putative, unclassified
60	SR_11	AX-94874313	3D	160.44	3D : 598011380	6.56606e-05	0.139831	0.271912	0.297045	-0.155209	4.18269	2.51329	synonymous variant	cds	TraesCS3D02G514100	chlorophyllide a oxygenase, chloroplastic
61	SR_11	AX-94391473	3D	167.71	3D : 599268754	8.22014e-05	0.145127	0.271912	0.296363	-0.151441	4.08512	2.44514	missense variant	cds	TraesCS3D02G516100	uncharacterized protein LOC109747342
62	SR_11	AX-94436339	3D	169.4	3D : 600157267	5.91323e-06	0.117585	0.271912	0.304436	-0.0646813	5.22818	3.25242	synonymous variant	cds	TraesCS3D02G516300	putative disease resistance protein At3g14460
63	SR_11	AX-94962712	3D	169.4	NA : NA	2.82661e-05	0.134534	0.271912	0.299615	-0.0378381	4.54873	2.7703	-	-	-	-
64	SR_11	AX-95166634	3D	174.67	3D : 604354897	0.000457609	0.192797	0.271912	0.291209	0.175859	3.33951	1.92977	synonymous variant	cds	TraesCS3D02G524100	ABC transporter D family member 1-like
65	SR_11	AX-95210813	3D	174.67	3D : 604373994	0.000582912	0.363347	0.271912	0.290491	-0.117157	3.2344	1.85797	intergenic variant	-	-	vacuolar protein sorting-associated protein 55 homolog
66	SR_11	AX-94681641	3D	175.97	3A : 739951164	9.84748e-06	0.126059	0.271912	0.302857	0.155482	5.00668	3.09456	downstream gene variant	-	TraesCS3A02G526100	unnamed protein product
67	SR_11	AX-94862539	3D	175.97	3D : 606366088	1.04369e-05	0.149364	0.271912	0.302678	-0.186431	4.98143	3.07661	synonymous variant	cds	TraesCS3D02G528200	villin-3 isoform X1
68	SR_11	AX-95239343	3D	175.97	3D : 606608814	1.46338e-05	0.149364	0.271912	0.301636	-0.216152	4.83464	2.9724	synonymous variant	cds	TraesCS3D02G528600	UDP-D-apiose/UDP-D-xylose synthase
69	SR_11	AX-95200511	3D	175.97	3D : 505979915	1.73341e-05	0.166314	0.271912	0.301115	0.179742	4.7611	2.92031	intron variant	-	TraesCS3D02G390800	uncharacterized protein LOC109748143
70	SR_11	AX-94723806	3D	175.97	3D : 607097531	1.7576e-05	0.17161	0.271912	0.301072	0.183532	4.75508	2.91605	synonymous variant	cds	TraesCS3D02G530600	DEAD-box ATP-dependent RNA helicase 58, chloroplastic
71	SR_11	AX-94642697	3D	175.97	3B : 816523689	2.15264e-05	0.17161	0.271912	0.300449	-0.0893424	4.66703	2.85378	synonymous variant	cds	TraesCS3B02G592500	protein PIN-LIKES 2
72	SR_11	AX-94519105	3D	175.97	3D : 505974661	6.58693e-05	0.14089	0.271912	0.297035	0.139055	4.18132	2.51233	intron variant	-	TraesCS3D02G390800	aquaporin NIP3-2
73	SR_11	AX-94404514	3D	175.97	3D : 608406049	0.000115842	0.152542	0.271912	0.295325	-0.0207566	3.93613	2.34137	3 prime UTR variant	-	TraesCS3D02G532400	zinc transporter 1
74	SR_11	AX-94382700	3D	175.97	3D : 607923663	0.00013287	0.15572	0.271912	0.294912	-0.162513	3.87657	2.29999	downstream gene variant	-	TraesCS3D02G531900	PHYTOCLOCK 1
75	SR_11	AX-94871294	3D	176.91	3A : 737181400	0.000620958	0.32839	0.271912	0.290304	0.175864	3.20694	1.83926	missense variant	cds	TraesCS3A02G519600	putative root cap protein 1
76	SR_11	AX-94724171	3D	178.6	3B : 818273134	2.01552e-05	0.17161	0.271912	0.300651	-0.220726	4.69561	2.87398	synonymous variant	cds	TraesCS3B02G595100	Zinc transporter 1
77	SR_11	AX-95632354	3D	178.6	3D : 607089332	2.35814e-05	0.167373	0.271912	0.30017	-0.198836	4.62743	2.82581	missense variant	cds	TraesCS3D02G530500	pentatricopeptide repeat-containing protein At3g48250, chloroplastic
78	SR_11	AX-95224631	3D	178.6	3B : 812726387	5.79612e-05	0.118644	0.271912	0.297424	0.32699	4.23686	2.5512	missense variant	cds	TraesCS3B02G586300	putative root cap protein 1
79	SR_11	AX-94880594	3D	178.6	3D : 606882937	0.000602147	0.0688559	0.271912	0.290395	-0.199787	3.2203	1.84836	missense variant	cds	TraesCS3D02G529200	pentatricopeptide repeat-containing protein At3g59040
80	SR_11	AX-94897136	4A	188.85	1B : 164832742	3.05727e-05	0.168432	0.271912	0.299375	0.0393344	4.51467	2.74629	intergenic variant	-	-	---NA---
81	SR_11	AX-94459834	5B	233.87	1B : 198549850	9.48725e-05	0.175847	0.271912	0.295929	-0.00429788	4.02286	2.40173	intergenic variant	-	-	flocculation protein FLO11-like
82	SR_11	AX-94677476	5B	270.33	5B : 690471398	9.40006e-06	0.236229	0.271912	0.303001	0.199776	5.02687	3.10892	synonymous variant	cds	TraesCS5B02G534000	putative receptor-like protein kinase
83	SR_11	AX-94968471	6A	0	6A : 3295208	0.000233016	0.478814	0.271912	0.293223	-0.0756018	3.63261	2.13115	intergenic variant	-	-	putative F-box/kelch-repeat protein At3g17540
84	SR_11	AX-94498253	6A	0	6A : 2972683	0.00038066	0.413136	0.271912	0.291757	-0.290469	3.41946	1.98453	synonymous variant	cds	TraesCS6A02G007500	putative F-box/kelch-repeat protein At3g17540
85	SR_11	AX-95148675	6A	0	6A : 2730688	0.000778722	0.398305	0.271912	0.289635	-0.174153	3.10862	1.77238	synonymous variant	cds	TraesCS6A02G006800	putative F-box/kelch-repeat protein At3g17540
86	SR_11	AX-95187971	6A	0	6D : 3992642	0.000813755	0.443856	0.271912	0.289506	-0.0667531	3.08951	1.7594	intergenic variant	-	-	cytadherence high molecular weight protein 2-like isoform X1
87	SR_11	AX-94426734	6B	62.83	1B : 229966253	0.000101075	0.182203	0.271912	0.295737	0.0515875	3.99535	2.38257	intergenic variant	-	-	hypothetical protein TRIUR3_10931
88	SR_11	AX-94547961	6B	160.1	6D : 469829086	0.000390175	0.104873	0.271912	0.291683	0.00567552	3.40874	1.97718	splice donor variant	-	TraesCS6D02G399000	putative disease resistance RPP13-like protein 3
89	SR_11	AX-94409568	6D	18.61	6D : 459392665	0.000198543	0.199153	0.271912	0.293703	-0.31633	3.70215	2.17916	intergenic variant	-	-	Syntaxin-22
90	SR_11	AX-95092895	7A	33.34	6A : 41082740	4.12028e-05	0.400424	0.271912	0.298463	-0.0590667	4.38507	2.65513	intergenic variant	-	-	---NA---
91	SR_11	AX-94487830	7B	26.54	7D : 619883523	0.000472541	0.0826271	0.271912	0.291114	0.175403	3.32556	1.92023	synonymous variant	cds	TraesCS7D02G523200	protein ENHANCED DISEASE RESISTANCE 2
92	SR_11	AX-94883961	7B	26.54	7B : 716966341	0.000472541	0.0826271	0.271912	0.291114	0.136575	3.32556	1.92023	3 prime UTR variant	-	TraesCS7B02G458700	protein ENHANCED DISEASE RESISTANCE 2
93	SR_117-6	AX-94979364	1A	58.79	1A : 10972400	0.000142393	0.246377	0.445559	0.462512	-0.114134	3.84651	1.69528	synonymous variant	cds	TraesCS1A02G022500	uncharacterized protein LOC109784369
94	SR_117-6	AX-94976474	1A	86.34	1A : 537827315	0.000113464	0.216356	0.445559	0.463021	-1.30862	3.94514	1.74622	3 prime UTR variant	-	TraesCS1A02G355100	protein ALP1-like
95	SR_117-6	AX-95128254	2B	34.42	2D : 18233322	0.000517861	0.0776398	0.445559	0.459641	-0.16362	3.28579	1.40819	synonymous variant	cds	TraesCS2D02G049500	ruBisCO large subunit-binding protein subunit alpha, chloroplastic
96	SR_117-6	AX-94966965	2B	36.01	2B : 30158452	0.000653354	0.0745342	0.445559	0.459129	-0.0831153	3.18485	1.357	intergenic variant	-	-	RuBisCO large subunit-binding protein subunit alpha, chloroplastic
97	SR_117-6	AX-94922941	2B	36.01	2D : 18233499	0.000667995	0.0776398	0.445559	0.45908	-0.138209	3.17523	1.35213	synonymous variant	cds	TraesCS2D02G049500	RuBisCO large subunit-binding protein subunit alpha, chloroplastic
98	SR_117-6	AX-95017376	2B	104.59	2B : 722620506	0.000307239	0.3706	0.445559	0.460797	-0.279591	3.51252	1.52375	stop gained	cds	TraesCS2B02G528100	probable protein phosphatase 2C 45 isoform X2
99	SR_117-6	AX-94643003	2B	104.59	2B : 673712280	0.000510911	0.327122	0.445559	0.459671	0.442639	3.29165	1.41117	3 prime UTR variant	-	TraesCS2B02G476800	predicted protein
100	SR_117-6	AX-95206454	2B	104.59	2D : 576851005	0.00056729	0.401656	0.445559	0.45944	-0.196105	3.2462	1.38809	synonymous variant	cds	TraesCS2D02G473100	unnamed protein product
101	SR_117-6	AX-95134990	2B	104.59	2A : 728599421	0.000613475	0.356108	0.445559	0.459268	0.26785	3.2122	1.37086	missense variant	cds	TraesCS2A02G498100	unnamed protein product
102	SR_117-6	AX-94623285	2B	104.59	2B : 720575236	0.000755635	0.360248	0.445559	0.45881	-0.000445219	3.12169	1.32505	synonymous variant	cds	TraesCS2B02G526300	J domain-containing protein
103	SR_117-6	AX-94484517	2B	104.59	2D : 576287798	0.000952029	0.407867	0.445559	0.458304	-0.0344126	3.02135	1.27444	missense variant	cds	TraesCS2D02G472800	unnamed protein product
104	SR_117-6	AX-94518742	3A	70.27	3A : 552022102	0.000988037	0.225673	0.445559	0.458222	0.0605401	3.00523	1.26632	3 prime UTR variant	-	TraesCS3A02G312100	monoglyceride lipase
105	SR_117-6	AX-95226287	3A	239.09	3D : 607097564	0.000257662	0.110766	0.445559	0.461188	0.0412355	3.58895	1.56286	synonymous variant	cds	TraesCS3D02G530600	DEAD-box ATP-dependent RNA helicase 58, chloroplastic
106	SR_117-6	AX-94871275	3B	202.68	3B : 801296605	0.000299059	0.115942	0.445559	0.460857	0.0796618	3.52424	1.52974	missense variant	cds	TraesCS3B02G569800	disease resistance protein RPP13
107	SR_117-6	AX-94989774	3B	245.57	5B : 283024857	6.61066e-05	0.23706	0.445559	0.464238	-0.0732638	4.17976	1.86787	intergenic variant	-	-	uncharacterized protein LOC109755319
108	SR_117-6	AX-94805563	3B	245.57	3A : 742613031	0.000125863	0.0993789	0.445559	0.462789	-0.377713	3.9001	1.72294	synonymous variant	cds	TraesCS3A02G528800	vacuolar processing enzyme 4
109	SR_117-6	AX-94874313	3D	160.44	3D : 598011380	0.000321664	0.140787	0.445559	0.460695	-0.0360575	3.4926	1.51356	synonymous variant	cds	TraesCS3D02G514100	chlorophyllide a oxygenase, chloroplastic
110	SR_117-6	AX-94436339	3D	169.4	3D : 600157267	0.000567216	0.118012	0.445559	0.45944	-0.0201734	3.24625	1.38812	synonymous variant	cds	TraesCS3D02G516300	putative disease resistance protein At3g14460
111	SR_117-6	AX-94681641	3D	175.97	3A : 739951164	9.73547e-05	0.126294	0.445559	0.463366	-0.00665963	4.01164	1.78063	downstream gene variant	-	TraesCS3A02G526100	unnamed protein product
112	SR_117-6	AX-94880594	3D	178.6	3D : 606882937	0.000315129	0.068323	0.445559	0.46074	0.0354729	3.50151	1.51812	missense variant	cds	TraesCS3D02G529200	pentatricopeptide repeat-containing protein At3g59040
113	SR_117-6	AX-94426996	4A	133.37	5A : 25618238	0.000281008	0.377847	0.445559	0.460995	0.00521505	3.55128	1.54357	intergenic variant	-	-	---NA---
114	SR_117-6	AX-95107770	5A	91.37	5A : 535575286	0.000738515	0.0590062	0.445559	0.45886	-0.335858	3.13164	1.33008	3 prime UTR variant	-	TraesCS5A02G324200	Triosephosphate isomerase, chloroplastic
115	SR_117-6	AX-94858947	5B	97.55	5D : 362885634	0.000227074	0.432712	0.445559	0.461469	0.072878	3.64383	1.591	synonymous variant	cds	TraesCS5D02G256700	putative wall-associated receptor kinase-like 16
116	SR_117-6	AX-94784692	5B	97.55	5A : 466035983	0.000843966	0.458592	0.445559	0.458567	-0.0142342	3.07367	1.30081	downstream gene variant	-	TraesCS5A02G250700	unnamed protein product
117	SR_117-6	AX-95178584	5B	103.09	NA : NA	9.67628e-05	0.359213	0.445559	0.463379	0.0553953	4.01429	1.78201	-	-	-	-
118	SR_117-6	AX-94699304	5B	104	5B : 466174035	0.000620701	0.347826	0.445559	0.459242	-0.208694	3.20712	1.36828	synonymous variant	cds	TraesCS5B02G280500	predicted protein
119	SR_117-6	AX-94911529	5B	104	4A : 510373406	0.000739538	0.309524	0.445559	0.458857	-0.0180412	3.13104	1.32978	intergenic variant	-	-	---NA---
120	SR_117-6	AX-94453200	5B	112.7	5B : 474478920	0.00070383	0.423395	0.445559	0.458966	-0.0817056	3.15253	1.34065	intergenic variant	-	-	---NA---
121	SR_117-6	AX-94458244	5B	115.02	5B : 477064521	0.000567956	0.47619	0.445559	0.459438	0.0637777	3.24568	1.38783	intron variant	-	TraesCS5B02G291500	caffeoylshikimate esterase
122	SR_117-6	AX-95245374	5B	115.02	5D : 293401674	0.00062116	0.377847	0.445559	0.45924	0.0210615	3.2068	1.36812	intergenic variant	-	-	uncharacterized protein LOC109751131
123	SR_122	AX-94405956	1A	58.79	3A : 77911889	0.000450097	0.190928	0.435308	0.450248	-0.0717926	3.34669	1.49399	intergenic variant	-	-	unnamed protein product
124	SR_122	AX-95080736	1A	74.11	1A : 53897975	0.000445456	0.103376	0.435308	0.450272	0.269829	3.3512	1.49637	intergenic variant	-	-	---NA---
125	SR_122	AX-94862815	1A	74.11	5A : 601477595	0.000696051	0.162447	0.435308	0.449251	0.259108	3.15736	1.39424	intergenic variant	-	-	retrotransposon protein, putative, unclassified
126	SR_122	AX-94973629	1A	74.11	2A : 102022191	0.000965181	0.383966	0.435308	0.448507	-0.205122	3.01539	1.31984	intergenic variant	-	-	transposon protein, putative, Mutator sub-class
127	SR_122	AX-94601315	1A	88.71	1B : 645703027	0.000342271	0.202532	0.435308	0.450878	0.0299875	3.46563	1.55694	intergenic variant	-	-	Chaperone protein DnaJ
128	SR_122	AX-94387787	1B	0	NA : NA	0.000411003	0.341772	0.435308	0.450457	-0.268692	3.38616	1.51485	-	-	-	-
129	SR_122	AX-95166367	1B	24.64	1B : 94975220	0.000211832	0.28481	0.435308	0.451986	-0.0521055	3.67401	1.66775	missense variant	cds	TraesCS1B02G093500	pentatricopeptide repeat-containing protein At3g48810
130	SR_122	AX-94409481	1B	24.64	1A : 64839615	0.000452098	0.303797	0.435308	0.450238	-0.0198937	3.34477	1.49297	synonymous variant	cds	TraesCS1A02G081700	predicted protein
131	SR_122	AX-94693694	1D	72.1	1D : 20517537	0.000452883	0.119198	0.435308	0.450234	-0.10889	3.34401	1.49257	intergenic variant	-	-	---NA---
132	SR_122	AX-95170554	2B	76.24	2B : 96080715	0.000294456	0.440928	0.435308	0.451224	0.0658958	3.53098	1.59162	synonymous variant	cds	TraesCS2B02G128300	predicted protein
133	SR_122	AX-94633439	2B	76.24	2B : 97952749	0.000456511	0.440928	0.435308	0.450216	-0.0671072	3.34055	1.49074	3 prime UTR variant	-	TraesCS2B02G130900	uncharacterized protein LOC109783260
134	SR_122	AX-94437143	2B	76.24	2B : 98256088	0.000525969	0.452532	0.435308	0.449891	-0.155979	3.27904	1.45828	3 prime UTR variant	-	TraesCS2B02G131200	Universal stress protein A-like protein
135	SR_122	AX-95241239	2B	126.67	2B : 772027599	0.000953399	0.206751	0.435308	0.448535	-0.0409293	3.02073	1.32263	synonymous variant	cds	TraesCS2B02G585100	anamorsin homolog
136	SR_122	AX-95632270	3A	115.9	3A : 624534084	0.000353032	0.0738397	0.435308	0.450806	-0.08124	3.45219	1.54981	3 prime UTR variant	-	TraesCS3A02G375200	predicted protein
137	SR_122	AX-95226287	3A	239.09	3D : 607097564	0.000734391	0.110759	0.435308	0.449128	0.0863014	3.13407	1.38201	synonymous variant	cds	TraesCS3D02G530600	DEAD-box ATP-dependent RNA helicase 58, chloroplastic
138	SR_122	AX-94805563	3B	245.57	3A : 742613031	0.000211736	0.0991561	0.435308	0.451987	0.156782	3.67421	1.66785	synonymous variant	cds	TraesCS3A02G528800	vacuolar processing enzyme 4
139	SR_122	AX-94874313	3D	160.44	3D : 598011380	0.000254465	0.14135	0.435308	0.451561	0.169894	3.59437	1.62533	synonymous variant	cds	TraesCS3D02G514100	chlorophyllide a oxygenase, chloroplastic
140	SR_122	AX-94436339	3D	169.4	3D : 600157267	0.000298528	0.118143	0.435308	0.451193	-0.0353077	3.52501	1.58845	synonymous variant	cds	TraesCS3D02G516300	putative disease resistance protein At3g14460
141	SR_122	AX-94862539	3D	175.97	3D : 606366088	0.000499333	0.150844	0.435308	0.45001	0.0715723	3.30161	1.47018	synonymous variant	cds	TraesCS3D02G528200	villin-3 isoform X1
142	SR_122	AX-95239343	3D	175.97	3D : 606608814	0.000788567	0.150844	0.435308	0.448966	-0.425934	3.10316	1.36579	synonymous variant	cds	TraesCS3D02G528600	UDP-D-apiose/UDP-D-xylose synthase
143	SR_122	AX-94681641	3D	175.97	3A : 739951164	0.000922841	0.126582	0.435308	0.448608	-0.116239	3.03487	1.33003	downstream gene variant	-	TraesCS3A02G526100	unnamed protein product
144	SR_122	AX-95074854	5B	229.22	5B : 664022414	0.00093	0.313291	0.435308	0.448591	0.160108	3.03152	1.32827	3 prime UTR variant	-	TraesCS5B02G497100	protein KTI12 homolog
145	SR_122	AX-95100204	5B	233.87	5D : 527903696	0.000635353	0.311181	0.435308	0.449459	-0.018416	3.19698	1.41506	intergenic variant	-	-	urease isoform X2
146	SR_122	AX-94413225	6D	17.65	6D : 467050030	0.000198965	0.14346	0.435308	0.452131	0.19264	3.70122	1.68227	downstream gene variant	-	TraesCS6D02G392900	Thaumatin-like protein
147	SR_122	AX-94921095	6D	17.65	6D : 466331266	0.000246579	0.154008	0.435308	0.451634	-0.258338	3.60804	1.6326	3 prime UTR variant	-	TraesCS6D02G391300	uncharacterized protein LOC109753050
148	SR_122	AX-94634646	7A	29.9	7D : 6696023	0.000800537	0.374473	0.435308	0.448932	-0.0118816	3.09662	1.36236	missense variant	cds	TraesCS7D02G015300	predicted protein
149	SR_122	AX-94609321	7A	115.7	7A : 675388776	0.000701516	0.469409	0.435308	0.449233	-0.206033	3.15396	1.39245	intergenic variant	-	-	putative F-box protein At1g30920
150	SR_122	AX-95105461	7B	100.84	7B : 638510367	0.000889228	0.0654008	0.435308	0.448693	-0.0516115	3.05099	1.33846	intron variant	-	TraesCS7B02G372700	Conserved oligomeric Golgi complex subunit 7
151	SR_21A2	AX-94856367	2A	1.59	2D : 18232583	0.000293305	0.299559	0.266558	0.288172	0.217158	3.53268	2.1614	synonymous variant	cds	TraesCS2D02G049500	ruBisCO large subunit-binding protein subunit alpha, chloroplastic
152	SR_21A2	AX-94850836	2A	1.59	2D : 14771940	0.000620251	0.280837	0.266558	0.285837	-0.203448	3.20743	1.92788	synonymous variant	cds	TraesCS2D02G040600	unnamed protein product
153	SR_21A2	AX-94658925	2A	1.59	2A : 20040935	0.000767314	0.303965	0.266558	0.285177	-0.186639	3.11503	1.86197	missense variant	cds	TraesCS2A02G051300	F-box protein At5g49610
154	SR_21A2	AX-94414505	2A	1.59	2D : 18736933	0.00097592	0.306167	0.266558	0.284435	0.164163	3.01059	1.78771	missense variant	cds	TraesCS2D02G050500	putative F-box protein At3g52320
155	SR_21A2	AX-94839969	2A	83.23	2A : 129100134	0.0009243	0.339207	0.266558	0.284602	0.0543267	3.03419	1.80447	synonymous variant	cds	TraesCS2A02G172500	nuclear transcription factor Y subunit A-4 isoform X2
156	SR_21A2	AX-94747312	2B	84.83	2D : 106629054	0.000340442	0.095815	0.266558	0.287705	0.605746	3.46796	2.11475	3 prime UTR variant	-	TraesCS2D02G162000	exosome complex component RRP41-like
157	SR_21A2	AX-94621294	2B	89.05	2A : 156370019	7.95313e-05	0.0980176	0.266558	0.292292	-0.038067	4.09946	2.5734	intron variant	-	TraesCS2A02G189700	mediator of RNA polymerase II transcription subunit 27 isoform X1
158	SR_21A2	AX-94659218	2B	89.05	2D : 121703410	8.2022e-05	0.180617	0.266558	0.292194	-0.11423	4.08607	2.56359	synonymous variant	cds	TraesCS2D02G178100	serine/threonine-protein kinase RIPK
159	SR_21A2	AX-94449050	2B	89.05	2D : 145892261	0.000112959	0.0991189	0.266558	0.291178	-0.235762	3.94708	2.46205	synonymous variant	cds	TraesCS2D02G198100	WRKY transcription factor SUSIBA2
160	SR_21A2	AX-95007105	2B	89.05	2B : 165246164	0.000443682	0.0682819	0.266558	0.286878	0.0351549	3.35293	2.03206	synonymous variant	cds	TraesCS2B02G189700	alcohol dehydrogenase-like 2 isoform X1
161	SR_21A2	AX-95180258	2B	89.05	4B : 475168218	0.000640086	0.178414	0.266558	0.285739	0.12541	3.19376	1.91812	intergenic variant	-	-	---NA---
162	SR_21A2	AX-94492853	2B	103.81	2B : 650792450	0.000460534	0.0770925	0.266558	0.286762	-0.124817	3.33674	2.02044	3 prime UTR variant	-	TraesCS2B02G456200	Glucose-6-phosphate 1-epimerase
163	SR_21A2	AX-94682418	2B	103.81	2B : 651734343	0.000890123	0.0770925	0.266558	0.284719	-0.338527	3.05055	1.81609	synonymous variant	cds	TraesCS2B02G457000	predicted protein
164	SR_21A2	AX-95226287	3A	239.09	3D : 607097564	0.000928923	0.104626	0.266558	0.284587	0.0892922	3.03202	1.80293	synonymous variant	cds	TraesCS3D02G530600	DEAD-box ATP-dependent RNA helicase 58, chloroplastic
165	SR_21A2	AX-94883935	3A	250.41	3B : 816277464	0.000946407	0.106828	0.266558	0.28453	-0.245993	3.02392	1.79718	synonymous variant	cds	TraesCS3B02G592000	S-norcoclaurine synthase 1-like
166	SR_21A2	AX-94977862	3B	226.84	3B : 804669606	0.000694431	0.21696	0.266558	0.285486	0.0442005	3.15837	1.89286	synonymous variant	cds	TraesCS3B02G574300	Chlorophyllide a oxygenase, chloroplastic
167	SR_21A2	AX-94805563	3B	245.57	3A : 742613031	0.000161757	0.092511	0.266558	0.290043	-0.109848	3.79114	2.34853	synonymous variant	cds	TraesCS3A02G528800	vacuolar processing enzyme 4
168	SR_21A2	AX-94751334	4B	111.19	NA : NA	0.000740545	0.346916	0.266558	0.285287	-0.159738	3.13045	1.87295	-	-	-	-
169	SR_21A2	AX-94478352	6B	35.83	6B : 26625362	0.000189139	0.207048	0.266558	0.28955	0.0831763	3.72322	2.29923	downstream gene variant	-	TraesCS6B02G044300	high-affinity nitrate transporter 2.1-like
170	SR_21A2	AX-94660326	6B	61.67	6A : 61877969	0.000984739	0.286344	0.266558	0.284407	0.170365	3.00668	1.78494	downstream gene variant	-	TraesCS6A02G095300	pentatricopeptide repeat-containing protein At2g17140
171	SR_21A2	AX-94735973	6B	62.83	6B : 465878200	0.000141333	0.281938	0.266558	0.290469	-0.169729	3.84976	2.39115	intergenic variant	-	-	uncharacterized protein LOC109735099 isoform X2
172	SR_21A2	AX-95025339	6B	62.83	6B : 455434978	0.000985081	0.449339	0.266558	0.284406	-0.188899	3.00653	1.78483	intergenic variant	-	-	protein NPGR1
173	SR_21A2	AX-94589043	7B	8.63	7B : 730906118	0.000934267	0.234581	0.266558	0.284569	0.035324	3.02953	1.80116	intergenic variant	-	-	---NA---
174	SR_34-1	AX-94963297	1A	58.79	1A : 12093366	0.000948142	0.25	0.499831	0.511659	0.147168	3.02313	1.18277	synonymous variant	cds	TraesCS1A02G024500	Transcription initiation factor IIA subunit 2
175	SR_34-1	AX-94467908	1A	74.11	1A : 400583656	5.43865e-08	0.196809	0.499831	0.532473	0.183804	7.26451	3.2642	intergenic variant	-	-	---NA---
176	SR_34-1	AX-94449010	1A	74.11	1A : 396240102	1.37664e-07	0.208511	0.499831	0.530427	0.00783996	6.86118	3.0596	intergenic variant	-	-	CBL-interacting protein kinase 23
177	SR_34-1	AX-94649651	1A	74.11	1D : 315034709	1.5761e-07	0.209574	0.499831	0.53013	0.0519479	6.80242	3.02989	missense variant	cds	TraesCS1D02G226700	protein FAM91A1 isoform X5
178	SR_34-1	AX-95092467	1A	74.11	1B : 423963931	8.24795e-06	0.195745	0.499831	0.521559	-0.094036	5.08365	2.17284	synonymous variant	cds	TraesCS1B02G237000	predicted protein
179	SR_34-1	AX-94717100	1A	74.11	1A : 394299588	2.47697e-05	0.191489	0.499831	0.519223	-0.0722563	4.60608	1.9392	synonymous variant	cds	TraesCS1A02G223800	RanBD1 domain-containing protein
180	SR_34-1	AX-94891996	1A	74.11	1A : 394482627	6.7877e-05	0.193617	0.499831	0.517101	-0.218447	4.16828	1.72701	3 prime UTR variant	-	TraesCS1A02G224200	Early-methionine-labelled polypeptide
181	SR_34-1	AX-94597364	1A	74.11	1A : 485002336	0.000457173	0.2	0.499831	0.513147	-0.604939	3.33992	1.33156	3 prime UTR variant	-	TraesCS1A02G287600	unnamed protein product
182	SR_34-1	AX-94553651	1A	74.11	NA : NA	0.00051608	0.205319	0.499831	0.512898	0.139905	3.28728	1.30673	-	-	-	-
183	SR_34-1	AX-95166509	1A	74.86	1A : 440801533	6.11587e-07	0.219149	0.499831	0.527167	0.131209	6.21354	2.7336	synonymous variant	cds	TraesCS1A02G248700	CASP-like protein 1D1
184	SR_34-1	AX-94536132	1A	74.86	NA : NA	7.84158e-07	0.212766	0.499831	0.526627	-1.35025	6.1056	2.67957	-	-	-	-
185	SR_34-1	AX-94823818	1A	74.86	1B : 465700444	1.38779e-06	0.21383	0.499831	0.525389	-0.900509	5.85768	2.55584	missense variant	cds	TraesCS1B02G264900	pyruvate orthophosphate dikinase1
186	SR_34-1	AX-95164417	1A	74.86	1A : 439073685	1.70527e-06	0.220213	0.499831	0.524944	1.28082	5.76821	2.51131	missense variant	cds	TraesCS1A02G247500	nitrate regulatory gene2 protein
187	SR_34-1	AX-94876965	1A	74.86	NA : NA	4.46572e-06	0.212766	0.499831	0.522872	-1.2703	5.35011	2.3041	-	-	-	-
188	SR_34-1	AX-94924436	1A	74.86	1D : 342876401	1.89816e-05	0.210638	0.499831	0.519786	-1.16438	4.72167	1.99555	synonymous variant	cds	TraesCS1D02G250700	GDSL esterase/lipase At1g54790
189	SR_34-1	AX-94382527	1A	74.86	1A : 436436342	2.22983e-05	0.220213	0.499831	0.519445	0.0761427	4.65173	1.96144	3 prime UTR variant	-	TraesCS1A02G246600	Argininosuccinate synthase, chloroplastic
190	SR_34-1	AX-95213368	1A	74.86	1A : 441770825	5.5707e-05	0.23617	0.499831	0.517515	0.125269	4.25409	1.76844	3 prime UTR variant	-	TraesCS1A02G249700	predicted protein
191	SR_34-1	AX-94797689	1A	74.86	1D : 342078442	0.000179568	0.234043	0.499831	0.515073	-0.888664	3.74577	1.52424	3 prime UTR variant	-	TraesCS1D02G249200	Putative nuclease HARBI1
192	SR_34-1	AX-94850836	2A	1.59	2D : 14771940	3.95815e-07	0.284043	0.499831	0.528115	-0.113527	6.40251	2.82839	synonymous variant	cds	TraesCS2D02G040600	unnamed protein product
193	SR_34-1	AX-94691823	2A	1.59	2A : 16066165	1.36852e-06	0.279787	0.499831	0.52542	0.124494	5.86375	2.55886	intron variant	-	TraesCS2A02G038300	Beta-glucosidase 16
194	SR_34-1	AX-94888598	2A	1.59	2D : 13885064	5.65511e-06	0.284043	0.499831	0.522366	0.164032	5.24756	2.25351	missense variant	cds	TraesCS2D02G037400	beta-glucosidase 16-like isoform X1
195	SR_34-1	AX-94856367	2A	1.59	2D : 18232583	8.39322e-06	0.304255	0.499831	0.521522	-0.115696	5.07607	2.16911	synonymous variant	cds	TraesCS2D02G049500	ruBisCO large subunit-binding protein subunit alpha, chloroplastic
196	SR_34-1	AX-94589196	2A	1.59	2A : 18911957	1.398e-05	0.364894	0.499831	0.520436	0.120912	4.85449	2.06046	3 prime UTR variant	-	TraesCS2A02G048900	Defensin-like protein
197	SR_34-1	AX-94414505	2A	1.59	2D : 18736933	1.40525e-05	0.310638	0.499831	0.520425	0.0725957	4.85225	2.05936	missense variant	cds	TraesCS2D02G050500	putative F-box protein At3g52320
198	SR_34-1	AX-94658925	2A	1.59	2A : 20040935	1.59371e-05	0.308511	0.499831	0.520157	-0.0973011	4.79759	2.03263	missense variant	cds	TraesCS2A02G051300	F-box protein At5g49610
199	SR_34-1	AX-95022704	2A	1.59	4B : 26665241	1.74188e-05	0.281915	0.499831	0.519969	0.112776	4.75898	2.01376	intron variant	-	TraesCS4B02G036900	protein yippee-like
200	SR_34-1	AX-95681948	2A	1.59	2A : 15948204	1.93201e-05	0.370213	0.499831	0.519749	-0.0647406	4.71399	1.9918	3 prime UTR variant	-	TraesCS2A02G037800	Cullin-associated NEDD8-dissociated protein 1
201	SR_34-1	AX-94503759	2A	1.59	2A : 16078644	2.33004e-05	0.367021	0.499831	0.519352	-0.0896484	4.63264	1.95213	intergenic variant	-	-	---NA---
202	SR_34-1	AX-95096301	2A	1.59	NA : NA	2.36317e-05	0.376596	0.499831	0.519322	-0.0177328	4.6265	1.94915	-	-	-	-
203	SR_34-1	AX-94946002	2A	1.59	2D : 17605206	2.49002e-05	0.360638	0.499831	0.519212	0.115442	4.6038	1.93809	downstream gene variant	-	TraesCS2D02G047900	defensin Tk-AMP-D1.1-like
204	SR_34-1	AX-95187018	2A	1.59	2D : 18232241	2.76169e-05	0.3	0.499831	0.518993	0.128749	4.55883	1.9162	synonymous variant	cds	TraesCS2D02G049500	ruBisCO large subunit-binding protein subunit alpha, chloroplastic
205	SR_34-1	AX-95177447	2A	1.59	2A : 18165554	3.44754e-05	0.373404	0.499831	0.518525	-0.128602	4.46249	1.86939	3 prime UTR variant	-	TraesCS2A02G046500	serine carboxypeptidase-like 12
206	SR_34-1	AX-94827217	2A	1.59	2A : 16672328	3.58662e-05	0.374468	0.499831	0.518442	0.0799085	4.44531	1.86105	3 prime UTR variant	-	TraesCS2A02G041100	dihydrolipoyllysine-residue succinyltransferase component of 2-oxoglutarate dehydrogenase complex 1, mitochondrial-like
207	SR_34-1	AX-94547727	2A	1.59	2B : 27529450	3.62602e-05	0.369149	0.499831	0.518418	-0.114787	4.44057	1.85875	missense variant	cds	TraesCS2B02G056300	probable WRKY transcription factor 70
208	SR_34-1	AX-94695473	2A	1.59	2A : 17041322	3.86249e-05	0.373404	0.499831	0.518285	-0.0939997	4.41313	1.84544	missense variant	cds	TraesCS2A02G042600	disease resistance protein RGA2
209	SR_34-1	AX-94538040	2A	1.59	2A : 16421401	4.32653e-05	0.37234	0.499831	0.518047	-0.0906455	4.36386	1.82156	3 prime UTR variant	-	TraesCS2A02G039300	predicted protein
210	SR_34-1	AX-95002843	2A	1.59	2B : 25248953	4.33994e-05	0.367021	0.499831	0.51804	0.129676	4.36252	1.82091	intron variant	-	TraesCS2B02G051600	beta-glucosidase 16-like
211	SR_34-1	AX-94569525	2A	1.59	2A : 16434326	4.70009e-05	0.36383	0.499831	0.517872	0.0490247	4.32789	1.80414	synonymous variant	cds	TraesCS2A02G039400	beta-glucosidase 16-like isoform X1
212	SR_34-1	AX-94652823	2A	1.59	2B : 28424485	4.9188e-05	0.367021	0.499831	0.517777	-0.043212	4.30814	1.79458	3 prime UTR variant	-	TraesCS2B02G058500	Sugar transporter ERD6-like 3
213	SR_34-1	AX-94539879	2A	1.59	2D : 13581589	5.38473e-05	0.369149	0.499831	0.517587	-0.206349	4.26884	1.77557	intron variant	-	TraesCS2D02G035600	UMP-CMP kinase 2
214	SR_34-1	AX-94865707	2A	1.59	2A : 15948254	5.48485e-05	0.370213	0.499831	0.517548	0.150187	4.26084	1.7717	3 prime UTR variant	-	TraesCS2A02G037800	Cullin-associated NEDD8-dissociated protein 1
215	SR_34-1	AX-94909839	2A	1.59	2A : 16432928	5.79431e-05	0.373404	0.499831	0.517433	0.131507	4.237	1.76019	missense variant	cds	TraesCS2A02G039400	Beta-glucosidase 16
216	SR_34-1	AX-94729930	2A	1.59	2A : 16078579	5.94735e-05	0.364894	0.499831	0.517378	0.592777	4.22568	1.75472	intergenic variant	-	-	---NA---
217	SR_34-1	AX-94459708	2A	1.59	2B : 27089127	6.32153e-05	0.374468	0.499831	0.51725	0.122504	4.19918	1.74192	3 prime UTR variant	-	TraesCS2B02G055700	bidirectional sugar transporter SWEET6a
218	SR_34-1	AX-94817172	2A	1.59	2A : 16404769	7.06379e-05	0.369149	0.499831	0.517018	0.193608	4.15096	1.71866	intron variant	-	TraesCS2A02G039200	zinc finger CCCH domain-containing protein 24
219	SR_34-1	AX-94631580	2A	1.59	2D : 16349381	7.24414e-05	0.36383	0.499831	0.516965	-0.112953	4.14001	1.71339	intergenic variant	-	-	Disease resistance protein RPM1
220	SR_34-1	AX-94982513	2A	1.59	2A : 16434620	7.98521e-05	0.36383	0.499831	0.516761	-0.124352	4.09771	1.69301	5 prime UTR variant	-	TraesCS2A02G039400	beta-glucosidase 16-like isoform X1
221	SR_34-1	AX-94688290	2A	1.59	2A : 15236993	8.17316e-05	0.367021	0.499831	0.516712	-0.111345	4.08761	1.68814	missense variant	cds	TraesCS2A02G035000	glyoxylate/hydroxypyruvate reductase HPR3-like
222	SR_34-1	AX-94465972	2A	1.59	NA : NA	8.91071e-05	0.381915	0.499831	0.516532	-0.105185	4.05009	1.67008	-	-	-	-
223	SR_34-1	AX-95162592	2A	1.59	2B : 371567040	9.65086e-05	0.373404	0.499831	0.516365	-0.114193	4.01543	1.65342	intergenic variant	-	-	putative nuclease HARBI1
224	SR_34-1	AX-94994572	2A	1.59	NA : NA	0.000110082	0.365957	0.499831	0.516091	-0.102615	3.95828	1.62597	-	-	-	-
225	SR_34-1	AX-94944993	2A	1.59	2A : 15237129	0.000112343	0.371277	0.499831	0.516048	0.129193	3.94945	1.62174	synonymous variant	cds	TraesCS2A02G035000	glyoxylate/hydroxypyruvate reductase HPR3-like
226	SR_34-1	AX-94816730	2A	1.59	2A : 15270504	0.000117538	0.37234	0.499831	0.515954	-0.132863	3.92982	1.61232	3 prime UTR variant	-	TraesCS2A02G035100	calvin cycle protein CP12-1, chloroplastic
227	SR_34-1	AX-94670491	2A	1.59	2D : 15629648	0.000159587	0.370213	0.499831	0.515318	-0.0171097	3.797	1.54872	3 prime UTR variant	-	TraesCS2D02G043500	cytochrome P450 93G1
228	SR_34-1	AX-94489420	2A	1.59	2B : 26101093	0.000171616	0.37766	0.499831	0.515167	-0.0642177	3.76544	1.53364	synonymous variant	cds	TraesCS2B02G053000	rhomboid-like protein 19
229	SR_34-1	AX-94608535	2A	1.59	2D : 13424780	0.000181953	0.376596	0.499831	0.515046	-0.0948459	3.74004	1.52151	synonymous variant	cds	TraesCS2D02G034600	glyoxylate/hydroxypyruvate reductase HPR3-like
230	SR_34-1	AX-95232609	2A	1.59	2A : 20852238	0.000184495	0.390426	0.499831	0.515017	0.0849618	3.73402	1.51863	intergenic variant	-	-	---NA---
231	SR_34-1	AX-95188846	2A	1.59	2D : 17816175	0.000192597	0.378723	0.499831	0.514928	0.108629	3.71535	1.50973	synonymous variant	cds	TraesCS2D02G048800	ABC transporter G family member 25
232	SR_34-1	AX-95631152	2A	1.59	NA : NA	0.00019911	0.374468	0.499831	0.514859	0.112228	3.70091	1.50284	-	-	-	-
233	SR_34-1	AX-95143100	2A	1.59	2B : 25072802	0.000207917	0.362766	0.499831	0.51477	0.0050968	3.68211	1.49388	synonymous variant	cds	TraesCS2B02G051300	membrane protein
234	SR_34-1	AX-94667650	2A	1.59	2D : 13760064	0.000221588	0.373404	0.499831	0.514638	-0.111632	3.65445	1.4807	synonymous variant	cds	TraesCS2D02G036800	cullin-associated NEDD8-dissociated protein 1-like
235	SR_34-1	AX-95128830	2A	1.59	2D : 18645082	0.000266416	0.395745	0.499831	0.514257	0.0977694	3.57444	1.44264	synonymous variant	cds	TraesCS2D02G050300	peptidyl-prolyl cis-trans isomerase FKBP62-like
236	SR_34-1	AX-94454353	2A	1.59	2B : 27712112	0.000271594	0.369149	0.499831	0.514218	-0.127874	3.56608	1.43866	3 prime UTR variant	-	TraesCS2B02G056800	Formin-like protein 5
237	SR_34-1	AX-94383218	2A	1.59	2D : 15196966	0.000289566	0.378723	0.499831	0.514085	0.0500131	3.53825	1.42545	3 prime UTR variant	-	TraesCS2D02G042400	Bidirectional sugar transporter SWEET6b
238	SR_34-1	AX-94818178	2A	1.59	2D : 14127019	0.000342176	0.378723	0.499831	0.513742	-0.114842	3.46575	1.39106	intergenic variant	-	-	predicted protein
239	SR_34-1	AX-94836635	2A	1.59	2B : 29174121	0.000608897	0.382979	0.499831	0.51256	0.0709408	3.21546	1.27292	synonymous variant	cds	TraesCS2B02G061000	beta-sesquiphellandrene synthase-like
240	SR_34-1	AX-95089136	2A	1.59	2A : 20273463	0.000619937	0.365957	0.499831	0.512524	0.1295	3.20765	1.26925	3 prime UTR variant	-	TraesCS2A02G051600	tricetin 3',4',5'-O-trimethyltransferase-like
241	SR_34-1	AX-94794106	2A	1.59	2B : 30158066	0.000653532	0.394681	0.499831	0.512416	0.0978563	3.18473	1.25848	intergenic variant	-	-	RuBisCO large subunit-binding protein subunit alpha, chloroplastic
242	SR_34-1	AX-94700495	2A	1.59	2A : 19447947	0.00067439	0.388298	0.499831	0.512352	0.166238	3.17109	1.25207	missense variant	cds	TraesCS2A02G050400	DNA ligase 1
243	SR_34-1	AX-94985425	2A	1.59	3D : 389191677	0.00074922	0.394681	0.499831	0.512137	0.0501065	3.12539	1.23063	intergenic variant	-	-	zinc finger BED domain-containing protein RICESLEEPER 1
244	SR_34-1	AX-95120279	2A	1.59	2A : 19652224	0.000805621	0.38617	0.499831	0.51199	-0.0814672	3.09387	1.21586	3 prime UTR variant	-	TraesCS2A02G050600	Peptidyl-prolyl cis-trans isomerase FKBP65
245	SR_34-1	AX-94545725	2A	1.59	NA : NA	0.000968641	0.398936	0.499831	0.511615	0.112515	3.01384	1.17843	-	-	-	-
246	SR_34-1	AX-94636439	2A	1.59	2B : 28369289	0.0009802	0.389362	0.499831	0.511591	-0.0917151	3.00869	1.17602	synonymous variant	cds	TraesCS2B02G058200	Cyclopropane-fatty-acyl-phospholipid synthase
247	SR_34-1	AX-95180258	2B	89.05	4B : 475168218	3.36851e-08	0.178723	0.499831	0.533533	-0.0322882	7.47256	3.37019	intergenic variant	-	-	---NA---
248	SR_34-1	AX-94659218	2B	89.05	2D : 121703410	6.64061e-08	0.180851	0.499831	0.532032	-0.0771301	7.17779	3.22011	synonymous variant	cds	TraesCS2D02G178100	serine/threonine-protein kinase RIPK
249	SR_34-1	AX-94428841	2B	89.05	2B : 175976762	1.56512e-06	0.17766	0.499831	0.525129	-0.129676	5.80545	2.52984	intergenic variant	-	-	unnamed protein product
250	SR_34-1	AX-94696960	2B	89.05	2D : 123802112	3.47223e-06	0.179787	0.499831	0.523412	-0.277207	5.45939	2.35812	5 prime UTR variant	-	TraesCS2D02G179600	Nuclear transcription factor Y subunit A-5
251	SR_34-1	AX-94500488	2B	89.05	NA : NA	2.91122e-05	0.179787	0.499831	0.518882	0.191069	4.53593	1.90507	-	-	-	-
252	SR_34-1	AX-95136119	2B	89.05	2D : 122052095	0.000146187	0.185106	0.499831	0.5155	0.163455	3.83509	1.56694	synonymous variant	cds	TraesCS2D02G178600	probable GTP diphosphokinase RSH3, chloroplastic
253	SR_34-1	AX-94778579	2B	104.59	7A : 110664492	7.31717e-05	0.228723	0.499831	0.516944	-0.219324	4.13566	1.71129	intergenic variant	-	-	---NA---
254	SR_34-1	AX-94389041	3A	71.01	3D : 128542788	0.000362568	0.221277	0.499831	0.513623	-0.200564	3.44061	1.37916	synonymous variant	cds	TraesCS3D02G159100	reticulon-like protein B2
255	SR_34-1	AX-95080387	3A	71.01	3A : 137608592	0.000382634	0.219149	0.499831	0.513512	-0.0734664	3.41722	1.36808	synonymous variant	cds	TraesCS3A02G150500	unnamed protein product
256	SR_34-1	AX-94901854	3A	71.01	3A : 137582286	0.000597784	0.220213	0.499831	0.512598	-0.0394959	3.22346	1.27668	3 prime UTR variant	-	TraesCS3A02G150300	SMR domain-containing protein
257	SR_34-1	AX-94473921	3A	73.31	3A : 435803567	0.000136344	0.190426	0.499831	0.515645	-0.042301	3.86536	1.58143	3 prime UTR variant	-	TraesCS3A02G233300	Plastidic ATP/ADP-transporter
258	SR_34-1	AX-94407346	3A	74.06	3A : 457797403	1.43423e-06	0.189362	0.499831	0.525318	-0.149748	5.84338	2.54872	intergenic variant	-	-	tryptophan aminotransferase-related protein 3
259	SR_34-1	AX-94566571	3B	9.04	3B : 14162672	0.000842895	0.0861702	0.499831	0.511898	0.0979069	3.07423	1.20666	missense variant	cds	TraesCS3B02G031100	E3 ubiquitin-protein ligase SINA-like 2
260	SR_34-1	AX-94779453	3B	85.27	3A : 166928547	0.000321967	0.27234	0.499831	0.513867	-0.010358	3.49219	1.40359	missense variant	cds	TraesCS3A02G163700	WPP domain-associated protein-like isoform X2
261	SR_34-1	AX-95631111	5B	122.18	NA : NA	0.000987427	0.312766	0.499831	0.511576	-0.106165	3.00549	1.17453	-	-	-	-
262	SR_34-1	AX-95209196	5B	139	5B : 539460518	0.000444792	0.292553	0.499831	0.513203	0.220314	3.35184	1.33719	3 prime UTR variant	-	TraesCS5B02G359700	predicted protein
263	SR_34-1	AX-95023059	6B	62.83	6D : 286630701	0.000239157	0.23617	0.499831	0.51448	-0.348197	3.62132	1.46493	missense variant	cds	TraesCS6D02G202800	enhancer of rudimentary homolog
264	SR_34-1	AX-94465993	6B	62.83	6D : 288556075	0.000263493	0.209574	0.499831	0.51428	-0.135799	3.57923	1.44491	missense variant	cds	TraesCS6D02G203700	neurofilament heavy polypeptide-like
265	SR_34-1	AX-94480745	6B	62.83	6B : 515058787	0.000276941	0.132979	0.499831	0.514177	0.0699776	3.55761	1.43464	intron variant	-	TraesCS6B02G285800	hsp70-Hsp90 organizing protein
266	SR_34-1	AX-94419469	6B	62.83	6B : 462166423	0.000279795	0.161702	0.499831	0.514156	-0.0102658	3.55316	1.43253	intergenic variant	-	-	---NA---
267	SR_34-1	AX-94516876	6B	62.83	6B : 446836230	0.000349551	0.230851	0.499831	0.513698	-0.00185202	3.45649	1.38667	upstream gene variant	-	TraesCS6B02G249000	S-adenosylmethionine decarboxylase 2
268	SR_34-1	AX-95155169	6B	62.83	6B : 515020529	0.000496981	0.142553	0.499831	0.512976	-0.0874753	3.30366	1.31445	3 prime UTR variant	-	TraesCS6B02G285600	autophagy-related protein 13a
269	SR_34-1	AX-95117428	6B	62.83	6B : 447892836	0.000572763	0.234043	0.499831	0.512685	-0.0247573	3.24202	1.28542	synonymous variant	cds	TraesCS6B02G249700	Protein grpE
270	SR_34-1	AX-95133497	6B	62.83	6B : 511707444	0.000626506	0.124468	0.499831	0.512502	-0.112049	3.20307	1.2671	intergenic variant	-	-	hypothetical protein DI610_05720, partial
271	SR_34-1	AX-94774307	6B	62.83	NA : NA	0.000722336	0.119149	0.499831	0.512212	-0.27421	3.14126	1.23807	-	-	-	-
272	SR_34-1	AX-94396696	6B	62.83	6B : 506548438	0.000956535	0.12234	0.499831	0.511641	-0.0288208	3.0193	1.18098	3 prime UTR variant	-	TraesCS6B02G280400	probable beta-D-xylosidase 2
273	SR_34-1	AX-94397465	6B	62.83	6B : 447884775	0.00096874	0.234043	0.499831	0.511615	-0.115949	3.01379	1.17841	5 prime UTR variant	-	TraesCS6B02G249500	Nuclear cap-binding protein subunit 2
274	SR_40-3	AX-94627776	1A	72.25	1A : 30193344	0.000200117	0.299776	0.198458	0.223789	0.0766929	3.69872	2.53317	intergenic variant	-	-	Nucleoporin GLE1
275	SR_40-3	AX-95237347	2A	176.07	2D : 651418892	0.000545718	0.118568	0.198458	0.220304	-0.112023	3.26303	2.18465	synonymous variant	cds	TraesCS2D02G600900	heat shock 70 kDa protein BIP5
276	SR_40-3	AX-95018649	2A	176.07	2A : 776497482	0.000671685	0.126398	0.198458	0.219588	-0.320108	3.17283	2.11307	synonymous variant	cds	TraesCS2A02G586000	hypothetical protein TRIUR3_30357
277	SR_40-3	AX-95226287	3A	239.09	3D : 607097564	0.000531284	0.111857	0.198458	0.220397	-0.123515	3.27467	2.1939	synonymous variant	cds	TraesCS3D02G530600	DEAD-box ATP-dependent RNA helicase 58, chloroplastic
278	SR_40-3	AX-95012599	3B	102.86	3B : 729003257	0.000991775	0.393736	0.198458	0.218251	0.139606	3.00359	1.97933	5 prime UTR variant	-	TraesCS3B02G481600	predicted protein
279	SR_40-3	AX-94391473	3D	167.71	3D : 599268754	0.000529018	0.147651	0.198458	0.220411	-0.0428829	3.27653	2.19538	missense variant	cds	TraesCS3D02G516100	uncharacterized protein LOC109747342
280	SR_40-3	AX-94962712	3D	169.4	NA : NA	0.000169633	0.137584	0.198458	0.224368	0.0906975	3.77049	2.591	-	-	-	-
281	SR_40-3	AX-94436339	3D	169.4	3D : 600157267	0.000480551	0.119687	0.198458	0.220743	-0.0509546	3.31826	2.22858	synonymous variant	cds	TraesCS3D02G516300	putative disease resistance protein At3g14460
282	SR_40-3	AX-95173339	5B	0	7B : 255559975	0.000848001	0.0682327	0.198458	0.218788	-0.339518	3.0716	2.03298	intergenic variant	-	-	two-component response regulator
283	SR_40-3	AX-94894504	5B	207.61	2B : 527309013	8.86849e-05	0.100671	0.198458	0.226647	0.865188	4.05215	2.81896	intergenic variant	-	-	alpha-mannosidase At3g26720
284	SR_40-3	AX-94619240	5B	208.42	NA : NA	0.000269056	0.0939597	0.198458	0.222756	0.235625	3.57016	2.42988	-	-	-	-
285	SR_40-3	AX-95251246	7A	29.86	7A : 1926302	0.000794374	0.102908	0.198458	0.219012	0.00471251	3.09998	2.0554	synonymous variant	cds	TraesCS7A02G003900	Peroxisomal acyl-coenzyme A oxidase 1
286	SR_40A	AX-94448779	1A	58.79	1B : 24151991	1.86948e-05	0.270747	0.340694	0.366375	-0.214056	4.72828	2.56809	missense variant	cds	TraesCS1B02G044100	Putative disease resistance protein RGA3
287	SR_40A	AX-94844830	1A	58.79	1D : 10182996	6.86049e-05	0.256224	0.340694	0.362856	0.0436837	4.16365	2.2162	synonymous variant	cds	TraesCS1D02G024300	predicted protein
288	SR_40A	AX-94994812	1A	58.79	1D : 11623657	0.000390601	0.245851	0.340694	0.35822	-0.113174	3.40827	1.75259	missense variant	cds	TraesCS1D02G029500	CSC1-like protein At3g21620
289	SR_40A	AX-94831912	1A	58.79	1B : 15448170	0.000508862	0.177386	0.340694	0.357524	-0.50045	3.2934	1.68292	downstream gene variant	-	TraesCS1B02G031600	lysine ketoglutarate reductase trans-splicing-like protein
290	SR_40A	AX-94973308	1A	58.79	1B : 13898740	0.000607625	0.173237	0.340694	0.357058	0.118012	3.21636	1.63633	missense variant	cds	TraesCS1B02G028600	predicted protein
291	SR_40A	AX-94432182	1A	58.79	1B : 15658644	0.000737338	0.178423	0.340694	0.356551	-0.766764	3.13233	1.58564	synonymous variant	cds	TraesCS1B02G032200	disease resistance protein
292	SR_40A	AX-95018531	1A	58.79	1B : 14030239	0.00085298	0.185685	0.340694	0.35617	-0.0426379	3.06906	1.54756	3 prime UTR variant	-	TraesCS1B02G028800	pentatricopeptide repeat-containing protein At3g51320
293	SR_40A	AX-94629244	1A	58.94	1B : 24160696	2.30298e-05	0.257261	0.340694	0.365808	0.145466	4.63771	2.51137	synonymous variant	cds	TraesCS1B02G044200	unnamed protein product
294	SR_40A	AX-94845461	1A	74.11	1B : 188263833	0.000730918	0.196058	0.340694	0.356574	0.109808	3.13613	1.58792	synonymous variant	cds	TraesCS1B02G141200	Lactoylglutathione lyase / glyoxalase I family protein
295	SR_40A	AX-94518139	1B	15.65	1D : 20056654	0.000844268	0.196058	0.340694	0.356197	0.0159604	3.07352	1.55024	synonymous variant	cds	TraesCS1D02G041400	protein gar2-like
296	SR_40A	AX-95124337	1B	24.64	1D : 69785758	3.21553e-06	0.257261	0.340694	0.371202	0.0172845	5.49275	3.05072	missense variant	cds	TraesCS1D02G085400	putative E3 ubiquitin-protein ligase RF298
297	SR_40A	AX-94948823	1B	24.64	1D : 59134638	3.29303e-06	0.255187	0.340694	0.371136	-0.231088	5.4824	3.04414	3 prime UTR variant	-	TraesCS1D02G077300	G-patch domain containing protein
298	SR_40A	AX-95211457	1B	24.64	1A : 57764471	5.62214e-06	0.257261	0.340694	0.369662	0.0620235	5.2501	2.8968	missense variant	cds	TraesCS1A02G074400	unnamed protein product
299	SR_40A	AX-95631688	1B	24.64	1B : 94832206	6.20258e-06	0.261411	0.340694	0.369392	-0.0950379	5.20743	2.86981	synonymous variant	cds	TraesCS1B02G093300	predicted protein
300	SR_40A	AX-94763625	1B	24.64	1D : 62415815	2.09881e-05	0.251037	0.340694	0.36606	0.1296	4.67803	2.5366	missense variant	cds	TraesCS1D02G079700	putative RNA polymerase II subunit B1 CTD phosphatase RPAP2 homolog
301	SR_40A	AX-95685405	1B	24.64	1B : 120884051	3.00882e-05	0.225104	0.340694	0.365082	-0.04862	4.5216	2.4388	3 prime UTR variant	-	TraesCS1B02G108800	pentatricopeptide repeat-containing protein At4g35850, mitochondrial
302	SR_40A	AX-95093437	1B	24.64	1D : 58518203	7.16027e-05	0.272822	0.340694	0.362741	0.0903845	4.14507	2.2047	3 prime UTR variant	-	TraesCS1D02G076200	cysteine-rich receptor-like protein kinase 2 isoform X2
303	SR_40A	AX-94608698	1B	24.64	1A : 290555517	7.36459e-05	0.306017	0.340694	0.362666	-0.122239	4.13285	2.19713	missense variant	cds	TraesCS1A02G161900	thioredoxin-like protein YLS8
304	SR_40A	AX-94414930	1B	24.64	1D : 74294034	8.81419e-05	0.191909	0.340694	0.362183	-0.395601	4.05482	2.14887	downstream gene variant	-	TraesCS1D02G088900	E3 ubiquitin-protein ligase TRIM33
305	SR_40A	AX-94672308	1B	24.64	1D : 59524929	9.44838e-05	0.278008	0.340694	0.361997	-0.411516	4.02464	2.13024	synonymous variant	cds	TraesCS1D02G077600	long chain acyl-CoA synthetase 1
306	SR_40A	AX-94431524	1B	24.64	1B : 90699582	0.00013686	0.268672	0.340694	0.361005	-0.0139265	3.86372	2.03107	3 prime UTR variant	-	TraesCS1B02G089800	mitochondrial pyruvate carrier 1 isoform X1
307	SR_40A	AX-94409481	1B	24.64	1A : 64839615	0.000148007	0.30083	0.340694	0.360796	0.575409	3.82972	2.01016	synonymous variant	cds	TraesCS1A02G081700	predicted protein
308	SR_40A	AX-94725256	1B	24.64	1B : 113212231	0.000155244	0.252075	0.340694	0.360669	0.111063	3.80899	1.99742	downstream gene variant	-	TraesCS1B02G103000	F-box/FBD/LRR-repeat protein At3g26920-like
309	SR_40A	AX-95184743	1B	24.64	1A : 77104138	0.000356771	0.286307	0.340694	0.35846	0.0315884	3.44761	1.77651	synonymous variant	cds	TraesCS1A02G088900	P-loop containing nucleoside triphosphate hydrolase superfamily protein
310	SR_40A	AX-95166367	1B	24.64	1B : 94975220	0.000358426	0.282158	0.340694	0.358447	-0.108339	3.4456	1.77529	missense variant	cds	TraesCS1B02G093500	pentatricopeptide repeat-containing protein At3g48810
311	SR_40A	AX-94505137	1B	24.64	1D : 59523916	0.000381898	0.284232	0.340694	0.35828	-0.0456856	3.41805	1.75854	synonymous variant	cds	TraesCS1D02G077600	long chain acyl-CoA synthetase 1
312	SR_40A	AX-94861978	1B	24.64	1B : 120405775	0.000382249	0.287344	0.340694	0.358277	0.147904	3.41765	1.7583	synonymous variant	cds	TraesCS1B02G108200	VIN3-like protein 1
313	SR_40A	AX-94864245	1B	24.64	1B : 144126175	0.000398244	0.19917	0.340694	0.358169	0.0576619	3.39985	1.74748	upstream gene variant	-	TraesCS1B02G121500	homogentisate geranylgeranyltransferase-like
314	SR_40A	AX-94758384	1B	24.64	1D : 55668980	0.000410568	0.243776	0.340694	0.358089	0.0587036	3.38661	1.73944	3 prime UTR variant	-	TraesCS1D02G074400	Metal tolerance protein 1
315	SR_40A	AX-95177870	1B	24.64	1B : 119884520	0.000506153	0.28112	0.340694	0.357538	0.0450841	3.29572	1.68432	missense variant	cds	TraesCS1B02G107800	P-loop containing nucleoside triphosphate hydrolase superfamily protein
316	SR_40A	AX-94766574	1B	24.64	1D : 124332689	0.000517578	0.238589	0.340694	0.357479	0.106747	3.28602	1.67845	missense variant	cds	TraesCS1D02G123100	unnamed protein product
317	SR_40A	AX-95022601	1B	24.64	1B : 106765786	0.000639206	0.293568	0.340694	0.356925	0.000948542	3.19436	1.62304	missense variant	cds	TraesCS1B02G099100	diacylglycerol O-acyltransferase 3, cytosolic
318	SR_40A	AX-94544160	1B	24.64	NA : NA	0.000762133	0.289419	0.340694	0.356464	-0.0899187	3.11797	1.57698	-	-	-	-
319	SR_40A	AX-94897165	1B	24.64	1A : 149510418	0.000828726	0.238589	0.340694	0.356245	0.277782	3.08159	1.55509	downstream gene variant	-	TraesCS1A02G125500	zinc transporter 7
320	SR_40A	AX-94575410	1B	24.64	1B : 94230233	0.000834857	0.282158	0.340694	0.356226	0.0284978	3.07839	1.55317	intergenic variant	-	-	protein Rf1, mitochondrial-like
321	SR_40A	AX-94848827	1B	24.64	1D : 97315129	0.000836454	0.195021	0.340694	0.356221	-0.0494721	3.07756	1.55267	3 prime UTR variant	-	TraesCS1D02G105400	predicted protein
322	SR_40A	AX-94668789	1B	24.64	1B : 96515495	0.000842188	0.294606	0.340694	0.356203	-0.240787	3.07459	1.55088	3 prime UTR variant	-	TraesCS1B02G094600	nitrogen regulatory protein P-II homolog
323	SR_40A	AX-94522339	1B	24.64	1B : 102626662	0.000961667	0.272822	0.340694	0.355857	-0.117419	3.01698	1.51627	intergenic variant	-	-	---NA---
324	SR_40A	AX-94537736	1B	24.64	1D : 60317230	0.000983058	0.299793	0.340694	0.3558	0.0915949	3.00742	1.51054	synonymous variant	cds	TraesCS1D02G078600	transcription factor MYB2-like
325	SR_40A	AX-94722864	1D	30.82	1B : 9548603	0.000205625	0.188797	0.340694	0.35992	-0.0353771	3.68692	1.92257	missense variant	cds	TraesCS1B02G020300	disease resistance protein RPM1-like
326	SR_40A	AX-94911855	1D	35.95	1A : 9642773	0.000294963	0.191909	0.340694	0.358963	-0.0929127	3.53023	1.82683	synonymous variant	cds	TraesCS1A02G019200	protein phosphatase 1 regulatory inhibitor subunit PPP1R8 homolog
327	SR_40A	AX-95015596	1D	35.95	1D : 7878039	0.000724615	0.185685	0.340694	0.356596	0.128257	3.13989	1.59019	missense variant	cds	TraesCS1D02G017800	receptor-like kinase
328	SR_40A	AX-95147942	3A	77.94	7B : 329799459	0.000848369	0.119295	0.340694	0.356184	-0.0273365	3.07142	1.54897	intergenic variant	-	-	unnamed protein product
329	SR_40A	AX-95226287	3A	239.09	3D : 607097564	7.9863e-05	0.110996	0.340694	0.362448	0.126056	4.09765	2.17535	synonymous variant	cds	TraesCS3D02G530600	DEAD-box ATP-dependent RNA helicase 58, chloroplastic
330	SR_40A	AX-94573417	3B	0.79	1B : 28485936	0.000334481	0.177386	0.340694	0.35863	-0.107894	3.47563	1.79356	synonymous variant	cds	TraesCS1B02G048500	Phenylalanine ammonia-lyase
331	SR_40A	AX-94871275	3B	202.68	3B : 801296605	2.10527e-05	0.116183	0.340694	0.366052	0.0933765	4.67669	2.53577	missense variant	cds	TraesCS3B02G569800	disease resistance protein RPP13
332	SR_40A	AX-94915269	3B	204.37	3D : 597939560	0.00048988	0.108921	0.340694	0.357624	-0.0154141	3.30991	1.69292	missense variant	cds	TraesCS3D02G514000	predicted protein
333	SR_40A	AX-94805563	3B	245.57	3A : 742613031	5.08541e-05	0.0995851	0.340694	0.363663	0.0326215	4.29367	2.29686	synonymous variant	cds	TraesCS3A02G528800	vacuolar processing enzyme 4
334	SR_40A	AX-94874313	3D	160.44	3D : 598011380	6.9029e-05	0.141079	0.340694	0.36284	0.297572	4.16097	2.21454	synonymous variant	cds	TraesCS3D02G514100	chlorophyllide a oxygenase, chloroplastic
335	SR_40A	AX-94436339	3D	169.4	3D : 600157267	8.93779e-05	0.118257	0.340694	0.362146	-0.235868	4.04877	2.14514	synonymous variant	cds	TraesCS3D02G516300	putative disease resistance protein At3g14460
336	SR_40A	AX-94962712	3D	169.4	NA : NA	0.00033588	0.135892	0.340694	0.358619	0.0962788	3.47382	1.79246	-	-	-	-
337	SR_40A	AX-94681641	3D	175.97	3A : 739951164	0.000192012	0.126556	0.340694	0.360102	-0.00832663	3.71667	1.94079	downstream gene variant	-	TraesCS3A02G526100	unnamed protein product
338	SR_40A	AX-95200511	3D	175.97	3D : 505979915	0.000345953	0.167012	0.340694	0.358541	-0.0112072	3.46098	1.78465	intron variant	-	TraesCS3D02G390800	uncharacterized protein LOC109748143
339	SR_40A	AX-94723806	3D	175.97	3D : 607097531	0.000358033	0.172199	0.340694	0.35845	-0.0111945	3.44608	1.77558	synonymous variant	cds	TraesCS3D02G530600	DEAD-box ATP-dependent RNA helicase 58, chloroplastic
340	SR_40A	AX-94382700	3D	175.97	3D : 607923663	0.00040519	0.156639	0.340694	0.358124	0.0197552	3.39234	1.74292	downstream gene variant	-	TraesCS3D02G531900	PHYTOCLOCK 1
341	SR_40A	AX-94642697	3D	175.97	3B : 816523689	0.000555324	0.172199	0.340694	0.357294	0.0030302	3.25545	1.65996	synonymous variant	cds	TraesCS3B02G592500	protein PIN-LIKES 2
342	SR_40A	AX-94404514	3D	175.97	3D : 608406049	0.000749148	0.153527	0.340694	0.356509	0.0961884	3.12543	1.58148	3 prime UTR variant	-	TraesCS3D02G532400	zinc transporter 1
343	SR_40A	AX-95224631	3D	178.6	3B : 812726387	0.000180293	0.120332	0.340694	0.36027	-0.048731	3.74402	1.95755	missense variant	cds	TraesCS3B02G586300	putative root cap protein 1
344	SR_40A	AX-94724171	3D	178.6	3B : 818273134	0.00046298	0.172199	0.340694	0.357772	-0.0278704	3.33444	1.70778	synonymous variant	cds	TraesCS3B02G595100	Zinc transporter 1
345	SR_40A	AX-94519690	5A	59.99	NA : NA	0.00068423	0.0684647	0.340694	0.356746	0.000596053	3.1648	1.6052	-	-	-	-
346	SR_40A	AX-94458300	5A	67.62	5D : 27009319	1.91595e-05	0.211618	0.340694	0.366308	0.168933	4.71762	2.56141	synonymous variant	cds	TraesCS5D02G028500	protein SINE1
347	SR_40A	AX-94472861	5A	90.15	5A : 535137059	0.000241886	0.103734	0.340694	0.359489	-0.116665	3.61639	1.87942	3 prime UTR variant	-	TraesCS5A02G322700	endoglucanase 24
348	SR_40A	AX-94677476	5B	270.33	5B : 690471398	0.000661346	0.237552	0.340694	0.356836	0.115724	3.17957	1.61412	synonymous variant	cds	TraesCS5B02G534000	putative receptor-like protein kinase
349	SR_40A	AX-94803211	6D	17.65	6B : 708623869	0.000547778	0.202282	0.340694	0.35733	0.161536	3.2614	1.66355	synonymous variant	cds	TraesCS6B02G449000	serine/threonine-protein phosphatase PP1-like
