# Supplementary material for: Genome-Wide Association Studies in Diverse Spring Wheat Panel for Stripe, Stem, and Leaf Rust Resistance
Source: Front Plant Sci. 2020 Jun 3;11:748. doi: 10.3389/fpls.2020.00748 (PMC7286347; doi:10.3389/fpls.2020.00748)
Supplement: TABLE S9 — Putative QTLs identified significantly associated with seedling stage disease response against multiple rust pathotypes. [file Table_9.XLSX]

## Sheet: Stripe rust
Supplementary Table S9: Putative QTLs identified significantly associated with seedling stage disease response against multiple rust pathotypes.
Sl.No.	Putative QTL	Representative SNP							Associated SNPs	No.of MTAs	-log10(p)
		SNP (35K)	Chrom	Position (cM)	IWGSC physical position (bp)	Allele	MAF	R2(%)			YR_46S119	YR_110S119	YR_238S119	YR_110S84	YR_T
1	QYr.ramp-1A.1	AX-94448779	1A	57.21-58.94	1B: 24151991	T(128)/C(348)	0.268908	5.24194	AX-94838936	16	-	-	-	3.3448	8.2227
2	QYr.ramp-1A.2	AX-94845461	1A	74.11	1B: 188263833	A(91)/G(383)	0.19	2.66245	-	2	-	-	-	-	4.5403
3	QYr.ramp-1B.1	AX-95119512	1B	8.24-9.93	1B: 23979917	T(94)/C(388)	0.2	3.90858	AX-94741250	9	-	6.3342	-	-	6.3456
4	QYr.ramp-1B.2	AX-95171223	1B	13.34-15.65	1B: 33977516	T(97)/C(382)	0.202505	3.49417	-	7	-	-	-	-	5.7514
5	QYr.ramp-1B.3	AX-94768106	1B	23.90-26.22	1A: 100271554	T(106)/C(377)	0.22	4.8101	AX-94500816, AX-94451305	75	-	5.6034	3.3111	-	7.6201
6	QYr.ramp-1B.4	AX-94531716	1B	61.73	1B: 638985026	A(443)/G(31)	0.0690377	2.61901	-	1	3.50579	-	-	-	-
7	QYr.ramp-1D.1	AX-94842940	1D	0.00-3.38	1B: 4346776	A(88)/G(394)	0.18	2.75838	-	3	-	-	-	-	4.6814
8	QYr.ramp-1D.2	AX-94911855	1D	34.26-35.95	1A: 9642773	A(387)/G(91)	0.19	2.74986	AX-95173669	3	-	-	-	3.4822	4.6689
9	QYr.ramp-1D.3	AX-94842331	1D	95.7	1B: 226358121	T(395)/C(88)	0.182195	2.48962	-	1	-	-	-	-	4.28505
10	QYr.ramp-2A.1	AX-94691448	2A	0.00-1.59	4A: 77096662	A(29)/G(451)	0.06	4.26747	AX-94448314	52	-	5.3691	-	4.7365	-
11	QYr.ramp-2A.2	AX-95180361	2A	83.23	6A: 41096583	A(401)/T(80)	0.17	2.07534	-	1	-	-	-	3.0254	-
12	QYr.ramp-2A.3	AX-94510228	2A	109.28	2A: 676232116	T(322)/G(152)	0.32	2.26735	-	2	-	-	-	3.259	-
13	QYr.ramp-2B.1	AX-94598642	2B	0	2A: 529438	A(439)/G(38)	0.0822917	2.34979	-	1	-	-	-	3.35881	-
14	QYr.ramp-2B.2	AX-95178463	2B	19.91	2B: 17882225	T(66)/C(417)	0.136646	2.22556	-	1	-	-	3.01951	-	-
15	QYr.ramp-2B.4	AX-94637676	2B	102.12-103.81	7A: 670961747	T(86)/C(396)	0.18	3.04569	AX-94670661	3	-	-	3.3727	-	5.1017
16	QYr.ramp-2D.1	AX-94681986	2D	25.72	2B: 21913522	T(47)/G(431)	0.0983264	2.19918	-	1	-	-	-	3.17632	-
17	QYr.ramp-2D.2	AX-94429703	2D	208.85	2D: 110667515	A(330)/C(148)	0.31	2.55746	-	1	-	-	-	3.60883	-
18	QYr.ramp-3A.2	AX-94480206	3A	209.17	NA	T(307)/C(173)	0.360417	2.72266	-	1	-	-	3.57914	-	-
19	QYr.ramp-3B.1	AX-94573417	3B	0.79-2.24	1B: 28485936	A(394)/G(82)	0.172269	2.66809	AX-94632746	6	4.1367	-	-	-	4.5486
20	QYr.ramp-3B.2	AX-94504173	3B	7.51	3B: 10733194	T(443)/C(32)	0.07	2.67436	-	1	3.56856	-	-	-	-
21	QYr.ramp-3B.4	AX-94680284	3B	245.57	3B: 819956192	T(255)/C(221)	0.464286	2.32948	-	1	-	-	-	3.33425	-
22	QYr.ramp-3D	AX-94901185	3D	76.05	1B: 212430754	T(374)/C(88)	0.2	1.86112	-	1	-	-	-	-	3.3434
23	QYr.ramp-4A.2	AX-94897136	4A	188.85	1B: 164832742	A(72)/G(392)	0.16	1.96967	-	1	-	-	-	-	3.50772
24	QYr.ramp-5A.1	AX-95229410	5A	12.21-12.25	5D: 475693779	A(177)/G(302)	0.37	2.21667	AX-94592812	2	3.0734	-	-	-	3.8789
25	QYr.ramp-5A.3	AX-94574941	5A	81.74	7B: 376388331	T(166)/C(306)	0.35	2.95765	-	1	-	-	3.84058	-	-
26	QYr.ramp-5B.1	AX-94414150	5B	27.35	5B: 17969070	T(35)/C(442)	0.08	2.66204	-	1	-	3.5748	-	-	-
27	QYr.ramp-5B.2	AX-94833986	5B	47.73	5D: 233021457	A(97)/G(385)	0.2	2.10565	-	1	-	-	-	3.06245	-
28	QYr.ramp-5B.3	AX-94523405	5B	115.02	5D: 395255767	T(396)/C(78)	0.16	1.64681	-	1	-	-	-	-	3.01653
29	QYr.ramp-5B.4	AX-94489094	5B	190.67	5B: 589372229	A(290)/C(182)	0.386316	2.21008	-	1	3.0383	-	-	-	-
30	QYr.ramp-5B.6	AX-94459834	5B	233.87	1B: 198549850	C(79)/G(393)	0.17086	1.83629	-	1	-	-	-	-	3.30571
31	QYr.ramp-5B.7	AX-94677476	5B	270.33	5B: 690471398	T(114)/C(366)	0.238589	2.60274	-	1	-	-	-	-	4.45229
32	QYr.ramp-6A.1	AX-95685387	6A	0	NA	A(452)/G(25)	0.0552083	2.39421	-	1	3.24965	-	-	-	-
33	QYr.ramp-6A.2	AX-94644583	6A	80.46	6D: 53554399	C(60)/G(418)	0.13	2.05808	-	1	-	-	-	3.00437	-
34	QYr.ramp-6A.3	AX-95244152	6A	102.4	6A: 401891050	T(295)/C(174)	0.37	2.62438	-	2	-	-	3.4692	-	-
35	QYr.ramp-6A.4	AX-95249717	6A	197.52	1A: 46239351	C(291)/G(184)	0.387368	2.92592	-	1	-	-	3.80538	-	-
36	QYr.ramp-6A.5	AX-94926681	6A	217.8-221.75	6A: 610406742	T(367)/C(112)	0.23	4.03634	AX-95094933	3	5.0844	-	3.6115	-	-
37	QYr.ramp-6B.1	AX-94426734	6B	62.83	1B: 229966253	T(395)/C(88)	0.18	2.48962	-	1	-	-	-	-	4.28505
38	QYr.ramp-6D.2	AX-94409568	6D	18.61	6D: 459392665	C(97)/G(386)	0.200828	2.36276	-	1	-	-	-	-	4.09674
39	QYr.ramp-7A.1	AX-95128230	7A	29.86-30.27	7A: 3985761	A(146)/C(329)	0.31	2.55972	AX-94949006	5	-	-	3.3967	-	-
40	QYr.ramp-7B.1	AX-95109168	7B	1.72	4B: 453234662	A(286)/G(174)	0.378261	1.79994	-	2	-	-	-	-	3.2504
41	QYr.ramp-7B.2	AX-94848105	7B	18.98	7B: 727635019	T(62)/C(420)	0.128631	2.54059	-	1	-	-	3.37526	-	-
42	QYr.ramp-7B.3	AX-95257093	7B	136.95	7D: 464947781	T(157)/G(307)	0.338362	3.00353	-	3	-	-	3.8914	-	-
43	QYr.ramp-7B.4	AX-94482257	7B	145.15	7D: 311853577	A(274)/G(199)	0.42	3.54504	-	3	-	-	4.4869	-	-
44	QYr.ramp-7B.5	AX-94551572	7B	152.04	7D: 164639356	C(248)/G(231)	0.482292	2.4157	-	2	-	-	3.2347	-	-
45	QYr.ramp-7B.6	AX-94383090	7B	132.83-134.52	7B: 518679406	T(236)/C(243)	0.49	2.78281	-	3	-	-	3.6462	-	-
46	QYr.ramp-7D.1	AX-94716527	7D	26.97	7A: 62529340	A(314)/T(169)	0.349896	3.0638	-	2	-	-	3.9581	-	-

## Sheet: Leaf rust
Supplementary Table S9: Putative QTLs identified significantly associated with seedling stage disease response against multiple rust pathotypes.
Sl.No	Putative QTL	Representative SNP							Associated SNPs	No.of MTAs	-log10(p)
		SNP (35K)	Chrom	Position (cM)	IWGSC physical position (bp)	Allele	MAF	R2(%)			LR_106	LR_12-5	LR_104-2	LR_77-9	LR_77-5	LR_77-1
1	QLr.ramp-1A.1	AX-94541721	1A	54.04	1A: 589447636	T(27)/C(450)	0.0566038	2.81291	-	1	-	-	-	3.8645	-	-
2	QLr.ramp-1A.2	AX-94979481	1A	69.85-74.11	1D: 466126667	A(203)/G(277)	0.423077	1.96056	AX-94449010, AX-94897502	7	3.0647	-	-	3.2634	3.29104	-
3	QLr.ramp-1A.3	AX-94473981	1A	84.76	NA	C(288)/G(179)	0.38	1.78406	-	1	-	-	-	-	3.04002	-
4	QLr.ramp-1B.3	AX-94904215	1B	24.64-26.22	5A: 645727646	C(158)/G(319)	0.33	2.29713	AX-94908596, AX-94899483	6	3.097	3.1977	-	3.2543	-	-
5	QLr.ramp-1B.4	AX-94891105	1B	35.34	1B: 551179524	A(404)/G(78)	0.16	1.88753	-	1	-	3.08456	-	-	-	-
6	QLr.ramp-1B.5	AX-94875666	1B	55.05	1D: 457148048	T(68)/C(413)	0.141372	1.79633	-	1	-	-	-	-	3.05753	-
7	QLr.ramp-1B.6	AX-94894536	1B	61.73	1B: 638015205	T(197)/C(282)	0.41	2.29845	-	1	-	-	-	3.25597	-	-
8	QLr.ramp-1B.7	AX-94395875	1B	99.31	1B: 656845836	A(298)/T(180)	0.38	1.04664	-	1	3.0202	-	-	-	-	-
9	QLr.ramp-2A.1	AX-94422614	2A	1.59	2B: 35364887	C(439)/G(41)	0.0862786	2.45516	-	3	-	-	3.6027	-	-	-
10	QLr.ramp-2A.2	AX-94750740	2A	48.38	NA	A(64)/G(417)	0.13	2.62848	-	1	-	-	-	3.64757	-	-
11	QLr.ramp-2A.3	AX-94538589	2A	83.23	2A: 141166911	A(302)/G(173)	0.37	1.8433	-	1	-	-	-	-	3.12449	-
12	QLr.ramp-2B.1	AX-94863443	2B	6.29	3A: 358898479	A(55)/G(418)	0.12	3.53426	-	1	-	-	-	-	5.4621	-
13	QLr.ramp-2B.2	AX-94388622	2B	68.63-69.05	2B: 65144358	T(304)/C(174)	0.37	2.00639	-	2	5.271	-	-	-	-	-
14	QLr.ramp-2B.3	AX-94441179	2B	76.24-76.62	2B: 91043980	T(213)/C(267)	0.44	3.72052	AX-94838738	11	3.1461	-	-	-	-	5.3291
15	QLr.ramp-2B.4	AX-94424223	2B	80.07-82.54	4A: 661188870	A(140)/G(323)	0.302376	2.4227	-	6	-	-	-	-	-	3.6826
16	QLr.ramp-2B.5	AX-95180258	2B	89.05	4B: 475168218	A(395)/G(84)	0.18	2.40519	-	5	6.1773	-	-	-	-	-
17	QLr.ramp-2B.6	AX-94507617	2B	98.42	NA	A(332)/C(145)	0.696017	1.06369	-	1	3.0614	-	-	-	-	-
18	QLr.ramp-2B.7	AX-94554810	2B	103.81-104.59	2A: 692843873	T(172)/C(306)	0.36	1.56028	AX-94705091, AX-94492853	8	4.2393	3.1461	3.1748	-	-	-
19	QLr.ramp-2B.9	AX-95215133	2B	183.83	7B: 625883981	A(374)/G(100)	0.21097	2.24709	-	1	-	-	-	3.1946	-	-
20	QLr.ramp-3A.1	AX-94631711	3A	34.35	3A: 26469875	T(412)/C(54)	0.12	2.16186	-	1	-	-	-	3.09252	-	-
21	QLr.ramp-3A.2	AX-94407346	3A	73.31-74.06	3A: 457797403	T(388)/G(87)	0.183158	5.54758	-	2	5.5476	-	-	-	-	-
22	QLr.ramp-3A.4	AX-94941121	3A	115.9	3A: 611702554	T(192)/C(280)	0.41	2.25035	-	1	-	-	3.34633	-	-	-
23	QLr.ramp-3A.5	AX-94563363	3A	229.06	NA	A(377)/C(84)	0.8171	2.75154	-	1	-	-	-	3.79249	-	-
24	QLr.ramp-3A.6	AX-95226287	3A	239.09	3D: 607097564	T(50)/C(426)	0.11	3.54-9.37	-	5	-	7.0931	7.5785	10.5717	12.9567	5.1067
25	QLr.ramp-3A.7	AX-94883935	3A	250.41	3B: 816277464	A(428)/C(54)	0.11	3.73-10.34	AX-94477684	7	3.3933	5.5415	7.2823	12.1087	14.0301	5.6772
26	QLr.ramp-3A.8	AX-94957332	3A	273.16	3D: 613954433	T(154)/C(318)	0.327731	3.00133	-	1	-	-	3.00133	-	-	-
27	QLr.ramp-3B.1	AX-94731940	3B	0.79	3D: 1110142	T(63)/C(409)	0.13	4.12965	-	1	-	-	-	4.12965	-	-
28	QLr.ramp-3B.10	AX-94741529	3B	29.81	3A: 19559964	A(38)/G(437)	0.08	3.98341	-	1	3.98341	-	-	-	-	-
29	QLr.ramp-3B.11	AX-94658662	3B	69.51	3B: 46469012	C(58)/G(420)	0.12	3.06526	-	1	-	-	-	-	3.06526	-
30	QLr.ramp-3B.3	AX-95176613	3B	83.69-85.27	3B: 311762094	T(452)/C(25)	0.0533473	2.83	AX-94852024	22	-	3.8968	-	-	4.5076	-
31	QLr.ramp-3B.4	AX-94871275	3B	202.68-204.37	3B: 801296605	C(424)/G(53)	0.111111	3.06-8.87	AX-94915269	23	-	4.6575	6.5729	7.7139	12.3379	5.0884
32	QLr.ramp-3B.5	AX-94977862	3B	226.84	3B: 804669606	T(106)/C(372)	0.221757	2.38-3.05	-	3	-	-	3.5205	3.4349	4.8088	-
33	QLr.ramp-3B.8	AX-94439680	3B	238.37	5D: 41137339	A(165)/C(298)	0.36	2.69	-	1	-	-	-	3.72058	-	-
34	QLr.ramp-3B.9	AX-94805563	3B	245.19-245.57	3A: 742613031	T(47)/C(434)	0.1	4.39-12.32	-	19	-	6.3846	9.1131	12.3215	16.503	6.2255
35	QLr.ramp-3D.3	AX-94968108	3D	158.35	3D: 596890133	A(151)/G(326)	0.316562	2.45-3.20	-	3	-	-	3.5997	3.8469	5.0179	-
36	QLr.ramp-3D.4	AX-94874313	3D	160.44-167.71	3D: 598011380	A(414)/G(67)	0.14	3.51-7.84	-	10	-	5.2404	7.6624	9.1212	11.0555	5.205
37	QLr.ramp-3D.5	AX-94436339	3D	169.4	3D: 600157267	T(416)/G(47)	0.116424	3.41-10.97	-	10	-	5.1111	8.178	11.0265	14.8984	5.9561
38	QLr.ramp-3D.6	AX-95224631	3D	174.29-178.60	3B: 812726387	A(55)/G(422)	0.115304	2.56-10.09	AX-94681641	94	-	5.6468	8.0652	9.9604	13.8254	5.8167
39	QLr.ramp-3D.7	AX-95082799	3D	191.16-194.75	3D: 614692805	T(255)/C(220)	0.46	3.63799	AX-94958018	11	-	-	3.252	-	5.6019	-
40	QLr.ramp-3D.8	AX-94598323	3D	201.93-203.45	3D: 611188404	T(259)/C(220)	0.45929	4.0641	-	6	-	-	-	-	6.1732	-
41	QLr.ramp-4A.1	AX-95023434	4A	107.54	4A: 612059950	A(57)/G(422)	0.118998	2.58225	-	1	-	4.02355	-	-	-	-
42	QLr.ramp-4A.2	AX-95630350	4A	173.16	4A: 636688513	A(302)/C(175)	0.368257	2.06457	-	1	-	-	3.112	-	-	-
43	QLr.ramp-4A.3	AX-94776724	4A	188.85	7A: 21514541	T(348)/G(133)	0.276507	1.81543	-	1	-	-	-	-	3.08478	-
44	QLr.ramp-4B.1	AX-94503463	4B	5.97	4B: 664762501	T(447)/C(13)	0.05	3.91738	-	1	-	5.77362	-	-	-	-
45	QLr.ramp-4B.3	AX-94799212	4B	111.19	4D: 7834548	T(87)/C(379)	0.19	1.30707	-	1	3.64337	-	-	-	-	-
46	QLr.ramp-5B.1	AX-94432091	5B	45.62	5B: 43967557	A(343)/G(138)	0.712215	1.14267	-	1	3.25136	-	-	-	-	-
47	QLr.ramp-5B.2	AX-94673667	5B	163.54	3A: 667162744	A(332)/G(149)	0.29	2.15-3.94	-	4	-	3.4472	4.3824	4.8432	6.0107	-
48	QLr.ramp-5B.3	AX-95097894	5B	186.1	5B: 586713017	T(230)/C(247)	0.48218	1.95426	-	1	-	-	-	-	-	3.07149
49	QLr.ramp-5B.5	AX-95024666	5B	277.56	5D: 550611793	A(39)/G(442)	0.08	1.82898	-	1	-	-	-	-	3.1041	-
50	QLr.ramp-5B.6	AX-94866863	5B	208.42-210.00	5D: 504233290	T(39)/C(442)	0.08	1.1416	-	2	3.2488	-	-	-	-	-
51	QLr.ramp-5B.7	AX-94480370	5B	270.33-272.82	5B: 691129165	T(433)/C(40)	0.0863158	2.10-3.75	-	14	-	-	-	3.0122	5.7506	-
52	QLr.ramp-5D	AX-94844425	5D	0.00-4.80	5D: 561675601	T(431)/C(52)	0.11	6.86269	-	9	-	9.4711	-	-	-	-
53	QLr.ramp-6A.3	AX-94418953	6A	183.23	6A: 605103779	A(124)/G(347)	0.26	1.24702	-	1	3.5007	-	-	-	-	-
54	QLr.ramp-6B.1	AX-94966587	6B	28.31	1A: 535769604	A(30)/G(445)	0.06	1.99006	-	1	-	-	-	-	-	3.11862
55	QLr.ramp-6B.2	AX-94774307	6B	59.6-62.83	NA	T(425)/C(56)	0.12	1.36633	-	12	3.7836	-	-	-	-	-
56	QLr.ramp-6D.2	AX-94465275	6D	83.87	NA	T(233)/C(239)	0.49	1.92056	-	1	-	3.1298	-	-	-	-
57	QLr.ramp-7A	AX-95233333	7A	27.21-29.90	7A: 101272530	T(444)/C(36)	0.075	3.45225	AX-94644716	11	-	-	3.6353	4.6082	-	-
58	QLr.ramp-7B.1	AX-94875849	7B	1.72	7B: 745045240	T(376)/C(96)	0.20339	1.12287	-	1	3.2038	-	-	-	-	-
59	QLr.ramp-7B.2	AX-95234426	7B	5.22	1D: 52654756	A(394)/G(58)	0.15	3.0358	-	2	-	-	-	4.1252	-	-
60	QLr.ramp-7B.3	AX-94638908	7B	24.53	7B: 721220492	T(62)/C(420)	0.13	2.08694	-	1	-	-	-	3.0024	-	-
61	QLr.ramp-7B.4	AX-94392788	7B	162.6	7D: 133204705	T(40)/C(437)	0.0864583	2.29457	-	2	-	3.6377	-	-	-	-
62	QLr.ramp-7D.1	AX-95155989	7D	16	7D: 5562323	T(379)/G(100)	0.21	1.85767	-	1	-	-	-	-	3.14495	-

## Sheet: Stem rust
Supplementary Table S9: Putative QTLs identified significantly associated with seedling stage disease response against multiple rust pathotypes.
Sl.No	Putative QTL	Representative SNP							Associated SNPs	No.of MTAs	-log10(p)
		SNP (35K)	Chrom	Position (cM)	IWGSC physical position (bp)	Allele	MAF	R2(%)			SR_40-3	SR_21A2	SR_122	SR_117-6	SR_40A	SR_11	SR_34-1
1	QSr.ramp-1A.1	AX-94448779	1A	58.79-61.06	1B: 24151991	T(128)/C(348)	0.268908	2.56809	AX-94432182, AX-94979364, AX-94405956, AX-94963297	17	-	-	3.3467	3.8465	4.7283	4.6978	3.0231
2	QSr.ramp-1A.2	AX-94467908	1A	72.25-74.86	1A: 400583656	A(91)/C(387)	0.19	3.2642	AX-94845461, AX-95080736, AX-94627776	24	3.6987	-	3.3512	-	3.1361	4.2983	7.2645
3	QSr.ramp-1A.3	AX-94976474	1A	86.34-88.71	1A: 537827315	A(374)/C(100)	0.214583	1.74622	AX-94601315	2	-	-	3.4656	3.9451	-	-	-
4	QSr.ramp-1B.1	AX-94387787	1B	0	NA	A(160)/G(315)	0.338205	1.51485	-	1	-	-	3.3862	-	-	-	-
5	QSr.ramp-1B.2	AX-95119512	1B	8.24	1B: 23979917	T(94)/C(388)	0.2	2.20329	-	5	-	-	-	-	-	3.737	-
6	QSr.ramp-1B.3	AX-94567638	1B	15.65	1D: 21831800	A(391)/G(91)	0.188797	2.05329	AX-94518139	6	-	-	-	-	3.0735	3.5196	-
7	QSr.ramp-1B.4	AX-94608698	1B	23.90-24.64	1A: 290555517	A(333)/G(145)	0.3	2.20-4.01	AX-95166367, AX-95124337	52	-	-	3.674	-	5.4927	6.2792	-
8	QSr.ramp-1D.1	AX-94842940	1D	0.00-1.69	1B: 4346776	A(88)/G(394)	0.18	2.40128	-	2	-	-	-	-	-	4.0222	-
9	QSr.ramp-1D.2	AX-95015596	1D	30.82-35.95	1D: 7878039	A(90)/C(392)	0.19	1.59-2.89	AX-94722864	6	-	-	-	-	3.6869	4.7119	-
10	QSr.ramp-1D.3	AX-94546280	1D	72.10-76.08	1B: 36268407	T(91)/C(368)	0.2	2.61	AX-94693694	2	-	-	3.344	-	-	4.3155	-
11	QSr.ramp-1D.4	AX-94842331	1D	95.7	1B: 226358121	T(395)/C(88)	0.18	2.38257	-	1	-	-	-	-	-	3.99535	-
12	QSr.ramp-2A.1	AX-94850836	2A	1.59	2D: 14771940	A(136)/G(344)	0.283333	1.93-2.83	AX-94856367	59	-	3.5327	-	-	-	-	6.4025
13	QSr.ramp-2A.2	AX-94839969	2A	83.23	2A: 129100134	C(150)/G(304)	0.34	1.80447	-	1	-	3.0342	-	-	-	-	-
14	QSr.ramp-2A.3	AX-95237347	2A	176.07	2D: 651418892	A(418)/C(50)	0.109342	2.18465	-	2	3.263	-	-	-	-	-	-
15	QSr.ramp-2B.1	AX-94492158	2B	9.51	2B: 18912546	C(228)/G(254)	0.473029	1.78937	-	1	-	-	-	-	-	3.13364	-
16	QSr.ramp-2B.2	AX-95128254	2B	34.42-36.01	2D: 18233322	A(443)/G(35)	0.075	1.40819	-	3	-	-	-	3.2858	-	-	-
17	QSr.ramp-2B.3	AX-95170554	2B	76.24	2B: 96080715	T(209)/C(268)	0.44	1.59162	-	3	-	-	3.5309	-	-	-	-
18	QSr.ramp-2B.4	AX-94747312	2B	84.83	2D: 106629054	A(45)/G(435)	0.90625	2.11475	-	1	-	3.4679	-	-	-	-	-
19	QSr.ramp-2B.5	AX-95180258	2B	89.05	4B: 475168218	A(395)/G(84)	0.175365	1.92-3.37	AX-94621294	11	-	4.0995	-	-	-	-	7.4726
20	QSr.ramp-2B.6	AX-94778579	2B	102.12-104.59	7A: 110664492	C(108)/G(370)	0.23	1.71	AX-94425581, AX-95017376, AX-94492853	11	-	3.3367	-	3.5125	-	3.8347	4.1357
21	QSr.ramp-2B.7	AX-95241239	2B	126.67	2B: 772027599	T(384)/C(97)	0.202282	1.32263	-	1	-	-	3.02073	-	-	-	-
22	QSr.ramp-3A.1	AX-94407346	3A	70.27-74.06	3A: 457797403	T(388)/G(87)	0.183158	2.55	AX-94518742	6	-	-	-	3.0052	-	-	5.8434
23	QSr.ramp-3A.2	AX-95147942	3A	77.94	7B: 329799459	A(424)/G(56)	0.116667	1.54897	-	1	3.07142	-	-	-	-	-	-
24	QSr.ramp-3A.3	AX-94659266	3A	84.43	3B: 537420837	T(136)/G(347)	0.281573	1.85587	-	1	-	-	-	-	-	3.23131	-
25	QSr.ramp-3A.4	AX-95632270	3A	115.9	3A: 624534084	A(35)/G(446)	0.0736515	1.54981	-	1	-	-	3.45219	-	-	-	-
26	QSr.ramp-3A.6	AX-95226287	3A	239.09	3D: 607097564	T(50)/C(426)	0.105042	1.38-2.93	-	6	3.2747	3.032	3.1341	3.5889	4.0977	4.7693	-
27	QSr.ramp-3A.7	AX-94883935	3A	250.41	3B: 816277464	A(428)/C(54)	0.112033	1.80-2.53	-	2	-	3.0239	-	-	-	4.2038	-
28	QSr.ramp-3B.1	AX-94573417	3B	0.79	1B: 28485936	A(394)/G(82)	0.17	1.79-2.55	-	2	-	-	-	-	3.4756	4.2301	-
29	QSr.ramp-3B.2	AX-94566571	3B	9.04	3B: 14162672	A(441)/C(41)	0.09	1.20666	-	1	-	-	-	-	-	-	3.07423
30	QSr.ramp-3B.3	AX-94779453	3B	83.69-85.27	3A: 166928547	T(348)/C(125)	0.264271	1.40359	AX-94902398	2	-	-	-	-	-	3.2842	3.4922
31	QSr.ramp-3B.4	AX-95012599	3B	102.86	3B: 729003257	T(294)/C(182)	0.38	1.97933	-	1	3.00359	-	-	-	-	-	-
32	QSr.ramp-3B.5	AX-94977862	3B	226.84	3B: 804669606	T(106)/C(372)	0.22	1.89286	-	1	-	3.15837	-	-	-	-	-
33	QSr.ramp-3B.6	AX-94871275	3B	202.68-204.37	3B: 801296605	C(424)/G(53)	0.11	1.53-2.54	AX-94978418	4	-	-	-	3.5242	4.6767	3.5767	-
34	QSr.ramp-3B.7	AX-94805563	3B	245.19-245.57	3A: 742613031	T(47)/C(434)	0.1	1.67-3.46	AX-94989774	8	-	3.7911	3.6742	4.1798	4.2937	5.5216	-
35	QSr.ramp-3D.1	AX-94901185	3D	76.05	1B: 212430754	T(374)/C(88)	0.2	2.38704	-	1	-	-	-	-	-	4.0018	-
36	QSr.ramp-3D.2	AX-94874313	3D	160.44-167.71	3D: 598011380	A(414)/G(67)	0.140041	1.51-3.51	AX-94391473	6	3.2765	-	3.5944	3.4926	4.161	4.1827	-
37	QSr.ramp-3D.3	AX-94436339	3D	169.4	3D: 600157267	T(416)/G(47)	0.116424	1.39-3.25	AX-94962712	8	3.7705	-	3.525	3.2463	4.0488	5.2282	-
38	QSr.ramp-3D.4	AX-94681641	3D	174.67-178.60	3A: 739951164	C(415)/G(54)	0.12	1.33-3.10	AX-94862539	29	-	-	3.3016	4.0116	3.7167	5.0067	-
39	QSr.ramp-4A.1	AX-94426996	4A	133.37	5A: 25618238	T(176)/C(294)	0.38	1.54357	-	1	-	-	-	3.55128	-	-	-
40	QSr.ramp-4A.2	AX-94897136	4A	188.85	1B: 164832742	A(72)/G(392)	0.16	2.74629	-	1	-	-	-	-	-	4.51467	-
41	QSr.ramp-4B	AX-94751334	4B	111.19	NA	A(306)/G(162)	0.346154	1.87295	-	1	-	3.13045	-	-	-	-	-
42	QSr.ramp-5A.1	AX-94519690	5A	59.99	NA	T(448)/C(31)	0.931677	1.6052	-	1	3.1648	-	-	-	-	-	-
43	QSr.ramp-5A.2	AX-94458300	5A	67.62	5D: 27009319	A(98)/G(377)	0.21	2.56141	-	1	4.71762	-	-	-	-	-	-
44	QSr.ramp-5A.3	AX-94472861	5A	90.15-91.37	5A: 535137059	A(49)/G(432)	0.10352	1.87942	AX-95107770	2	-	-	-	3.1316	3.6164	-	-
45	QSr.ramp-5B.1	AX-95173339	5B	0	7B: 255559975	A(29)/G(449)	0.0615866	2.03298	-	1	3.0716	-	-	-	-	-	-
46	QSr.ramp-5B.10	AX-94858947	5B	97.55	5D: 362885634	A(205)/G(270)	0.43	1.591	-	2	-	-	-	3.6438	-	-	-
47	QSr.ramp-5B.11	AX-95178584	5B	103.09-104.00	NA	A(170)/G(306)	0.36	1.78201	-	3	-	-	-	4.0142	-	-	-
48	QSr.ramp-5B.2	AX-94458244	5B	112.70-115.02	5B: 477064521	T(228)/G(251)	0.48	1.38783	-	3	-	-	-	3.2456	-	-	-
49	QSr.ramp-5B.3	AX-95631111	5B	122.18	NA	A(145)/G(328)	0.307773	1.17453	-	1	-	-	-	-	-	-	3.00549
50	QSr.ramp-5B.4	AX-95209196	5B	139	5B: 539460518	A(138)/G(344)	0.29	1.33719	-	1	-	-	-	-	-	-	3.35184
51	QSr.ramp-5B.6	AX-94894504	5B	207.61-208.42	2B: 527309013	T(44)/C(435)	0.09	2.81896	-	2	4.0522	-	-	-	-	-	-
52	QSr.ramp-5B.7	AX-95074854	5B	229.22	5B: 664022414	C(326)/G(144)	0.31	1.32827	-	1	-	-	3.03152	-	-	-	-
53	QSr.ramp-5B.8	AX-94459834	5B	233.87	1B: 198549850	C(79)/G(393)	0.17086	2.40173	AX-95100204	2	-	-	3.197	-	-	4.0229	-
54	QSr.ramp-5B.9	AX-94677476	5B	270.33	5B: 690471398	T(114)/C(366)	0.24	1.61-3.11	-	2	-	-	-	-	3.1796	5.0269	-
55	QSr.ramp-6A.1	AX-94968471	6A	0	6A: 3295208	A(230)/G(247)	0.482292	2.13115	-	4	-	-	-	-	-	3.6326	-
56	QSr.ramp-6B.1	AX-94478352	6B	35.83	6B: 26625362	T(96)/C(383)	0.2	2.29923	-	1	-	3.72322	-	-	-	-	-
57	QSr.ramp-6B.2	AX-94426734	6B	61.67-62.83	1B: 229966253	T(395)/C(88)	0.18	2.38257	AX-94735973, AX-95023059	15	-	3.8498	-	-	-	3.9954	3.6213
58	QSr.ramp-6B.4	AX-94547961	6B	160.1	6D: 469829086	T(423)/C(42)	0.09	1.97718	-	1	-	-	-	-	-	3.40874	-
59	QSr.ramp-6D	AX-94409568	6D	17.65-18.61	6D: 459392665	C(97)/G(386)	0.200828	2.17916	AX-94413225, AX-94803211	4	-	-	3.7012	-	3.2614	3.7021	-
60	QSr.ramp-7A.1	AX-95092895	7A	29.86-33.34	6A: 41082740	T(290)/C(191)	0.397089	2.65513	AX-94634646, AX-95251246	3	3.0999	-	3.0966	-	-	4.3851	-
61	QSr.ramp-7A.2	AX-94609321	7A	115.7	7A: 675388776	T(254)/C(224)	0.468619	1.39245	-	1	-	-	3.15396	-	-	-	-
62	QSr.ramp-7B.1	AX-94589043	7B	8.63	7B: 730906118	A(106)/G(372)	0.22	1.80116	-	1	-	3.02953	-	-	-	-	-
63	QSr.ramp-7B.2	AX-94487830	7B	26.54	7D: 619883523	A(444)/C(39)	0.08	1.92023	-	2	-	-	-	-	-	3.3256	-
64	QSr.ramp-7B.3	AX-95105461	7B	100.84	7B: 638510367	A(448)/G(35)	0.0724638	1.33846	-	1	-	-	3.05099	-	-	-	-
