# Supplementary material for: Genome-Wide Association Studies in Diverse Spring Wheat Panel for Stripe, Stem, and Leaf Rust Resistance
Source: Front Plant Sci. 2020 Jun 3;11:748. doi: 10.3389/fpls.2020.00748 (PMC7286347; doi:10.3389/fpls.2020.00748)
Supplement: TABLE S10 — Marker trait associations (MTAs) observed at adult plant stage for multiple rusts in RAMP at −log10P ≥ 3. [file Table_10.XLSX]

## Sheet: StripeRust
Supplementary Table S10: Marker trait associations (MTAs) observed at adult plant stage for multiple rusts in RAMP at -log10P ≥ 3
Sl.No	Environment	SNP	Chromosome	Position (cM)	IWGSC physical position (bp)	p-value	maf	Rsquare.of.Model.without.SNP	Rsquare.of.Model.with.SNP	effect	-Log10p	R2 (%)	SNP Type	SNP position	GeneID	Annotation
1	YR_E1	AX-94903617	1B	24.64	1B : 349511612	0.000942155	0.104555	0.218648	0.236639	2.72343	3.02588	1.79908	synonymous variant	cds	TraesCS1B02G194100	probable glutathione S-transferase GSTU6
2	YR_E1	AX-94508418	1D	3.38	1D : 1036478	0.000318215	0.063147	0.218648	0.24001	-2.45158	3.49728	2.13619	intergenic variant	-	-	putative polygalacturonase
3	YR_E1	AX-94463225	2A	179.61	2A : 764089951	0.00089087	0.174948	0.218648	0.236812	0.309	3.05019	1.81634	synonymous variant	cds	TraesCS2A02G563400	ankyrin-repeat protein
4	YR_E1	AX-94761935	2B	88.33	2B : 161416933	0.000363975	0.0890269	0.218648	0.23959	1.9979	3.43893	2.0942	missense variant	cds	TraesCS2B02G186600	apoptotic chromatin condensation inducer in the nucleus-like
5	YR_E1	AX-94842790	2D	25.72	2D : 9883186	0.000910434	0.0538302	0.218648	0.236745	0.0174274	3.04075	1.80964	synonymous variant	cds	TraesCS2D02G021500	Cytochrome P450 71D10
6	YR_E1	AX-94541758	3B	85.27	3B : 219469914	7.59991e-05	0.267081	0.218648	0.244526	0.612868	4.11919	2.58776	intergenic variant	-	-	E3 ubiquitin-protein ligase UPL6 isoform X1
7	YR_E1	AX-94779453	3B	85.27	3A : 166928547	0.000155188	0.269151	0.218648	0.242266	0.132819	3.80914	2.36175	missense variant	cds	TraesCS3A02G163700	WPP domain-associated protein-like isoform X2
8	YR_E1	AX-94680284	3B	245.57	3B : 819956192	0.000381342	0.464803	0.218648	0.239445	-0.20605	3.41868	2.07965	synonymous variant	cds	TraesCS3B02G598100	probable pectinesterase 67
9	YR_E1	AX-95684352	5A	73.8	5A : 439447230	0.000506422	0.164596	0.218648	0.238561	3.2802	3.29549	1.99129	synonymous variant	cds	TraesCS5A02G223700	kinesin-like protein KIN-7I
10	YR_E1	AX-94424011	6B	109.86	6B : 696468234	0.000188745	0.180124	0.218648	0.241649	1.67938	3.72412	2.30007	intron variant	-	TraesCS6B02G428500	pentatricopeptide repeat-containing protein At5g66520-like
11	YR_E1	AX-94777981	6B	147.99	6B : 712324036	2.7245e-05	0.377847	0.218648	0.247801	3.90886	4.56471	2.91531	intergenic variant	-	-	hypothetical protein C2845_PM12G11560
12	YR_E1	AX-95209190	6B	147.99	6B : 714634899	9.07253e-05	0.109731	0.218648	0.243964	5.34401	4.04227	2.53153	missense variant	cds	TraesCS6B02G461400	protein LAZY 1
13	YR_E2	AX-95222999	1B	24.64	1D : 238059533	0.000399225	0.160455	0.185821	0.207342	2.68354	3.39878	2.15213	missense variant	cds	TraesCS1D02G166700	pentatricopeptide repeat-containing protein At2g20710, mitochondrial
14	YR_E2	AX-94508418	1D	3.38	1D : 1036478	0.000167311	0.063147	0.185821	0.210184	-1.19427	3.77648	2.43626	intergenic variant	-	-	putative polygalacturonase
15	YR_E2	AX-94842790	2D	25.72	2D : 9883186	0.000345363	0.0538302	0.185821	0.207814	-0.313911	3.46172	2.19927	synonymous variant	cds	TraesCS2D02G021500	Cytochrome P450 71D10
16	YR_E2	AX-94541758	3B	85.27	3B : 219469914	0.000464465	0.267081	0.185821	0.206851	0.876764	3.33305	2.10298	intergenic variant	-	-	E3 ubiquitin-protein ligase UPL6 isoform X1
17	YR_E2	AX-94680284	3B	245.57	3B : 819956192	9.62538e-05	0.464803	0.185821	0.212005	0.310165	4.01658	2.61834	synonymous variant	cds	TraesCS3B02G598100	probable pectinesterase 67
18	YR_E2	AX-94593390	6A	217.8	6A : 609258178	0.000743928	0.172878	0.185821	0.205328	0.938468	3.12847	1.95067	3 prime UTR variant	-	TraesCS6A02G399300	T-complex protein 1 subunit zeta 1
19	YR_E2	AX-94638655	6B	142.73	6B : 560801634	0.00072378	0.44824	0.185821	0.205416	3.89389	3.14039	1.95952	intergenic variant	-	-	---NA---
20	YR_E2	AX-95209190	6B	147.99	6B : 714634899	6.02371e-06	0.109731	0.185821	0.221276	4.44863	5.22014	3.5455	missense variant	cds	TraesCS6B02G461400	protein LAZY 1
21	YR_E2	AX-94777981	6B	147.99	6B : 712324036	6.3973e-06	0.377847	0.185821	0.221073	5.24242	5.194	3.52514	intergenic variant	-	-	hypothetical protein C2845_PM12G11560
22	YR_E3	AX-94765876	1B	61.73	5A : 374627777	6.56823e-05	0.0809129	0.228967	0.255016	0.518885	4.18255	2.60489	upstream gene variant	-	TraesCS5A02G177200	unnamed protein product
23	YR_E3	AX-94515822	1B	61.73	1B : 638930477	0.000115816	0.0819502	0.228967	0.253236	1.82872	3.93623	2.42692	upstream gene variant	-	TraesCS1B02G413700	60S ribosomal protein L37a-1 isoform X1
24	YR_E3	AX-94531716	1B	61.73	1B : 638985026	0.000458954	0.0736515	0.228967	0.248961	0.572627	3.33823	1.99944	intergenic variant	-	-	predicted protein
25	YR_E3	AX-94798786	1D	95.56	1D : 34619771	0.000678007	0.192946	0.228967	0.247763	2.3329	3.16877	1.87961	synonymous variant	cds	TraesCS1D02G053300	WEB family protein At5g16730, chloroplastic
26	YR_E3	AX-95013700	1D	95.56	1D : 34626290	0.000961467	0.186722	0.228967	0.246696	-0.431154	3.01707	1.7729	missense variant	cds	TraesCS1D02G053400	kinase-interacting protein 1
27	YR_E3	AX-94444583	1D	95.7	1D : 34619199	0.000247148	0.195021	0.228967	0.250874	-0.0804823	3.60704	2.19075	missense variant	cds	TraesCS1D02G053300	WEB family protein At5g16730, chloroplastic
28	YR_E3	AX-94761935	2B	88.33	2B : 161416933	0.000699177	0.0892116	0.228967	0.247669	-1.43166	3.15541	1.87019	missense variant	cds	TraesCS2B02G186600	apoptotic chromatin condensation inducer in the nucleus-like
29	YR_E3	AX-94545384	2B	104.59	2D : 592629562	0.000443795	0.243776	0.228967	0.249065	-5.9782	3.35282	2.00978	synonymous variant	cds	TraesCS2D02G496100	predicted protein
30	YR_E3	AX-94679036	2B	161.65	2D : 648208509	0.000939017	0.228216	0.228967	0.246768	-0.0112669	3.02733	1.7801	3 prime UTR variant	-	TraesCS2D02G594200	putative threonine aspartase
31	YR_E3	AX-94842790	2D	25.72	2D : 9883186	0.000322991	0.0539419	0.228967	0.250045	-2.46108	3.49081	2.10785	synonymous variant	cds	TraesCS2D02G021500	Cytochrome P450 71D10
32	YR_E3	AX-94384624	2D	25.72	2D : 10323298	0.00069736	0.0580913	0.228967	0.247677	-0.956052	3.15654	1.87099	synonymous variant	cds	TraesCS2D02G022800	formamidopyrimidine-DNA glycosylase-like
33	YR_E3	AX-94437374	4A	56.59	4A : 40442420	0.000244835	0.0767635	0.228967	0.250904	-6.60835	3.61113	2.19367	3 prime UTR variant	-	TraesCS4A02G049700	Syntaxin/t-SNARE family protein
34	YR_E3	AX-94692710	4A	56.59	4D : 423600644	0.000739011	0.0684647	0.228967	0.247499	0.6647	3.13135	1.85324	3 prime UTR variant	-	TraesCS4D02G254700	54S ribosomal protein L51, mitochondrial
35	YR_E3	AX-94997694	4B	92.16	4B : 34789538	0.00098399	0.063278	0.228967	0.246625	-2.45221	3.00701	1.76584	intergenic variant	-	-	unnamed protein product
36	YR_E3	AX-95002679	5A	70.36	5A : 708806283	0.00061259	0.0788382	0.228967	0.248074	1.50143	3.21283	1.91071	missense variant	cds	TraesCS5A02G558200	Trihelix transcription factor GT-2
37	YR_E3	AX-95684352	5A	73.8	5A : 439447230	0.000749056	0.164938	0.228967	0.247458	2.22397	3.12549	1.84911	synonymous variant	cds	TraesCS5A02G223700	kinesin-like protein KIN-7I
38	YR_E3	AX-94953259	6D	0	NA : NA	0.000573351	0.415975	0.228967	0.248277	1.3049	3.24158	1.93102	-	-	-	-
39	YR_E3	AX-95632341	6D	17.65	6D : 461010449	0.000287968	0.207469	0.228967	0.250401	0.208341	3.54066	2.14337	3 prime UTR variant	-	TraesCS6D02G379300	probable protein S-acyltransferase 15
40	YR_E3	AX-94474462	6D	17.65	6B : 561140390	0.000309838	0.392116	0.228967	0.250174	0.132403	3.50887	2.12071	intergenic variant	-	-	---NA---
41	YR_E3	AX-94541860	6D	17.65	6D : 460739607	0.000346357	0.208506	0.228967	0.249829	-2.51452	3.46048	2.08626	synonymous variant	cds	TraesCS6D02G378400	putative voltage-gated potassium channel subunit beta
42	YR_E3	AX-94877569	6D	17.65	6D : 461415370	0.000441642	0.293568	0.228967	0.24908	0.754741	3.35493	2.01128	downstream gene variant	-	TraesCS6D02G380200	probable serine/threonine-protein kinase PBL19
43	YR_E3	AX-95215612	6D	17.65	6B : 701981964	0.00086781	0.190871	0.228967	0.247008	0.92072	3.06158	1.80415	synonymous variant	cds	TraesCS6B02G432900	putative voltage-gated potassium channel subunit beta
44	YR_E3	AX-94385810	6D	175.55	6D : 5174427	0.000240317	0.0860996	0.228967	0.250961	-3.52285	3.61922	2.19945	intergenic variant	-	-	---NA---
45	YR_E3	AX-95176310	6D	183.03	6D : 3420905	0.000345358	0.134855	0.228967	0.249838	-1.10371	3.46173	2.08715	3 prime UTR variant	-	TraesCS6D02G008300	thiosulfate sulfurtransferase 16, chloroplastic-like
46	YR_E3	AX-94837834	7D	6.96	7D : 5183952	0.000760978	0.258299	0.228967	0.24741	0.962366	3.11863	1.84428	intron variant	-	TraesCS7D02G011800	Cysteine-rich receptor-like protein kinase 27
47	YR_E3	AX-95205886	7D	10.82	7D : 5378529	0.000340871	0.229253	0.228967	0.249879	-2.24327	3.46741	2.09119	synonymous variant	cds	TraesCS7D02G012600	Mitochondrial pyruvate carrier 4
48	YR_E4	AX-94433739	1A	75.74	1B : 558227116	0.000773988	0.19917	0.160103	0.180137	3.04841	3.11127	2.00334	intergenic variant	-	-	---NA---
49	YR_E4	AX-94515822	1B	61.73	1B : 638930477	8.3353e-06	0.0819502	0.160103	0.195621	0.161057	5.07908	3.55178	upstream gene variant	-	TraesCS1B02G413700	60S ribosomal protein L37a-1 isoform X1
50	YR_E4	AX-94765876	1B	61.73	5A : 374627777	4.22622e-05	0.0809129	0.160103	0.189993	0.102603	4.37405	2.98898	upstream gene variant	-	TraesCS5A02G177200	unnamed protein product
51	YR_E4	AX-94531716	1B	61.73	1B : 638985026	6.02521e-05	0.0736515	0.160103	0.188774	0.187018	4.22003	2.86711	intergenic variant	-	-	predicted protein
52	YR_E4	AX-94918964	1D	95.7	1D : 69787793	0.000985446	0.455394	0.160103	0.179334	0.375139	3.00637	1.92305	missense variant	cds	TraesCS1D02G085400	putative E3 ubiquitin-protein ligase RF298
53	YR_E4	AX-94842790	2D	25.72	2D : 9883186	0.000136091	0.0539419	0.160103	0.18599	-0.327185	3.86617	2.58872	synonymous variant	cds	TraesCS2D02G021500	Cytochrome P450 71D10
54	YR_E4	AX-94798506	3A	198.54	3D : 586957766	0.000642293	0.322614	0.160103	0.180759	-2.63661	3.19227	2.06553	synonymous variant	cds	TraesCS3D02G494100	probable ADP-ribosylation factor GTPase-activating protein AGD11 isoform X2
55	YR_E4	AX-94437374	4A	56.59	4A : 40442420	0.000347413	0.0767635	0.160103	0.182819	-5.33872	3.45915	2.27155	3 prime UTR variant	-	TraesCS4A02G049700	Syntaxin/t-SNARE family protein
56	YR_E4	AX-94692710	4A	56.59	4D : 423600644	0.000820664	0.0684647	0.160103	0.179942	0.6549	3.08583	1.98385	3 prime UTR variant	-	TraesCS4D02G254700	54S ribosomal protein L51, mitochondrial
57	YR_E4	AX-94822453	5B	210.93	5B : 639737446	0.000557266	0.112033	0.160103	0.181233	3.53029	3.25394	2.11299	missense variant	cds	TraesCS5B02G465200	5'-adenylylsulfate reductase-like 5
58	YR_E4	AX-94800842	6A	0	6D : 6134051	2.95487e-05	0.364108	0.160103	0.191227	1.16105	4.52946	3.11236	synonymous variant	cds	TraesCS6D02G014700	predicted protein
59	YR_E4	AX-94966145	6A	0	6A : 5221726	4.6343e-05	0.424274	0.160103	0.189676	-1.41506	4.33402	2.95726	missense variant	cds	TraesCS6A02G011200	predicted protein
60	YR_E4	AX-94585745	6A	0	NA : NA	0.000121296	0.426349	0.160103	0.186382	-1.19545	3.91615	2.62791	-	-	-	-
61	YR_E4	AX-94653398	6A	0	6A : 4678856	0.000200677	0.3361	0.160103	0.184672	0.763726	3.6975	2.45687	missense variant	cds	TraesCS6A02G010200	probable LRR receptor-like serine/threonine-protein kinase PAM74
62	YR_E4	AX-94551975	6A	0	6A : 616853	0.000484419	0.156639	0.160103	0.181702	0.667749	3.31478	2.15989	3 prime UTR variant	-	TraesCS6A02G000700	predicted protein
63	YR_E4	AX-94813095	6A	0	6A : 618381	0.000632271	0.149378	0.160103	0.180811	3.07483	3.1991	2.07078	synonymous variant	cds	TraesCS6A02G000700	FAM10 family protein At4g22670
64	YR_E4	AX-94739464	6A	80.46	6D : 52290825	0.000569576	0.395228	0.160103	0.18116	3.17635	3.24445	2.10568	synonymous variant	cds	TraesCS6D02G086600	probable helicase MAGATAMA 3
65	YR_E4	AX-94953259	6D	0	NA : NA	0.000732449	0.415975	0.160103	0.18032	1.13085	3.13522	2.02172	-	-	-	-
66	YR_E4	AX-95215612	6D	17.65	6B : 701981964	0.000247314	0.190871	0.160103	0.183965	-0.0699169	3.60675	2.38617	synonymous variant	cds	TraesCS6B02G432900	putative voltage-gated potassium channel subunit beta
67	YR_E4	AX-95632341	6D	17.65	6D : 461010449	0.000249729	0.207469	0.160103	0.183932	-0.139566	3.60253	2.38288	3 prime UTR variant	-	TraesCS6D02G379300	probable protein S-acyltransferase 15
68	YR_E4	AX-94474462	6D	17.65	6B : 561140390	0.000275693	0.392116	0.160103	0.183598	-1.9579	3.55957	2.34948	intergenic variant	-	-	---NA---
69	YR_E4	AX-94541860	6D	17.65	6D : 460739607	0.000481271	0.208506	0.160103	0.181724	-0.330731	3.31761	2.16208	synonymous variant	cds	TraesCS6D02G378400	putative voltage-gated potassium channel subunit beta
70	YR_E4	AX-94877569	6D	17.65	6D : 461415370	0.000493036	0.293568	0.160103	0.181643	0.194044	3.30712	2.15398	downstream gene variant	-	TraesCS6D02G380200	probable serine/threonine-protein kinase PBL19
71	YR_E4	AX-94594057	6D	17.65	3B : 507510074	0.000804528	0.41805	0.160103	0.180008	0.129007	3.09446	1.99046	intergenic variant	-	-	mediator of RNA polymerase II transcription subunit 27 isoform X1
72	YR_E4	AX-95194754	6D	17.65	6D : 461388376	0.000989159	0.30083	0.160103	0.179321	-1.45823	3.00473	1.9218	3 prime UTR variant	-	TraesCS6D02G380000	protein C2-DOMAIN ABA-RELATED 5-like
73	YR_E4	AX-94539205	6D	173.03	6D : 3113546	0.000824329	0.151452	0.160103	0.179927	-0.688952	3.0839	1.98237	intergenic variant	-	-	---NA---
74	YR_E4	AX-94385810	6D	175.55	6D : 5174427	0.000163671	0.0860996	0.160103	0.185363	-0.953738	3.78603	2.526	intergenic variant	-	-	---NA---
75	YR_E4	AX-94544538	6D	175.55	6D : 5725402	0.000347499	0.0881743	0.160103	0.182818	2.35569	3.45905	2.27146	synonymous variant	cds	TraesCS6D02G013700	zinc finger BED domain-containing protein 4-like
76	YR_E4	AX-95176310	6D	183.03	6D : 3420905	0.000399227	0.134855	0.160103	0.182351	-0.410468	3.39878	2.2248	3 prime UTR variant	-	TraesCS6D02G008300	thiosulfate sulfurtransferase 16, chloroplastic-like
77	YR_E4	AX-94632718	7A	196.24	3A : 610537893	0.000891721	0.436722	0.160103	0.179666	-0.842385	3.04977	1.95624	intergenic variant	-	-	---NA---
78	YR_E4	AX-95205886	7D	10.82	7D : 5378529	0.000788562	0.229253	0.160103	0.180075	-1.76785	3.10316	1.99713	synonymous variant	cds	TraesCS7D02G012600	Mitochondrial pyruvate carrier 4

## Sheet: LeafRust
Supplementary Table S10: Marker trait associations (MTAs) observed at adult plant stage for multiple rusts in RAMP at -log10P ≥ 3
Sl.No	Environment	SNP	Chromosome	Position (cM)	IWGSC physical position (bp)	p-value	maf	Rsquare.of.Model.without.SNP	Rsquare.of.Model.with.SNP	effect	-Log10p	R2 (%)	SNP Type	SNP position	GeneID	Annotation
1	LR_E1	AX-95080736	1A	74.11	1A : 53897975	3.04525e-05	0.10352	0.271677	0.298519	-1.49734	4.51638	2.68419	intergenic variant	-	-	---NA---
2	LR_E1	AX-95172478	1A	74.11	1A : 33022222	4.87948e-05	0.219462	0.271677	0.297113	-1.92733	4.31163	2.54365	3 prime UTR variant	-	TraesCS1A02G051500	unnamed protein product [Triticum turgidum subsp. durum]
3	LR_E1	AX-95247576	1A	74.11	1A : 292078306	0.000632238	0.126294	0.271677	0.289596	-1.04328	3.19912	1.79193	3 prime UTR variant	-	TraesCS1A02G162800	predicted protein
4	LR_E1	AX-94917376	1B	24.64	1B : 443996902	4.12396e-06	0.123188	0.271677	0.304542	2.5957	5.38469	3.28651	missense variant	cds	TraesCS1B02G251300	calmodulin binding protein PICBP
5	LR_E1	AX-94889904	1B	24.64	1B : 443996778	2.66804e-05	0.149068	0.271677	0.298914	-2.17959	4.57381	2.72371	missense variant	cds	TraesCS1B02G251300	calmodulin binding protein PICBP
6	LR_E1	AX-94954658	1B	24.64	1D : 326468765	0.000126324	0.315735	0.271677	0.294297	-0.994296	3.89851	2.26202	missense variant	cds	TraesCS1D02G237300	DnaJ homolog subfamily C member 7 homolog
7	LR_E1	AX-94479134	1B	24.64	NA : NA	0.000219698	0.0962733	0.271677	0.292672	1.58952	3.65817	2.09947	-	-	-	-
8	LR_E1	AX-94987601	1B	24.64	1B : 439439621	0.00048495	0.100414	0.271677	0.290364	1.28693	3.3143	1.8687	intergenic variant	-	-	unnamed protein product
9	LR_E1	AX-94540527	1B	24.64	1D : 322165538	0.0006967	0.10559	0.271677	0.289316	-1.62728	3.15695	1.76389	missense variant	cds	TraesCS1D02G233800	NRR repressor homolog 1-like
10	LR_E1	AX-94538509	1B	26.22	1B : 453877505	1.54487e-06	0.0848861	0.271677	0.307534	2.05743	5.81111	3.58573	synonymous variant	cds	TraesCS1B02G257900	CSC1-like protein At4g02900
11	LR_E1	AX-94781869	1B	26.22	1B : 453345325	5.44973e-06	0.0942029	0.271677	0.303697	1.81812	5.26362	3.20195	3 prime UTR variant	-	TraesCS1B02G257500	coatomer subunit delta-1
12	LR_E1	AX-94687972	1B	26.22	1D : 339111658	8.55206e-06	0.0838509	0.271677	0.302334	-1.62818	5.06793	3.06565	synonymous variant	cds	TraesCS1D02G246500	CSC1-like protein At4g02900
13	LR_E1	AX-94506427	1B	26.22	1B : 453524398	4.12051e-05	0.101449	0.271677	0.297617	-0.771798	4.38505	2.59397	intergenic variant	-	-	unnamed protein product
14	LR_E1	AX-94541931	1D	3.38	1D : 472209	9.28375e-05	0.244306	0.271677	0.295206	-0.47862	4.03228	2.35292	missense variant	cds	TraesCS1D02G002000	predicted protein
15	LR_E1	AX-94508418	1D	3.38	1D : 1036478	0.000266985	0.063147	0.271677	0.292101	-0.697977	3.57351	2.04245	intergenic variant	-	-	putative polygalacturonase
16	LR_E1	AX-94995671	2A	176.07	2A : 779645168	0.000983621	0.351967	0.271677	0.288323	-0.850764	3.00717	1.66461	synonymous variant	cds	TraesCS2A02G592500	HBS1-like protein isoform X3
17	LR_E1	AX-94962080	2B	104.59	2A : 710359888	0.000143551	0.379917	0.271677	0.293921	-1.7302	3.843	2.22439	intergenic variant	-	-	NB-LRR protein
18	LR_E1	AX-95006189	2B	104.59	2B : 687635459	0.000478874	0.373706	0.271677	0.290401	1.73173	3.31978	1.87236	missense variant	cds	TraesCS2B02G490200	uncharacterized acetyltransferase At3g50280-like
19	LR_E1	AX-95119685	2B	104.59	2A : 710359877	0.000822886	0.380952	0.271677	0.288836	2.11713	3.08466	1.71591	intergenic variant	-	-	NB-LRR protein
20	LR_E1	AX-95113548	2B	104.59	2A : 711883034	0.000844597	0.376812	0.271677	0.288761	2.58143	3.07335	1.70841	intron variant	-	TraesCS2A02G467600	exonuclease DPD1, chloroplastic/mitochondrial
21	LR_E1	AX-94481202	2B	126.67	2B : 773349577	8.19626e-06	0.0662526	0.271677	0.302462	0.444952	5.08638	3.07849	synonymous variant	cds	TraesCS2B02G586700	Putative integral membrane protein conserved region (DUF2404)
22	LR_E1	AX-94715241	3A	84.43	3A : 536638217	0.000713436	0.240166	0.271677	0.289247	-0.610256	3.14665	1.75704	synonymous variant	cds	TraesCS3A02G302700	Glycerophosphodiester phosphodiesterase GDPD5
23	LR_E1	AX-95136971	3B	15.68	3B : 19869754	0.000839699	0.34472	0.271677	0.288778	3.50408	3.07588	1.71009	3 prime UTR variant	-	TraesCS3B02G040300	unnamed protein product
24	LR_E1	AX-94925132	3B	117.54	3D : 558724323	0.000724217	0.23706	0.271677	0.289204	1.17535	3.14013	1.75271	synonymous variant	cds	TraesCS3D02G450500	protein SRG1
25	LR_E1	AX-95098575	3B	128.62	3D : 564309772	0.000863437	0.326087	0.271677	0.288698	1.94372	3.06377	1.70207	3 prime UTR variant	-	TraesCS3D02G459000	histone-lysine N-methyltransferase setd3
26	LR_E1	AX-94708164	4A	214.72	7A : 653444	1.40506e-06	0.280538	0.271677	0.307824	0.131302	5.8523	3.61475	synonymous variant	cds	TraesCS7A02G000936	Putative disease resistance protein RGA3
27	LR_E1	AX-94465045	4B	89.57	4D : 307149099	0.000737141	0.182195	0.271677	0.289153	1.3292	3.13245	1.74761	synonymous variant	cds	TraesCS4D02G176600	Pyruvate kinase, cytosolic isozyme
28	LR_E1	AX-94890286	4B	140.15	4B : 3734072	0.000444245	0.136646	0.271677	0.290618	11.0206	3.35238	1.89414	missense variant	cds	TraesCS4B02G005100	NB-LRR protein
29	LR_E1	AX-94889598	5A	12.25	5B : 582893516	0.000235693	0.468944	0.271677	0.292466	-1.98983	3.62765	2.07889	3 prime UTR variant	-	TraesCS5B02G406900	hypothetical protein TRIUR3_01275
30	LR_E1	AX-94914862	5B	206.02	5B : 576924305	0.000398772	0.240166	0.271677	0.290932	-1.56276	3.39928	1.92551	intergenic variant	-	-	DNA mismatch repair protein MSH2
31	LR_E1	AX-95250503	5B	277.56	5D : 553459246	0.000860014	0.3706	0.271677	0.288709	2.14282	3.06549	1.70321	intergenic variant	-	-	probable LRR receptor-like serine/threonine-protein kinase At3g47570 isoform X2
32	LR_E1	AX-94653398	6A	0	6A : 4678856	0.000122413	0.335404	0.271677	0.29439	-2.9226	3.91217	2.27129	missense variant	cds	TraesCS6A02G010200	probable LRR receptor-like serine/threonine-protein kinase PAM74
33	LR_E1	AX-94428241	6A	0	3A : 581851300	0.000389338	0.332298	0.271677	0.291002	2.45738	3.40967	1.93248	synonymous variant	cds	TraesCS3A02G335700	probable LRR receptor-like serine/threonine-protein kinase At2g28960
34	LR_E1	AX-94411794	6A	217.8	6A : 609453885	0.000745092	0.128364	0.271677	0.289122	5.66517	3.12779	1.74452	3 prime UTR variant	-	TraesCS6A02G400000	aconitate hydratase, cytoplasmic
35	LR_E1	AX-94969197	6B	109.86	6B : 696355708	0.000922633	0.1853	0.271677	0.288507	1.33996	3.03497	1.683	missense variant	cds	TraesCS6B02G428300	Disease resistance protein RPM1
36	LR_E1	AX-94638655	6B	142.73	6B : 560801634	5.0815e-05	0.44824	0.271677	0.296993	-1.94688	4.29401	2.53158	intergenic variant	-	-	---NA---
37	LR_E1	AX-94877284	6B	147.99	6D : 467912559	2.61112e-05	0.171843	0.271677	0.298979	-2.18082	4.58317	2.73016	missense variant	cds	TraesCS6D02G394700	disease resistance protein RPP13-like
38	LR_E1	AX-94777981	6B	147.99	6B : 712324036	0.000105526	0.377847	0.271677	0.294828	-2.43135	3.97664	2.31508	intergenic variant	-	-	hypothetical protein C2845_PM12G11560
39	LR_E1	AX-94576933	6B	150.38	6B : 716211158	0.00094211	0.219462	0.271677	0.288447	1.94673	3.0259	1.677	missense variant	cds	TraesCS6B02G465000	Sr13
40	LR_E1	AX-94924572	6B	160.1	6B : 716082004	0.000502288	0.21118	0.271677	0.290262	-2.33169	3.29905	1.85852	intergenic variant	-	-	hypothetical protein TRIUR3_30121
41	LR_E1	AX-94876508	6B	160.1	6D : 469576186	0.000506644	0.267081	0.271677	0.290237	1.84607	3.2953	1.85602	synonymous variant	cds	TraesCS6D02G398300	predicted protein
42	LR_E1	AX-94892795	6B	160.24	6B : 715708082	0.000161439	0.271222	0.271677	0.293576	2.00413	3.79199	2.18985	synonymous variant	cds	TraesCS6B02G463000	predicted protein
43	LR_E1	AX-95109168	7B	1.72	4B : 453234662	0.000147505	0.384058	0.271677	0.293841	-2.65157	3.83119	2.21639	intergenic variant	-	-	---NA---
44	LR_E1	AX-94674448	7D	18.37	7D : 72941448	0.000373492	0.149068	0.271677	0.291123	1.76941	3.42772	1.94456	synonymous variant	cds	TraesCS7D02G117800	starch synthase I
45	LR_E1	AX-94638940	7D	18.37	7D : 73745773	0.00065382	0.100414	0.271677	0.289499	-2.83702	3.18454	1.78223	downstream gene variant	-	TraesCS7D02G118900	DUF569 domain-containing protein
46	LR_E2	AX-94522489	1A	72.25	1A : 32302707	0.000576942	0.408405	0.2701	0.289083	-1.19422	3.23887	1.89832	3 prime UTR variant	-	TraesCS1A02G050700	defensin precursor
47	LR_E2	AX-94443825	1A	72.25	1A : 32553299	0.000697507	0.100216	0.2701	0.288511	-4.02589	3.15645	1.84105	intergenic variant	-	-	---NA---
48	LR_E2	AX-95080736	1A	74.11	1A : 53897975	7.97982e-05	0.0959052	0.2701	0.295135	-0.407166	4.09801	2.50349	intergenic variant	-	-	---NA---
49	LR_E2	AX-94815193	1A	74.11	1D : 224574162	0.000157293	0.110991	0.2701	0.293044	-0.265922	3.80329	2.29434	missense variant	cds	TraesCS1D02G159200	E3 ubiquitin-protein ligase RING1-like
50	LR_E2	AX-95247576	1A	74.11	1A : 292078306	0.000270747	0.12069	0.2701	0.291381	-0.0281489	3.56744	2.12809	3 prime UTR variant	-	TraesCS1A02G162800	predicted protein
51	LR_E2	AX-94781823	1A	74.11	1A : 274785621	0.000965683	0.161638	0.2701	0.287532	0.122724	3.01517	1.74323	intergenic variant	-	-	putative reverse transcriptase
52	LR_E2	AX-95222141	1B	0.79	2B : 412714442	0.000261605	0.418103	0.2701	0.291486	0.481535	3.58235	2.13858	intergenic variant	-	-	uncharacterized protein LOC8064944
53	LR_E2	AX-94994679	1B	125.04	1D : 479737729	0.000984813	0.107759	0.2701	0.287474	-0.151938	3.00665	1.73735	synonymous variant	cds	TraesCS1D02G426800	protein RADIALIS-like 3
54	LR_E2	AX-94541931	1D	3.38	1D : 472209	5.00962e-06	0.239224	0.2701	0.303807	-0.934856	5.30019	3.37067	missense variant	cds	TraesCS1D02G002000	predicted protein
55	LR_E2	AX-94508418	1D	3.38	1D : 1036478	4.72315e-05	0.0571121	0.2701	0.296761	-0.380147	4.32577	2.66612	intergenic variant	-	-	putative polygalacturonase
56	LR_E2	AX-94641589	1D	3.38	NA : NA	0.000740345	0.25	0.2701	0.288331	-2.02426	3.13057	1.82309	-	-	-	-
57	LR_E2	AX-95019501	2B	103.81	2D : 567485014	0.000164849	0.310345	0.2701	0.292899	0.277246	3.78291	2.27994	intergenic variant	-	-	pentatricopeptide repeat-containing protein At5g04780
58	LR_E2	AX-94481202	2B	126.67	2B : 773349577	2.23901e-06	0.0689655	0.2701	0.306367	1.12257	5.64994	3.62669	synonymous variant	cds	TraesCS2B02G586700	Putative integral membrane protein conserved region (DUF2404)
59	LR_E2	AX-94394356	3A	30.91	3A : 25938598	0.00050013	0.289871	0.2701	0.289516	-1.91938	3.30092	1.94154	intron variant	-	TraesCS3A02G048700	LEAF RUST 10 DISEASE-RESISTANCE LOCUS RECEPTOR-LIKE PROTEIN KINASE-like 1.2 isoform X3
60	LR_E2	AX-94611599	3A	248.16	3B : 813951121	0.000461121	0.0657328	0.2701	0.289762	-0.0357346	3.33619	1.96614	synonymous variant	cds	TraesCS3B02G587400	putative disease resistance protein RGA4
61	LR_E2	AX-94741615	3A	248.3	3A : 737210348	0.000501947	0.0560345	0.2701	0.289505	1.1324	3.29934	1.94044	synonymous variant	cds	TraesCS3A02G519800	putative disease resistance protein RGA4
62	LR_E2	AX-94766113	3A	248.3	3B : 813980802	0.000598007	0.0571121	0.2701	0.288975	1.07922	3.22329	1.88749	synonymous variant	cds	TraesCS3B02G587700	BTB/POZ domain-containing protein FBL11 isoform X3
63	LR_E2	AX-94883935	3A	250.41	3B : 816277464	0.000975125	0.113147	0.2701	0.287503	-0.100987	3.01094	1.74031	synonymous variant	cds	TraesCS3B02G592000	S-norcoclaurine synthase 1-like
64	LR_E2	AX-94752046	3D	91.95	NA : NA	0.000801026	0.170259	0.2701	0.288094	1.28117	3.09635	1.79939	-	-	-	-
65	LR_E2	AX-94874313	3D	160.44	3D : 598011380	0.000562918	0.142241	0.2701	0.289158	1.58434	3.24955	1.90576	synonymous variant	cds	TraesCS3D02G514100	chlorophyllide a oxygenase, chloroplastic
66	LR_E2	AX-94391473	3D	167.71	3D : 599268754	0.000833138	0.147629	0.2701	0.287976	-0.799175	3.07928	1.78757	missense variant	cds	TraesCS3D02G516100	uncharacterized protein LOC109747342
67	LR_E2	AX-94962712	3D	169.4	NA : NA	0.000675026	0.136853	0.2701	0.288609	-0.955847	3.17068	1.85093	-	-	-	-
68	LR_E2	AX-94436339	3D	169.4	3D : 600157267	0.000730215	0.118534	0.2701	0.288373	1.22994	3.13655	1.82724	synonymous variant	cds	TraesCS3D02G516300	putative disease resistance protein At3g14460
69	LR_E2	AX-94862539	3D	175.97	3D : 606366088	0.000448478	0.15194	0.2701	0.289846	-1.10263	3.34826	1.97457	synonymous variant	cds	TraesCS3D02G528200	villin-3 isoform X1
70	LR_E2	AX-94681641	3D	175.97	3A : 739951164	0.000643687	0.128233	0.2701	0.288753	5.17219	3.19132	1.86527	downstream gene variant	-	TraesCS3A02G526100	unnamed protein product
71	LR_E2	AX-95239343	3D	175.97	3D : 606608814	0.000748714	0.15194	0.2701	0.288297	1.17247	3.12568	1.81971	synonymous variant	cds	TraesCS3D02G528600	UDP-D-apiose/UDP-D-xylose synthase
72	LR_E2	AX-95224631	3D	178.6	3B : 812726387	0.000495399	0.12069	0.2701	0.289544	-2.59775	3.30504	1.94442	missense variant	cds	TraesCS3B02G586300	putative root cap protein 1
73	LR_E2	AX-94708164	4A	214.72	7A : 653444	9.66351e-05	0.272629	0.2701	0.294543	0.75968	4.01487	2.44434	synonymous variant	cds	TraesCS7A02G000936	Putative disease resistance protein RGA3
74	LR_E2	AX-95113786	5B	161.41	5A : 569449442	0.000239609	0.112069	0.2701	0.291754	-1.83148	3.6205	2.1654	intergenic variant	-	-	protein TsetseEP-like
75	LR_E2	AX-94515669	5B	161.85	5B : 548752131	0.000178529	0.34375	0.2701	0.292655	1.07753	3.74829	2.25548	intergenic variant	-	-	unnamed protein product
76	LR_E2	AX-94800842	6A	0	6D : 6134051	0.000312778	0.363147	0.2701	0.290941	-1.54393	3.50476	2.0841	synonymous variant	cds	TraesCS6D02G014700	predicted protein
77	LR_E2	AX-94653398	6A	0	6A : 4678856	0.000956955	0.331897	0.2701	0.28756	0.241596	3.01911	1.74595	missense variant	cds	TraesCS6A02G010200	probable LRR receptor-like serine/threonine-protein kinase PAM74
78	LR_E2	AX-95219044	6A	0.82	6D : 7648497	0.000336535	0.28125	0.2701	0.290718	1.02579	3.47297	2.06181	synonymous variant	cds	TraesCS6D02G018700	DNA (cytosine-5)-methyltransferase 1-like isoform X3
79	LR_E2	AX-94411794	6A	217.8	6A : 609453885	0.000738996	0.117457	0.2701	0.288337	3.37458	3.13136	1.82364	3 prime UTR variant	-	TraesCS6A02G400000	aconitate hydratase, cytoplasmic
80	LR_E2	AX-95014734	6A	221.75	6D : 466330835	0.000460463	0.0829741	0.2701	0.289766	1.20952	3.33681	1.96658	synonymous variant	cds	TraesCS6D02G391300	unnamed protein product
81	LR_E2	AX-95099897	6A	221.75	6D : 466908455	0.00046896	0.103448	0.2701	0.28971	-1.46028	3.32886	1.96104	missense variant	cds	TraesCS6D02G392100	Xyloglucan endotransglycosylase/hydrolase protein 8
82	LR_E2	AX-95147877	6A	221.75	6A : 615468963	0.00071766	0.179957	0.2701	0.288425	-1.41038	3.14408	1.83247	missense variant	cds	TraesCS6A02G416500	hypothetical protein TRIUR3_14275
83	LR_E2	AX-94434901	6B	98.87	6B : 690967366	0.000638957	0.108836	0.2701	0.288775	0.47842	3.19453	1.86749	intergenic variant	-	-	DNA (cytosine-5)-methyltransferase 1
84	LR_E2	AX-94638655	6B	142.73	6B : 560801634	0.00093981	0.449353	0.2701	0.287614	-1.33467	3.02696	1.75138	intergenic variant	-	-	---NA---
85	LR_E2	AX-94877284	6B	147.99	6D : 467912559	0.000694565	0.159483	0.2701	0.288523	-1.33655	3.15829	1.84233	missense variant	cds	TraesCS6D02G394700	disease resistance protein RPP13-like
86	LR_E2	AX-95109168	7B	1.72	4B : 453234662	0.000438613	0.378233	0.2701	0.289913	-2.88421	3.35792	1.98132	intergenic variant	-	-	---NA---
87	LR_E3	AX-95092361	1B	0.79	1B : 1434060	0.000148075	0.385263	0.161377	0.187323	0.739082	3.82952	2.59459	synonymous variant	cds	TraesCS1B02G001800	Phospholipid-transporting ATPase 10
88	LR_E3	AX-94692514	1B	8.24	1B : 11633627	0.000167494	0.441053	0.161377	0.186899	-0.589222	3.776	2.55216	5 prime UTR variant	-	TraesCS1B02G024200	retrotransposon protein, putative, unclassified
89	LR_E3	AX-94454402	1B	8.24	1B : 8914518	0.000301272	0.241053	0.161377	0.184885	-1.73626	3.52104	2.35082	missense variant	cds	TraesCS1B02G018700	12-oxophytodienoate reductase 1
90	LR_E3	AX-94561486	1B	8.24	1D : 7947883	0.000968817	0.303158	0.161377	0.180923	-0.840955	3.01376	1.95463	missense variant	cds	TraesCS1D02G018400	protein phosphatase 1 regulatory inhibitor subunit PPP1R8 homolog
91	LR_E3	AX-94517050	1B	24.64	NA : NA	1.5655e-07	0.111579	0.161377	0.21165	2.33817	6.80535	5.02726	-	-	-	-
92	LR_E3	AX-94470806	1B	24.64	1D : 249023870	1.74263e-05	0.123158	0.161377	0.194776	-2.43157	4.75879	3.33985	synonymous variant	cds	TraesCS1D02G174900	protein TIC110, chloroplastic
93	LR_E3	AX-95237968	1B	24.64	1B : 300334587	2.10606e-05	0.0884211	0.161377	0.19411	-0.270858	4.67653	3.27327	synonymous variant	cds	TraesCS1B02G169200	predicted protein
94	LR_E3	AX-94454822	1B	24.64	NA : NA	0.000158819	0.155789	0.161377	0.187082	-2.99442	3.7991	2.57047	-	-	-	-
95	LR_E3	AX-94594922	1B	24.64	1B : 300576632	0.000188134	0.0873684	0.161377	0.186499	1.92873	3.72553	2.5122	synonymous variant	cds	TraesCS1B02G169400	WD repeat-containing protein 91 homolog isoform X1
96	LR_E3	AX-94488026	1B	24.64	1D : 247533701	0.000228052	0.155789	0.161377	0.185838	-0.863863	3.64197	2.44614	synonymous variant	cds	TraesCS1D02G174000	myosin-8-like isoform X1
97	LR_E3	AX-94917376	1B	24.64	1B : 443996902	0.000232416	0.121053	0.161377	0.185773	0.762253	3.63373	2.43964	missense variant	cds	TraesCS1B02G251300	calmodulin binding protein PICBP
98	LR_E3	AX-95232723	1B	24.64	1B : 330214103	0.000339351	0.161053	0.161377	0.184479	1.4936	3.46935	2.31017	missense variant	cds	TraesCS1B02G183200	myosin-6-like isoform X2
99	LR_E3	AX-94402495	1B	24.64	1A : 287311591	0.000361702	0.0915789	0.161377	0.184261	-1.75604	3.44165	2.28841	intergenic variant	-	-	unnamed protein product
100	LR_E3	AX-94432371	1B	24.64	1B : 330212278	0.000381558	0.148421	0.161377	0.184079	-1.77035	3.41844	2.2702	synonymous variant	cds	TraesCS1B02G183200	unnamed protein product
101	LR_E3	AX-94615605	1B	24.64	1B : 331424067	0.000394023	0.163158	0.161377	0.183969	-0.71402	3.40448	2.25924	downstream gene variant	-	TraesCS1B02G184700	DNA ligase 1
102	LR_E3	AX-94644677	1B	24.64	1B : 330217774	0.000534084	0.16	0.161377	0.182936	-1.56708	3.27239	2.15585	3 prime UTR variant	-	TraesCS1B02G183200	unnamed protein product
103	LR_E3	AX-94639890	1B	24.64	1B : 329376610	0.000631077	0.203158	0.161377	0.18237	-0.108852	3.19992	2.09929	intron variant	-	TraesCS1B02G182400	protein TIC110, chloroplastic-like
104	LR_E3	AX-95179466	1B	24.64	1A : 299657660	0.000802682	0.163158	0.161377	0.181557	-0.921011	3.09546	2.01801	3 prime UTR variant	-	TraesCS1A02G166900	myosin-8-like isoform X1
105	LR_E3	AX-94397199	1B	24.64	NA : NA	0.000904861	0.0873684	0.161377	0.181153	-2.44812	3.04342	1.97762	-	-	-	-
106	LR_E3	AX-94808948	2A	1.59	2B : 6309459	0.000327358	0.128421	0.161377	0.184602	-0.740139	3.48498	2.32245	3 prime UTR variant	-	TraesCS2B02G012800	peptidyl-prolyl cis-trans isomerase Pin1
107	LR_E3	AX-94481202	2B	126.67	2B : 773349577	0.000204154	0.0673684	0.161377	0.186218	0.0717101	3.69004	2.48413	synonymous variant	cds	TraesCS2B02G586700	Putative integral membrane protein conserved region (DUF2404)
108	LR_E3	AX-94876871	2B	182.52	7D : 545216940	0.000138728	0.138947	0.161377	0.187548	-0.755562	3.85784	2.61707	intergenic variant	-	-	---NA---
109	LR_E3	AX-94925132	3B	117.54	3D : 558724323	0.000862439	0.235789	0.161377	0.181315	1.97793	3.06427	1.9938	synonymous variant	cds	TraesCS3D02G450500	protein SRG1
110	LR_E3	AX-94497274	3D	110.02	3A : 703396085	0.000247811	0.309474	0.161377	0.185554	-0.616035	3.60588	2.41766	synonymous variant	cds	TraesCS3A02G472300	basic 7S globulin 2-like
111	LR_E3	AX-94708164	4A	214.72	7A : 653444	0.000112228	0.278947	0.161377	0.18828	-0.213381	3.9499	2.69025	synonymous variant	cds	TraesCS7A02G000936	Putative disease resistance protein RGA3
112	LR_E3	AX-94996993	5B	161.41	5B : 550732855	0.000756353	0.108421	0.161377	0.181758	0.467152	3.12128	2.03807	3 prime UTR variant	-	TraesCS5B02G372800	rhomboid-like protein 15 isoform X2
113	LR_E3	AX-94987852	5B	161.85	5B : 550377546	0.000760281	0.110526	0.161377	0.18174	0.0350506	3.11903	2.03632	synonymous variant	cds	TraesCS5B02G372300	ATP-dependent protease Clp ATPase subunit
114	LR_E3	AX-94653398	6A	0	6A : 4678856	0.000117667	0.334737	0.161377	0.188116	-0.939289	3.92935	2.6739	missense variant	cds	TraesCS6A02G010200	probable LRR receptor-like serine/threonine-protein kinase PAM74
115	LR_E3	AX-94900182	6A	0	6D : 5565418	0.000309618	0.273684	0.161377	0.184792	-0.537954	3.50917	2.34148	synonymous variant	cds	TraesCS6D02G013600	cysteine-rich receptor-like protein kinase 10 isoform X1
116	LR_E3	AX-94966145	6A	0	6A : 5221726	0.0004144	0.422105	0.161377	0.183798	-1.19636	3.38258	2.24207	missense variant	cds	TraesCS6A02G011200	predicted protein
117	LR_E3	AX-94428241	6A	0	3A : 581851300	0.000538269	0.331579	0.161377	0.182909	1.04787	3.269	2.1532	synonymous variant	cds	TraesCS3A02G335700	probable LRR receptor-like serine/threonine-protein kinase At2g28960
118	LR_E3	AX-94585745	6A	0	NA : NA	0.000991152	0.424211	0.161377	0.180847	1.47158	3.00386	1.94697	-	-	-	-
119	LR_E3	AX-94629598	6A	80.46	6A : 61036747	0.000332964	0.0684211	0.161377	0.184544	-0.613418	3.4776	2.31666	missense variant	cds	TraesCS6A02G093300	microtubule-associated protein futsch isoform X1
120	LR_E3	AX-94805944	6D	18.24	6A : 606766062	0.000604756	0.141053	0.161377	0.182514	-0.208135	3.21842	2.11372	missense variant	cds	TraesCS6A02G392000	protein LUTEIN DEFICIENT 5, chloroplastic
121	LR_E3	AX-94767893	7B	2.5	7B : 741575952	0.000908137	0.463158	0.161377	0.181141	-0.907266	3.04185	1.97641	missense variant	cds	TraesCS7B02G484300	unnamed protein product
122	LR_E3	AX-94674448	7D	18.37	7D : 72941448	8.35994e-05	0.147368	0.161377	0.189299	-0.750256	4.0778	2.79219	synonymous variant	cds	TraesCS7D02G117800	starch synthase I
123	LR_E3	AX-94638940	7D	18.37	7D : 73745773	0.000215703	0.0978947	0.161377	0.186029	-1.27431	3.66614	2.46524	downstream gene variant	-	TraesCS7D02G118900	DUF569 domain-containing protein
124	LR_E3	AX-95014664	7D	59.21	7D : 103332125	0.000194809	0.1	0.161377	0.186379	0.721057	3.71039	2.50022	missense variant	cds	TraesCS7D02G155400	cytochrome P450 709B2
125	LR_E4	AX-94443825	1A	72.25	1A : 32553299	0.00023757	0.109731	0.264429	0.285401	-1.44665	3.62421	2.09724	intergenic variant	-	-	---NA---
126	LR_E4	AX-95080736	1A	74.11	1A : 53897975	2.98556e-05	0.10352	0.264429	0.291597	-1.14362	4.52497	2.71687	intergenic variant	-	-	---NA---
127	LR_E4	AX-94456747	1B	0.79	6D : 3163291	0.000170939	0.137681	0.264429	0.286375	0.559931	3.76716	2.19468	stop gained	-	TraesCS6D02G007900	NBS-LRR class RGA
128	LR_E4	AX-95222141	1B	0.79	2B : 412714442	0.000222308	0.42236	0.264429	0.285597	0.787224	3.65305	2.11687	intergenic variant	-	-	uncharacterized protein LOC8064944
129	LR_E4	AX-95092361	1B	0.79	1B : 1434060	0.000721785	0.385093	0.264429	0.28214	0.924436	3.14159	1.77114	synonymous variant	cds	TraesCS1B02G001800	Phospholipid-transporting ATPase 10
130	LR_E4	AX-94997422	1B	8.24	1B : 10005019	0.000814648	0.307453	0.264429	0.281788	0.160574	3.08903	1.73591	missense variant	cds	TraesCS1B02G022000	G-type lectin S-receptor-like serine/threonine-protein kinase At2g19130
131	LR_E4	AX-94571235	1B	24.64	3B : 279495876	0.000958846	0.158385	0.264429	0.281314	1.66902	3.01825	1.68858	intergenic variant	-	-	protein FAR1-RELATED SEQUENCE 5-like
132	LR_E4	AX-94641589	1D	3.38	NA : NA	0.000883399	0.248447	0.264429	0.281552	0.336383	3.05384	1.71237	-	-	-	-
133	LR_E4	AX-94934815	2A	83.6	2D : 431514189	6.08572e-05	0.270186	0.264429	0.289455	1.24696	4.21569	2.50267	missense variant	cds	TraesCS2D02G337900	pentatricopeptide repeat-containing protein At1g08070, chloroplastic-like
134	LR_E4	AX-94517837	2A	166.43	2A : 751212201	0.000179661	0.213251	0.264429	0.286228	0.298582	3.74555	2.17993	missense variant	cds	TraesCS2A02G538000	exocyst complex component EXO70A1-like
135	LR_E4	AX-94859349	2A	167.95	2A : 752092704	0.000169711	0.230849	0.264429	0.286397	0.708511	3.77029	2.19682	intergenic variant	-	-	ubiquitin-conjugating enzyme E2 28-like
136	LR_E4	AX-94912259	2A	167.95	2A : 752276415	0.000432613	0.229814	0.264429	0.283636	-1.84863	3.3639	1.92077	synonymous variant	cds	TraesCS2A02G540100	phosphatidylinositol 3- and 4-kinase family protein
137	LR_E4	AX-94970500	2A	168.32	2D : 620883850	0.000673602	0.253623	0.264429	0.282341	-0.697601	3.1716	1.79127	stop gained	-	TraesCS2D02G542300	predicted protein
138	LR_E4	AX-95149329	2B	104.59	NA : NA	0.000810514	0.148033	0.264429	0.281803	1.0204	3.09124	1.73739	-	-	-	-
139	LR_E4	AX-94883373	2B	104.59	2B : 697511264	0.00085716	0.23499	0.264429	0.28164	2.12787	3.06694	1.72113	intergenic variant	-	-	sugar transport protein MST1-like
140	LR_E4	AX-94394356	3A	30.91	3A : 25938598	0.000466476	0.28882	0.264429	0.283415	-1.04822	3.33117	1.89868	intron variant	-	TraesCS3A02G048700	LEAF RUST 10 DISEASE-RESISTANCE LOCUS RECEPTOR-LIKE PROTEIN KINASE-like 1.2 isoform X3
141	LR_E4	AX-94741529	3B	29.81	3A : 19559964	7.10812e-05	0.0869565	0.264429	0.28899	-0.9517	4.14825	2.45615	missense variant	cds	TraesCS3A02G035400	17.9 kDa heat shock protein 2-like
142	LR_E4	AX-94708164	4A	214.72	7A : 653444	1.79756e-05	0.280538	0.264429	0.293132	0.137103	4.74532	2.87031	synonymous variant	cds	TraesCS7A02G000936	Putative disease resistance protein RGA3
143	LR_E4	AX-95168494	5A	16.13	5A : 622556010	0.00074225	0.0600414	0.264429	0.282059	2.05935	3.12945	1.76299	3 prime UTR variant	-	TraesCS5A02G442000	rRNA-processing protein efg1-like
144	LR_E4	AX-94585745	6A	0	NA : NA	0.000175055	0.425466	0.264429	0.286305	-1.26426	3.75683	2.18763	-	-	-	-
145	LR_E4	AX-94653398	6A	0	6A : 4678856	0.000220246	0.335404	0.264429	0.285625	0.604821	3.65709	2.11962	missense variant	cds	TraesCS6A02G010200	probable LRR receptor-like serine/threonine-protein kinase PAM74
146	LR_E4	AX-94966145	6A	0	6A : 5221726	0.000359748	0.423395	0.264429	0.284178	-1.01134	3.444	1.97494	missense variant	cds	TraesCS6A02G011200	predicted protein
147	LR_E4	AX-94428241	6A	0	3A : 581851300	0.000945373	0.332298	0.264429	0.281355	-0.691135	3.0244	1.69268	synonymous variant	cds	TraesCS3A02G335700	probable LRR receptor-like serine/threonine-protein kinase At2g28960
148	LR_E4	AX-95147877	6A	221.75	6A : 615468963	0.00028582	0.191511	0.264429	0.284855	0.830979	3.54391	2.04267	missense variant	cds	TraesCS6A02G416500	hypothetical protein TRIUR3_14275
149	LR_E4	AX-95176310	6D	183.03	6D : 3420905	0.000189955	0.134576	0.264429	0.286063	0.809091	3.72135	2.16342	3 prime UTR variant	-	TraesCS6D02G008300	thiosulfate sulfurtransferase 16, chloroplastic-like
150	LR_E4	AX-95109168	7B	1.72	4B : 453234662	0.000935809	0.384058	0.264429	0.281385	-3.35543	3.02881	1.69563	intergenic variant	-	-	---NA---
151	LR_E4	AX-94617870	7B	2.51	7B : 734058495	0.000634112	0.348861	0.264429	0.282518	-0.730342	3.19783	1.8089	synonymous variant	cds	TraesCS7B02G479700	mannose/glucose-specific lectin-like

## Sheet: StemRust
Supplementary Table S10: Marker trait associations (MTAs) observed at adult plant stage for multiple rusts in RAMP at -log10P ≥ 3
Sl.No	Environment	SNP	Chromosome	Position (cM)	IWGSC physical position (bp)	p-value	maf	Rsquare.of.Model.without.SNP	Rsquare.of.Model.with.SNP	effect	-Log10p	R2 (%)	SNP Type	SNP position	GeneID	Annotation
1	SR_E1	AX-94602901	1B	8.24	1B : 15448428	0.000216949	0.20625	0.318311	0.338121	-0.123302	3.66364	1.98104	missense variant	cds	TraesCS1B02G031600	uncharacterized protein LOC110647763
2	SR_E1	AX-94913428	1B	8.24	1D : 10433061	0.000583136	0.219792	0.318311	0.335409	0.181911	3.23423	1.70988	3 prime UTR variant	-	TraesCS1D02G025400	uncharacterized protein LOC110032332
3	SR_E1	AX-94778393	1B	8.24	1B : 16693693	0.000645812	0.30625	0.318311	0.335131	0.892554	3.18989	1.68208	3 prime UTR variant	-	TraesCS1B02G035100	Subtilisin-chymotrypsin inhibitor-2A
4	SR_E1	AX-94997392	1B	24.64	1B : 65550782	0.000194411	0.235417	0.318311	0.338424	2.24087	3.71128	2.01132	5 prime UTR variant	-	TraesCS1B02G082100	Protein IQ-DOMAIN 1
5	SR_E1	AX-94608698	1B	24.64	1A : 290555517	0.000410023	0.303125	0.318311	0.336371	-2.83516	3.38719	1.80608	missense variant	cds	TraesCS1A02G161900	thioredoxin-like protein YLS8
6	SR_E1	AX-94538509	1B	26.22	1B : 453877505	3.48507e-05	0.0854167	0.318311	0.343215	3.02402	4.45779	2.49045	synonymous variant	cds	TraesCS1B02G257900	CSC1-like protein At4g02900
7	SR_E1	AX-94687972	1B	26.22	1D : 339111658	0.000980923	0.084375	0.318311	0.333997	2.85392	3.00837	1.56867	synonymous variant	cds	TraesCS1D02G246500	CSC1-like protein At4g02900
8	SR_E1	AX-94911855	1D	35.95	1A : 9642773	0.000654859	0.194792	0.318311	0.335093	0.190698	3.18385	1.67829	synonymous variant	cds	TraesCS1A02G019200	protein phosphatase 1 regulatory inhibitor subunit PPP1R8 homolog
9	SR_E1	AX-94546280	1D	76.08	1B : 36268407	0.000978429	0.214583	0.318311	0.334004	0.0724471	3.00947	1.56936	synonymous variant	cds	TraesCS1B02G054900	Curved DNA-binding protein
10	SR_E1	AX-94440806	2A	83.23	2A : 147536397	0.00039035	0.389583	0.318311	0.336506	0.96255	3.40855	1.81955	intergenic variant	-	-	L-type lectin-domain containing receptor kinase IV.1
11	SR_E1	AX-94498372	2A	83.23	2A : 147475098	0.000429136	0.398958	0.318311	0.336247	0.29774	3.36741	1.79361	synonymous variant	cds	TraesCS2A02G185900	probable protein S-acyltransferase 12 isoform X3
12	SR_E1	AX-94623285	2B	104.59	2B : 720575236	0.000568205	0.358333	0.318311	0.33548	-0.543048	3.24549	1.71695	synonymous variant	cds	TraesCS2B02G526300	J domain-containing protein
13	SR_E1	AX-95017376	2B	104.59	2B : 722620506	0.000835015	0.36875	0.318311	0.334433	1.66029	3.07831	1.61228	stop gained	cds	TraesCS2B02G528100	probable protein phosphatase 2C 45 isoform X2
14	SR_E1	AX-94481202	2B	126.67	2B : 773349577	0.000345958	0.0666667	0.318311	0.336837	-0.363391	3.46098	1.85264	synonymous variant	cds	TraesCS2B02G586700	Putative integral membrane protein conserved region (DUF2404)
15	SR_E1	AX-94857027	2B	182.52	2A : 762591773	0.000864232	0.204167	0.318311	0.33434	-1.30069	3.06337	1.60296	missense variant	cds	TraesCS2A02G560000	UPF0481 protein At3g47200
16	SR_E1	AX-95226287	3A	239.09	3D : 607097564	0.0003815	0.111458	0.318311	0.336569	0.629252	3.41851	1.82583	synonymous variant	cds	TraesCS3D02G530600	DEAD-box ATP-dependent RNA helicase 58, chloroplastic
17	SR_E1	AX-94479164	3B	0.79	3B : 6220158	0.000303478	0.220833	0.318311	0.337197	-0.217645	3.51787	1.88862	missense variant	cds	TraesCS3B02G014700	predicted protein
18	SR_E1	AX-94805563	3B	245.57	3A : 742613031	0.000236324	0.1	0.318311	0.337885	1.81373	3.62649	1.95745	synonymous variant	cds	TraesCS3A02G528800	vacuolar processing enzyme 4
19	SR_E1	AX-94874313	3D	160.44	3D : 598011380	0.000144204	0.141667	0.318311	0.33925	-0.708695	3.84102	2.09398	synonymous variant	cds	TraesCS3D02G514100	chlorophyllide a oxygenase, chloroplastic
20	SR_E1	AX-94391473	3D	167.71	3D : 599268754	6.73653e-05	0.146875	0.318311	0.341368	0.575973	4.17156	2.30577	missense variant	cds	TraesCS3D02G516100	uncharacterized protein LOC109747342
21	SR_E1	AX-94436339	3D	169.4	3D : 600157267	7.37144e-05	0.11875	0.318311	0.341117	0.213713	4.13245	2.28062	synonymous variant	cds	TraesCS3D02G516300	putative disease resistance protein At3g14460
22	SR_E1	AX-94962712	3D	169.4	NA : NA	7.40095e-05	0.136458	0.318311	0.341106	-0.788768	4.13071	2.27951	-	-	-	-
23	SR_E1	AX-94723806	3D	175.97	3D : 607097531	0.000159907	0.172917	0.318311	0.338964	2.04746	3.79613	2.06535	synonymous variant	cds	TraesCS3D02G530600	DEAD-box ATP-dependent RNA helicase 58, chloroplastic
24	SR_E1	AX-94642697	3D	175.97	3B : 816523689	0.0002085	0.172917	0.318311	0.33823	4.0647	3.68089	1.992	synonymous variant	cds	TraesCS3B02G592500	protein PIN-LIKES 2
25	SR_E1	AX-95200511	3D	175.97	3D : 505979915	0.000241664	0.167708	0.318311	0.337823	-2.19758	3.61679	1.95129	intron variant	-	TraesCS3D02G390800	uncharacterized protein LOC109748143
26	SR_E1	AX-94404514	3D	175.97	3D : 608406049	0.000285858	0.154167	0.318311	0.337361	2.18841	3.54385	1.90506	3 prime UTR variant	-	TraesCS3D02G532400	zinc transporter 1
27	SR_E1	AX-94862539	3D	175.97	3D : 606366088	0.000324872	0.151042	0.318311	0.33701	2.47233	3.48829	1.8699	synonymous variant	cds	TraesCS3D02G528200	villin-3 isoform X1
28	SR_E1	AX-95239343	3D	175.97	3D : 606608814	0.000378031	0.151042	0.318311	0.336594	-1.24027	3.42247	1.82833	synonymous variant	cds	TraesCS3D02G528600	UDP-D-apiose/UDP-D-xylose synthase
29	SR_E1	AX-94382700	3D	175.97	3D : 607923663	0.000466783	0.157292	0.318311	0.336017	2.67047	3.33089	1.77062	downstream gene variant	-	TraesCS3D02G531900	PHYTOCLOCK 1
30	SR_E1	AX-94681641	3D	175.97	3A : 739951164	0.000586779	0.127083	0.318311	0.335392	0.206203	3.23153	1.70818	downstream gene variant	-	TraesCS3A02G526100	unnamed protein product
31	SR_E1	AX-94519105	3D	175.97	3D : 505974661	0.00077975	0.140625	0.318311	0.334619	-0.526986	3.10804	1.63086	intron variant	-	TraesCS3D02G390800	aquaporin NIP3-2
32	SR_E1	AX-94724171	3D	178.6	3B : 818273134	7.87424e-05	0.172917	0.318311	0.340933	-1.91876	4.10379	2.26221	synonymous variant	cds	TraesCS3B02G595100	Zinc transporter 1
33	SR_E1	AX-95224631	3D	178.6	3B : 812726387	0.00038009	0.120833	0.318311	0.336579	-0.852545	3.42011	1.82684	missense variant	cds	TraesCS3B02G586300	putative root cap protein 1
34	SR_E1	AX-95632354	3D	178.6	3D : 607089332	0.000619762	0.167708	0.318311	0.335243	1.95691	3.20777	1.69328	missense variant	cds	TraesCS3D02G530500	pentatricopeptide repeat-containing protein At3g48250, chloroplastic
35	SR_E1	AX-94630583	4A	214.31	7A : 4068117	0.000636085	0.0895833	0.318311	0.335173	2.63723	3.19649	1.68621	synonymous variant	cds	TraesCS7A02G009400	sucrose:sucrose 1-fructosyltransferase-like
36	SR_E1	AX-94629926	4B	111.19	4B : 14014497	8.02005e-05	0.367708	0.318311	0.340881	1.42382	4.09582	2.25709	3 prime UTR variant	-	TraesCS4B02G019400	protein ROOT PRIMORDIUM DEFECTIVE 1
37	SR_E1	AX-94799212	4B	111.19	4D : 7834548	0.000254264	0.198958	0.318311	0.337683	0.759766	3.59472	1.93729	synonymous variant	cds	TraesCS4D02G017700	predicted protein
38	SR_E1	AX-94519690	5A	59.99	NA : NA	0.000586435	0.06875	0.318311	0.335394	-2.48547	3.23178	1.70834	-	-	-	-
39	SR_E1	AX-94386526	5A	59.99	5A : 691027969	0.000651284	0.071875	0.318311	0.335108	3.33801	3.18623	1.67978	intron variant	-	TraesCS5A02G533900	transcription factor bHLH35-like [Aegilops tauschii subsp. tauschii]
40	SR_E1	AX-94453668	5A	59.99	5A : 691027878	0.000818576	0.0677083	0.318311	0.334487	-3.35678	3.08694	1.61768	intron variant	-	TraesCS5A02G533900	transcription factor bHLH35-like [Aegilops tauschii subsp. tauschii]
41	SR_E1	AX-95652927	5A	59.99	5A : 690960089	0.000904565	0.09375	0.318311	0.334217	1.70623	3.04356	1.5906	3 prime UTR variant	-	TraesCS5A02G533800	uncharacterized membrane protein At3g27390-like
42	SR_E1	AX-94654932	6A	183.23	6D : 458759911	0.000229842	0.304167	0.318311	0.337962	1.52271	3.63857	1.96511	synonymous variant	cds	TraesCS6D02G374200	Aminoglycoside phosphotransferase
43	SR_E1	AX-94788907	6A	183.23	6A : 604107719	0.000386431	0.291667	0.318311	0.336534	1.78112	3.41293	1.82231	missense variant	cds	TraesCS6A02G387600	haloacid dehalogenase-like hydrolase domain-containing protein At2g33255 isoform X1
44	SR_E1	AX-95072562	6A	183.23	6A : 604887176	0.000523419	0.294792	0.318311	0.335704	1.53746	3.28115	1.73934	synonymous variant	cds	TraesCS6A02G389300	predicted protein
45	SR_E1	AX-94418953	6A	183.23	6A : 605103779	0.000528133	0.270833	0.318311	0.335679	2.50464	3.27726	1.73689	synonymous variant	cds	TraesCS6A02G389900	flavonoid O-methyltransferase-like protein Os11g0303600
46	SR_E1	AX-94790384	6A	183.23	NA : NA	0.000767932	0.298958	0.318311	0.334661	3.30587	3.11468	1.635	-	-	-	-
47	SR_E1	AX-94968716	6A	183.23	6A : 603208376	0.000953754	0.273958	0.318311	0.334073	0.556411	3.02056	1.57627	3 prime UTR variant	-	TraesCS6A02G386000	60S ribosomal protein L37-3
48	SR_E1	AX-95226309	6A	190.38	6D : 460572468	4.37183e-05	0.158333	0.318311	0.342578	-0.970415	4.35934	2.4268	intron variant	-	TraesCS6D02G377900	protein LUTEIN DEFICIENT 5, chloroplastic
49	SR_E1	AX-95197581	6A	201.9	6A : 603136585	0.000509492	0.341667	0.318311	0.335778	-4.48313	3.29286	1.7467	3 prime UTR variant	-	TraesCS6A02G385200	homeotic protein female sterile-like
50	SR_E1	AX-94485764	6A	215.37	6D : 461712181	0.000795859	0.209375	0.318311	0.334564	0.748401	3.09916	1.62531	3 prime UTR variant	-	TraesCS6D02G381300	Serine/threonine-protein phosphatase
51	SR_E1	AX-94877284	6B	147.99	6D : 467912559	5.61956e-06	0.170833	0.318311	0.348385	1.4477	5.2503	3.00742	missense variant	cds	TraesCS6D02G394700	disease resistance protein RPP13-like
52	SR_E1	AX-95209190	6B	147.99	6B : 714634899	0.00038318	0.110417	0.318311	0.336557	2.93409	3.4166	1.82463	missense variant	cds	TraesCS6B02G461400	protein LAZY 1
53	SR_E1	AX-94805944	6D	18.24	6A : 606766062	2.73603e-05	0.14375	0.318311	0.343896	-0.418923	4.56288	2.55854	missense variant	cds	TraesCS6A02G392000	protein LUTEIN DEFICIENT 5, chloroplastic
54	SR_E2	AX-94935020	1A	54.04	1D : 216965	0.000575207	0.25052	0.128012	0.149885	-1.29642	3.24018	2.18734	synonymous variant	cds	TraesCS1D02G000800	photosynthetic NDH subunit of lumenal location 5, chloroplastic
55	SR_E2	AX-94448779	1A	58.79	1B : 24151991	1.53952e-05	0.269231	0.128012	0.162743	-2.75275	4.81262	3.47309	missense variant	cds	TraesCS1B02G044100	Putative disease resistance protein RGA3
56	SR_E2	AX-95018531	1A	58.79	1B : 14030239	6.47946e-05	0.18815	0.128012	0.157582	1.48741	4.18846	2.95705	3 prime UTR variant	-	TraesCS1B02G028800	pentatricopeptide repeat-containing protein At3g51320
57	SR_E2	AX-94831912	1A	58.79	1B : 15448170	9.399e-05	0.179834	0.128012	0.156258	-2.75816	4.02692	2.82462	downstream gene variant	-	TraesCS1B02G031600	lysine ketoglutarate reductase trans-splicing-like protein
58	SR_E2	AX-94844830	1A	58.79	1D : 10182996	0.000202885	0.258836	0.128012	0.153535	-0.280681	3.69275	2.5523	synonymous variant	cds	TraesCS1D02G024300	predicted protein
59	SR_E2	AX-94973308	1A	58.79	1B : 13898740	0.00067884	0.175676	0.128012	0.14931	1.47249	3.16823	2.12977	missense variant	cds	TraesCS1B02G028600	predicted protein
60	SR_E2	AX-94629244	1A	58.94	1B : 24160696	2.99482e-06	0.255717	0.128012	0.168697	2.22377	5.52363	4.06856	synonymous variant	cds	TraesCS1B02G044200	unnamed protein product
61	SR_E2	AX-94845461	1A	74.11	1B : 188263833	0.000239357	0.198545	0.128012	0.152953	0.71152	3.62095	2.49409	synonymous variant	cds	TraesCS1B02G141200	Lactoylglutathione lyase / glyoxalase I family protein
62	SR_E2	AX-95084022	1A	74.11	1B : 120647375	0.000302197	0.181913	0.128012	0.152134	-0.222593	3.51971	2.4122	synonymous variant	cds	TraesCS1B02G108500	putative disease resistance RPP13-like protein 3
63	SR_E2	AX-95125583	1A	74.11	1B : 53075381	0.000593811	0.363825	0.128012	0.149774	1.75645	3.22635	2.17627	downstream gene variant	-	TraesCS1B02G068300	predicted protein
64	SR_E2	AX-95108068	1B	8.24	1D : 340239	0.000162467	0.201663	0.128012	0.154319	-0.126345	3.78924	2.63069	synonymous variant	cds	TraesCS1D02G001300	gamma 3 hordein
65	SR_E2	AX-94823380	1B	8.24	1D : 340156	0.000577758	0.18815	0.128012	0.14987	0.106722	3.23825	2.1858	missense variant	cds	TraesCS1D02G001300	gamma 3 hordein
66	SR_E2	AX-94913428	1B	8.24	1D : 10433061	0.00063556	0.219335	0.128012	0.149538	0.394194	3.19684	2.15265	3 prime UTR variant	-	TraesCS1D02G025400	uncharacterized protein LOC110032332
67	SR_E2	AX-95214678	1B	9.93	6B : 558742712	0.000308205	0.47921	0.128012	0.152065	-0.430348	3.51116	2.4053	intergenic variant	-	-	zinc finger protein BRUTUS-like
68	SR_E2	AX-94518139	1B	15.65	1D : 20056654	0.000265711	0.198545	0.128012	0.152586	-0.326972	3.57559	2.45737	synonymous variant	cds	TraesCS1D02G041400	protein gar2-like
69	SR_E2	AX-94414930	1B	24.64	1D : 74294034	7.58337e-05	0.194387	0.128012	0.157022	0.503272	4.12014	2.90098	downstream gene variant	-	TraesCS1D02G088900	E3 ubiquitin-protein ligase TRIM33
70	SR_E2	AX-94997392	1B	24.64	1B : 65550782	7.89961e-05	0.237006	0.128012	0.156876	-1.77933	4.10239	2.88643	5 prime UTR variant	-	TraesCS1B02G082100	Protein IQ-DOMAIN 1
71	SR_E2	AX-95075373	1B	24.64	1D : 155734169	0.000179362	0.181913	0.128012	0.153969	0.719656	3.74627	2.59576	synonymous variant	cds	TraesCS1D02G131800	Stromal 70 kDa heat shock-related protein, chloroplastic
72	SR_E2	AX-94592866	1B	24.64	1D : 155734477	0.00018173	0.180873	0.128012	0.153923	-1.15968	3.74057	2.59113	synonymous variant	cds	TraesCS1D02G131800	Stromal 70 kDa heat shock-related protein, chloroplastic
73	SR_E2	AX-95195920	1B	24.64	1B : 141683412	0.000350367	0.183992	0.128012	0.151616	2.36505	3.45548	2.36037	intergenic variant	-	-	---NA---
74	SR_E2	AX-94659327	1B	24.64	1B : 61668320	0.000398304	0.196466	0.128012	0.151167	0.434895	3.39979	2.31551	synonymous variant	cds	TraesCS1B02G078800	pentatricopeptide repeat-containing protein At1g09900
75	SR_E2	AX-94864245	1B	24.64	1B : 144126175	0.000420237	0.201663	0.128012	0.15098	0.657016	3.37651	2.29677	upstream gene variant	-	TraesCS1B02G121500	homogentisate geranylgeranyltransferase-like
76	SR_E2	AX-95685405	1B	24.64	1B : 120884051	0.000483037	0.227651	0.128012	0.150493	-1.42897	3.31602	2.24816	3 prime UTR variant	-	TraesCS1B02G108800	pentatricopeptide repeat-containing protein At4g35850, mitochondrial
77	SR_E2	AX-94514118	1B	24.64	1D : 77368032	0.000538729	0.201663	0.128012	0.150113	-1.77157	3.26863	2.21014	missense variant	cds	TraesCS1D02G091000	pentatricopeptide repeat-containing protein At4g35850, mitochondrial
78	SR_E2	AX-94471255	1B	24.64	1B : 415743707	0.000623661	0.213098	0.128012	0.149604	-2.01163	3.20505	2.15922	downstream gene variant	-	TraesCS1B02G231500	retrotransposon protein, putative, unclassified
79	SR_E2	AX-94848827	1B	24.64	1D : 97315129	0.000971378	0.197505	0.128012	0.148069	-0.278282	3.01261	2.00571	3 prime UTR variant	-	TraesCS1D02G105400	predicted protein
80	SR_E2	AX-94538509	1B	26.22	1B : 453877505	0.00071937	0.0852391	0.128012	0.149108	0.856676	3.14305	2.10965	synonymous variant	cds	TraesCS1B02G257900	CSC1-like protein At4g02900
81	SR_E2	AX-94842940	1D	1.69	1B : 4346776	0.000177688	0.183992	0.128012	0.154003	0.227017	3.75034	2.59907	missense variant	cds	TraesCS1B02G008000	unnamed protein product
82	SR_E2	AX-94722864	1D	30.82	1B : 9548603	0.000119631	0.191268	0.128012	0.155402	-0.746862	3.92216	2.73901	missense variant	cds	TraesCS1B02G020300	disease resistance protein RPM1-like
83	SR_E2	AX-94911855	1D	35.95	1A : 9642773	0.000191073	0.194387	0.128012	0.153746	0.407211	3.7188	2.57345	synonymous variant	cds	TraesCS1A02G019200	protein phosphatase 1 regulatory inhibitor subunit PPP1R8 homolog
84	SR_E2	AX-95015596	1D	35.95	1D : 7878039	0.000449857	0.18815	0.128012	0.150742	0.747539	3.34693	2.27299	missense variant	cds	TraesCS1D02G017800	receptor-like kinase
85	SR_E2	AX-94546280	1D	76.08	1B : 36268407	0.000436233	0.214137	0.128012	0.150849	1.25805	3.36028	2.28373	synonymous variant	cds	TraesCS1B02G054900	Curved DNA-binding protein
86	SR_E2	AX-94842331	1D	95.7	1B : 226358121	0.00022118	0.182952	0.128012	0.153231	1.04434	3.65525	2.52189	synonymous variant	cds	TraesCS1B02G149900	probable serine/threonine-protein kinase PBL16
87	SR_E2	AX-94965765	1D	140.84	5D : 335126543	0.000666242	0.399168	0.128012	0.149375	0.404378	3.17637	2.13627	intergenic variant	-	-	retrotransposon protein, putative, Ty1-copia subclass
88	SR_E2	AX-94637676	2B	102.12	7A : 670961747	0.000466832	0.179834	0.128012	0.150612	1.19093	3.33084	2.26007	synonymous variant	cds	TraesCS7A02G477300	putative ubiquitin conjugation factor E4
89	SR_E2	AX-94425581	2B	102.12	7B : 643353992	0.000818869	0.179834	0.128012	0.148659	0.777102	3.08679	2.06476	synonymous variant	cds	TraesCS7B02G378900	putative ubiquitin conjugation factor E4
90	SR_E2	AX-94784324	2B	126.67	2B : 766179620	0.000342765	0.450104	0.128012	0.151692	-0.0888536	3.465	2.36805	synonymous variant	cds	TraesCS2B02G578000	predicted protein
91	SR_E2	AX-95142468	3A	84.43	3B : 542550002	0.000617237	0.446985	0.128012	0.14964	-1.11218	3.20955	2.16281	missense variant	cds	TraesCS3B02G336300	Putative reverse transcriptase
92	SR_E2	AX-95226287	3A	239.09	3D : 607097564	9.37429e-05	0.111227	0.128012	0.156267	-0.0521607	4.02806	2.82556	synonymous variant	cds	TraesCS3D02G530600	DEAD-box ATP-dependent RNA helicase 58, chloroplastic
93	SR_E2	AX-94883935	3A	250.41	3B : 816277464	0.000317886	0.113306	0.128012	0.151956	0.918203	3.49773	2.39445	synonymous variant	cds	TraesCS3B02G592000	S-norcoclaurine synthase 1-like
94	SR_E2	AX-94573417	3B	0.79	1B : 28485936	0.000427891	0.177755	0.128012	0.150917	0.40677	3.36867	2.29047	synonymous variant	cds	TraesCS1B02G048500	Phenylalanine ammonia-lyase
95	SR_E2	AX-94915269	3B	204.37	3D : 597939560	0.000284736	0.109148	0.128012	0.152343	0.573922	3.54556	2.43309	missense variant	cds	TraesCS3D02G514000	predicted protein
96	SR_E2	AX-94978418	3B	204.37	3D : 600421581	0.000591201	0.120582	0.128012	0.14979	-0.385605	3.22827	2.1778	downstream gene variant	-	TraesCS3D02G516800	Thioredoxin-like protein
97	SR_E2	AX-94805563	3B	245.57	3A : 742613031	3.04886e-05	0.0997921	0.128012	0.160281	2.75183	4.51586	3.22691	synonymous variant	cds	TraesCS3A02G528800	vacuolar processing enzyme 4
98	SR_E2	AX-94901185	3D	76.05	1B : 212430754	0.000927197	0.204782	0.128012	0.14823	-0.620881	3.03283	2.02179	intergenic variant	-	-	retrotransposon protein, putative, unclassified
99	SR_E2	AX-94391473	3D	167.71	3D : 599268754	0.000105221	0.14657	0.128012	0.155857	0.709087	3.9779	2.78453	missense variant	cds	TraesCS3D02G516100	uncharacterized protein LOC109747342
100	SR_E2	AX-94436339	3D	169.4	3D : 600157267	1.59124e-05	0.118503	0.128012	0.162623	-0.412382	4.79827	3.46115	synonymous variant	cds	TraesCS3D02G516300	putative disease resistance protein At3g14460
101	SR_E2	AX-94962712	3D	169.4	NA : NA	3.09829e-05	0.136175	0.128012	0.160223	-0.289554	4.50888	3.22113	-	-	-	-
102	SR_E2	AX-94681641	3D	175.97	3A : 739951164	4.19798e-05	0.126819	0.128012	0.159134	1.49043	4.37696	3.11219	downstream gene variant	-	TraesCS3A02G526100	unnamed protein product
103	SR_E2	AX-94862539	3D	175.97	3D : 606366088	5.16146e-05	0.150728	0.128012	0.158394	-1.54314	4.28723	3.03826	synonymous variant	cds	TraesCS3D02G528200	villin-3 isoform X1
104	SR_E2	AX-95239343	3D	175.97	3D : 606608814	5.83967e-05	0.150728	0.128012	0.157953	-1.67733	4.23361	2.99415	synonymous variant	cds	TraesCS3D02G528600	UDP-D-apiose/UDP-D-xylose synthase
105	SR_E2	AX-94723806	3D	175.97	3D : 607097531	9.36058e-05	0.172557	0.128012	0.156273	0.987438	4.0287	2.82608	synonymous variant	cds	TraesCS3D02G530600	DEAD-box ATP-dependent RNA helicase 58, chloroplastic
106	SR_E2	AX-94519105	3D	175.97	3D : 505974661	0.000121455	0.140333	0.128012	0.155348	1.1362	3.91558	2.73364	intron variant	-	TraesCS3D02G390800	aquaporin NIP3-2
107	SR_E2	AX-94404514	3D	175.97	3D : 608406049	0.00013402	0.153846	0.128012	0.155	-1.5216	3.87283	2.69877	3 prime UTR variant	-	TraesCS3D02G532400	zinc transporter 1
108	SR_E2	AX-95200511	3D	175.97	3D : 505979915	0.000228844	0.16736	0.128012	0.153111	2.38351	3.64046	2.5099	intron variant	-	TraesCS3D02G390800	uncharacterized protein LOC109748143
109	SR_E2	AX-94382700	3D	175.97	3D : 607923663	0.000258975	0.156965	0.128012	0.152676	1.64056	3.58674	2.4664	downstream gene variant	-	TraesCS3D02G531900	PHYTOCLOCK 1
110	SR_E2	AX-94642697	3D	175.97	3B : 816523689	0.000292192	0.172557	0.128012	0.152252	-0.441668	3.53433	2.42402	synonymous variant	cds	TraesCS3B02G592500	protein PIN-LIKES 2
111	SR_E2	AX-94871294	3D	176.91	3A : 737181400	0.000113666	0.328482	0.128012	0.155583	1.35304	3.94437	2.75714	missense variant	cds	TraesCS3A02G519600	putative root cap protein 1
112	SR_E2	AX-94724171	3D	178.6	3B : 818273134	8.07407e-05	0.172557	0.128012	0.156798	-2.08649	4.09291	2.87866	synonymous variant	cds	TraesCS3B02G595100	Zinc transporter 1
113	SR_E2	AX-95224631	3D	178.6	3B : 812726387	0.000210692	0.120582	0.128012	0.153402	-1.20533	3.67635	2.53899	missense variant	cds	TraesCS3B02G586300	putative root cap protein 1
114	SR_E2	AX-95632354	3D	178.6	3D : 607089332	0.000477991	0.16736	0.128012	0.15053	3.1036	3.32058	2.25183	missense variant	cds	TraesCS3D02G530500	pentatricopeptide repeat-containing protein At3g48250, chloroplastic
115	SR_E2	AX-94897136	4A	188.85	1B : 164832742	2.25918e-05	0.169439	0.128012	0.161359	-1.2919	4.64605	3.33473	intergenic variant	-	-	---NA---
116	SR_E2	AX-94508043	4A	214.31	7A : 724135662	0.000410174	0.140333	0.128012	0.151064	-1.82179	3.38703	2.30524	missense variant	cds	TraesCS7A02G550300	probable serine/threonine-protein kinase PIX13
117	SR_E2	AX-94971412	4D	49.61	4D : 206066582	0.000771766	0.0873181	0.128012	0.148865	1.57837	3.11251	2.08528	missense variant	cds	TraesCS4D02G154700	tRNA (adenine-N(1)-)-methyltransferase catalytic subunit trmt61a
118	SR_E2	AX-94459834	5B	233.87	1B : 198549850	4.90847e-05	0.175676	0.128012	0.158574	-0.430955	4.30905	3.05623	intergenic variant	-	-	flocculation protein FLO11-like
119	SR_E2	AX-94426734	6B	62.83	1B : 229966253	0.00022118	0.182952	0.128012	0.153231	-0.0456536	3.65525	2.52189	intergenic variant	-	-	hypothetical protein TRIUR3_10931
120	SR_E2	AX-94409568	6D	18.61	6D : 459392665	0.000211772	0.201663	0.128012	0.153384	0.0906147	3.67413	2.53719	intergenic variant	-	-	Syntaxin-22
121	SR_E2	AX-94844913	7A	29.86	7A : 8778152	0.00044959	0.383576	0.128012	0.150744	-1.2732	3.34718	2.2732	missense variant	cds	TraesCS7A02G021700	unnamed protein product
122	SR_E2	AX-94526193	7A	29.86	NA : NA	0.000552113	0.377339	0.128012	0.150028	1.26225	3.25797	2.2016	-	-	-	-
123	SR_E3	AX-94831912	1A	58.79	1B : 15448170	0.00013219	0.182105	0.265985	0.289037	-2.16848	3.8788	2.3052	downstream gene variant	-	TraesCS1B02G031600	lysine ketoglutarate reductase trans-splicing-like protein
124	SR_E3	AX-95018531	1A	58.79	1B : 14030239	0.000246723	0.190526	0.265985	0.287159	1.68599	3.60779	2.11741	3 prime UTR variant	-	TraesCS1B02G028800	pentatricopeptide repeat-containing protein At3g51320
125	SR_E3	AX-94844830	1A	58.79	1D : 10182996	0.000487787	0.26	0.265985	0.285124	-2.11821	3.31177	1.91387	synonymous variant	cds	TraesCS1D02G024300	predicted protein
126	SR_E3	AX-94739433	1A	74.11	1A : 49526809	0.000263612	0.348421	0.265985	0.28696	1.04909	3.57903	2.09756	downstream gene variant	-	TraesCS1A02G068300	ZIM transcription factor
127	SR_E3	AX-94845461	1A	74.11	1B : 188263833	0.000491693	0.198947	0.265985	0.2851	1.45326	3.30831	1.9115	synonymous variant	cds	TraesCS1B02G141200	Lactoylglutathione lyase / glyoxalase I family protein
128	SR_E3	AX-95108068	1B	8.24	1D : 340239	0.000191678	0.203158	0.265985	0.287917	-1.04616	3.71743	2.19322	synonymous variant	cds	TraesCS1D02G001300	gamma 3 hordein
129	SR_E3	AX-94874112	1B	8.24	1B : 10204609	0.000396342	0.476842	0.265985	0.285742	0.421843	3.40193	1.97568	missense variant	cds	TraesCS1B02G022900	protein phosphatase 1 regulatory inhibitor subunit PPP1R8 homolog
130	SR_E3	AX-94823380	1B	8.24	1D : 340156	0.000498321	0.190526	0.265985	0.28506	0.395757	3.30249	1.90752	missense variant	cds	TraesCS1D02G001300	gamma 3 hordein
131	SR_E3	AX-94518139	1B	15.65	1D : 20056654	0.000302098	0.201053	0.265985	0.286552	0.235878	3.51985	2.05677	synonymous variant	cds	TraesCS1D02G041400	protein gar2-like
132	SR_E3	AX-94608698	1B	24.64	1A : 290555517	2.34315e-05	0.304211	0.265985	0.294307	1.12215	4.6302	2.8322	missense variant	cds	TraesCS1A02G161900	thioredoxin-like protein YLS8
133	SR_E3	AX-94997392	1B	24.64	1B : 65550782	6.86836e-05	0.24	0.265985	0.291021	-2.21509	4.16315	2.50358	5 prime UTR variant	-	TraesCS1B02G082100	Protein IQ-DOMAIN 1
134	SR_E3	AX-95171339	1B	24.64	1B : 325818554	7.60452e-05	0.0536842	0.265985	0.290711	0.807078	4.11893	2.47265	upstream gene variant	-	TraesCS1B02G179600	lipid binding protein
135	SR_E3	AX-95075373	1B	24.64	1D : 155734169	0.000430752	0.184211	0.265985	0.285494	-0.0231506	3.36577	1.95087	synonymous variant	cds	TraesCS1D02G131800	Stromal 70 kDa heat shock-related protein, chloroplastic
136	SR_E3	AX-94592866	1B	24.64	1D : 155734477	0.000431518	0.183158	0.265985	0.285488	1.11387	3.365	1.95035	synonymous variant	cds	TraesCS1D02G131800	Stromal 70 kDa heat shock-related protein, chloroplastic
137	SR_E3	AX-94575410	1B	24.64	1B : 94230233	0.000545081	0.284211	0.265985	0.284794	0.423353	3.26354	1.88088	intergenic variant	-	-	protein Rf1, mitochondrial-like
138	SR_E3	AX-95195920	1B	24.64	1B : 141683412	0.000883439	0.186316	0.265985	0.283365	0.646519	3.05382	1.738	intergenic variant	-	-	---NA---
139	SR_E3	AX-94538509	1B	26.22	1B : 453877505	0.000545109	0.0821053	0.265985	0.284793	1.15796	3.26352	1.88086	synonymous variant	cds	TraesCS1B02G257900	CSC1-like protein At4g02900
140	SR_E3	AX-94842940	1D	1.69	1B : 4346776	0.000419425	0.186316	0.265985	0.285573	2.51904	3.37735	1.95881	missense variant	cds	TraesCS1B02G008000	unnamed protein product
141	SR_E3	AX-94911855	1D	35.95	1A : 9642773	8.49971e-05	0.196842	0.265985	0.290373	0.347966	4.0706	2.43887	synonymous variant	cds	TraesCS1A02G019200	protein phosphatase 1 regulatory inhibitor subunit PPP1R8 homolog
142	SR_E3	AX-95015596	1D	35.95	1D : 7878039	0.000845183	0.190526	0.265985	0.283495	1.01038	3.07305	1.75106	missense variant	cds	TraesCS1D02G017800	receptor-like kinase
143	SR_E3	AX-94546280	1D	76.08	1B : 36268407	6.17975e-06	0.214737	0.265985	0.298423	-0.309503	5.20903	3.24377	synonymous variant	cds	TraesCS1B02G054900	Curved DNA-binding protein
144	SR_E3	AX-94842331	1D	95.7	1B : 226358121	0.000537962	0.185263	0.265985	0.284833	-0.642701	3.26925	1.88478	synonymous variant	cds	TraesCS1B02G149900	probable serine/threonine-protein kinase PBL16
145	SR_E3	AX-95226287	3A	239.09	3D : 607097564	9.33571e-07	0.112632	0.265985	0.304332	-0.841416	6.02985	3.83472	synonymous variant	cds	TraesCS3D02G530600	DEAD-box ATP-dependent RNA helicase 58, chloroplastic
146	SR_E3	AX-94883935	3A	250.41	3B : 816277464	7.89922e-06	0.114737	0.265985	0.297661	-1.72009	5.10242	3.16763	synonymous variant	cds	TraesCS3B02G592000	S-norcoclaurine synthase 1-like
147	SR_E3	AX-94581339	3B	0.79	3B : 3904209	0.000604188	0.498947	0.265985	0.284488	0.579221	3.21883	1.85034	intergenic variant	-	-	BED zinc finger
148	SR_E3	AX-94573417	3B	0.79	1B : 28485936	0.000872894	0.18	0.265985	0.2834	-0.827487	3.05904	1.74154	synonymous variant	cds	TraesCS1B02G048500	Phenylalanine ammonia-lyase
149	SR_E3	AX-94871275	3B	202.68	3B : 801296605	0.000224176	0.117895	0.265985	0.287446	1.29952	3.64941	2.14616	missense variant	cds	TraesCS3B02G569800	disease resistance protein RPP13
150	SR_E3	AX-94686116	3B	202.68	NA : NA	0.000443419	0.0778947	0.265985	0.285407	-2.20492	3.35319	1.94225	-	-	-	-
151	SR_E3	AX-94915269	3B	204.37	3D : 597939560	3.92669e-05	0.110526	0.265985	0.292725	-0.844481	4.40597	2.67403	missense variant	cds	TraesCS3D02G514000	predicted protein
152	SR_E3	AX-94978418	3B	204.37	3D : 600421581	0.000310068	0.122105	0.265985	0.286475	-1.66955	3.50854	2.04898	downstream gene variant	-	TraesCS3D02G516800	Thioredoxin-like protein
153	SR_E3	AX-95014354	3B	245.19	3B : 820463264	0.000419915	0.141053	0.265985	0.285569	0.973283	3.37684	1.95846	3 prime UTR variant	-	TraesCS3B02G599500	kinetochore protein spc25-like isoform X1
154	SR_E3	AX-94805563	3B	245.57	3A : 742613031	3.13227e-07	0.101053	0.265985	0.307782	-0.483807	6.50414	4.17977	synonymous variant	cds	TraesCS3A02G528800	vacuolar processing enzyme 4
155	SR_E3	AX-94874313	3D	160.44	3D : 598011380	9.6018e-05	0.143158	0.265985	0.290004	-1.8456	4.01765	2.4019	synonymous variant	cds	TraesCS3D02G514100	chlorophyllide a oxygenase, chloroplastic
156	SR_E3	AX-94391473	3D	167.71	3D : 599268754	5.55408e-06	0.146316	0.265985	0.298754	1.57407	5.25539	3.27693	missense variant	cds	TraesCS3D02G516100	uncharacterized protein LOC109747342
157	SR_E3	AX-94436339	3D	169.4	3D : 600157267	1.05255e-06	0.12	0.265985	0.303955	2.14398	5.97776	3.79698	synonymous variant	cds	TraesCS3D02G516300	putative disease resistance protein At3g14460
158	SR_E3	AX-94962712	3D	169.4	NA : NA	1.4319e-05	0.137895	0.265985	0.295822	0.91931	4.84409	2.98375	-	-	-	-
159	SR_E3	AX-94681641	3D	175.97	3A : 739951164	5.05192e-06	0.128421	0.265985	0.299049	0.669263	5.29654	3.30639	downstream gene variant	-	TraesCS3A02G526100	unnamed protein product
160	SR_E3	AX-94862539	3D	175.97	3D : 606366088	2.82016e-05	0.152632	0.265985	0.293738	-0.924808	4.54973	2.77535	synonymous variant	cds	TraesCS3D02G528200	villin-3 isoform X1
161	SR_E3	AX-95239343	3D	175.97	3D : 606608814	3.41232e-05	0.152632	0.265985	0.293154	-0.935523	4.46695	2.71697	synonymous variant	cds	TraesCS3D02G528600	UDP-D-apiose/UDP-D-xylose synthase
162	SR_E3	AX-94723806	3D	175.97	3D : 607097531	4.5117e-05	0.171579	0.265985	0.292301	0.810815	4.34566	2.63161	synonymous variant	cds	TraesCS3D02G530600	DEAD-box ATP-dependent RNA helicase 58, chloroplastic
163	SR_E3	AX-95200511	3D	175.97	3D : 505979915	7.59102e-05	0.167368	0.265985	0.290717	1.02048	4.1197	2.47318	intron variant	-	TraesCS3D02G390800	uncharacterized protein LOC109748143
164	SR_E3	AX-94642697	3D	175.97	3B : 816523689	8.52235e-05	0.172632	0.265985	0.290365	-0.151375	4.06944	2.43806	synonymous variant	cds	TraesCS3B02G592500	protein PIN-LIKES 2
165	SR_E3	AX-94404514	3D	175.97	3D : 608406049	0.000107668	0.153684	0.265985	0.289657	2.1269	3.96792	2.36723	3 prime UTR variant	-	TraesCS3D02G532400	zinc transporter 1
166	SR_E3	AX-94382700	3D	175.97	3D : 607923663	0.000141181	0.156842	0.265985	0.288838	2.45568	3.85023	2.28533	downstream gene variant	-	TraesCS3D02G531900	PHYTOCLOCK 1
167	SR_E3	AX-94519105	3D	175.97	3D : 505974661	0.000320845	0.14	0.265985	0.286372	0.566355	3.49371	2.03876	intron variant	-	TraesCS3D02G390800	aquaporin NIP3-2
168	SR_E3	AX-94510916	3D	175.97	3D : 608953052	0.000638592	0.287368	0.265985	0.284324	0.83259	3.19478	1.83393	synonymous variant	cds	TraesCS3D02G533200	4-hydroxyphenylacetaldehyde oxime monooxygenase-like
169	SR_E3	AX-95224631	3D	178.6	3B : 812726387	2.5028e-06	0.122105	0.265985	0.301238	-2.32964	5.60157	3.52537	missense variant	cds	TraesCS3B02G586300	putative root cap protein 1
170	SR_E3	AX-94724171	3D	178.6	3B : 818273134	2.35485e-05	0.172632	0.265985	0.294292	-1.15214	4.62804	2.83067	synonymous variant	cds	TraesCS3B02G595100	Zinc transporter 1
171	SR_E3	AX-95632354	3D	178.6	3D : 607089332	0.000252465	0.167368	0.265985	0.28709	3.19757	3.5978	2.11051	missense variant	cds	TraesCS3D02G530500	pentatricopeptide repeat-containing protein At3g48250, chloroplastic
172	SR_E3	AX-94897136	4A	188.85	1B : 164832742	0.000146968	0.171579	0.265985	0.288717	-0.377469	3.83278	2.27321	intergenic variant	-	-	---NA---
173	SR_E3	AX-94516693	4D	0	4A : 602950553	0.000729475	0.265263	0.265985	0.28393	-1.02809	3.13699	1.79455	intergenic variant	-	-	Sex determination protein tasselseed-2
174	SR_E3	AX-94823367	5B	119.49	5B : 486483898	0.000239161	0.102105	0.265985	0.287252	-2.48681	3.62131	2.12675	intron variant	-	TraesCS5B02G302000	Flowering time control protein FPA
175	SR_E3	AX-94459834	5B	233.87	1B : 198549850	0.000998462	0.177895	0.265985	0.283004	0.59681	3.00067	1.70195	intergenic variant	-	-	flocculation protein FLO11-like
176	SR_E3	AX-94426734	6B	62.83	1B : 229966253	0.000537962	0.185263	0.265985	0.284833	-1.69761	3.26925	1.88478	intergenic variant	-	-	hypothetical protein TRIUR3_10931
177	SR_E3	AX-94409568	6D	18.61	6D : 459392665	0.00011525	0.204211	0.265985	0.289451	-1.2954	3.93836	2.34664	intergenic variant	-	-	Syntaxin-22
178	SR_E4	AX-94831912	1A	58.79	1B : 15448170	0.000280583	0.179461	0.114655	0.139359	-1.8301	3.55194	2.47036	downstream gene variant	-	TraesCS1B02G031600	lysine ketoglutarate reductase trans-splicing-like protein
179	SR_E4	AX-94844830	1A	58.79	1D : 10182996	0.000635344	0.258299	0.114655	0.136466	2.07421	3.19699	2.18113	synonymous variant	cds	TraesCS1D02G024300	predicted protein
180	SR_E4	AX-94973308	1A	58.79	1B : 13898740	0.000708614	0.175311	0.114655	0.136082	-1.97015	3.14959	2.14274	missense variant	cds	TraesCS1B02G028600	predicted protein
181	SR_E4	AX-94448779	1A	58.79	1B : 24151991	0.000716248	0.272822	0.114655	0.136045	-3.04357	3.14494	2.13897	missense variant	cds	TraesCS1B02G044100	Putative disease resistance protein RGA3
182	SR_E4	AX-95018531	1A	58.79	1B : 14030239	0.000946031	0.187759	0.114655	0.135069	0.640662	3.02409	2.04139	3 prime UTR variant	-	TraesCS1B02G028800	pentatricopeptide repeat-containing protein At3g51320
183	SR_E4	AX-94629244	1A	58.94	1B : 24160696	0.000123379	0.259336	0.114655	0.142295	1.83396	3.90876	2.76399	synonymous variant	cds	TraesCS1B02G044200	unnamed protein product
184	SR_E4	AX-95092467	1A	74.11	1B : 423963931	7.17401e-06	0.190871	0.114655	0.152647	1.3102	5.14424	3.7992	synonymous variant	cds	TraesCS1B02G237000	predicted protein
185	SR_E4	AX-94891996	1A	74.11	1A : 394482627	2.21019e-05	0.188797	0.114655	0.148521	1.54418	4.65557	3.38661	3 prime UTR variant	-	TraesCS1A02G224200	Early-methionine-labelled polypeptide
186	SR_E4	AX-94449010	1A	74.11	1A : 396240102	3.95714e-05	0.20332	0.114655	0.146401	1.35004	4.40262	3.1746	intergenic variant	-	-	CBL-interacting protein kinase 23
187	SR_E4	AX-94649651	1A	74.11	1D : 315034709	4.77112e-05	0.204357	0.114655	0.145722	1.27743	4.32138	3.10674	missense variant	cds	TraesCS1D02G226700	protein FAM91A1 isoform X5
188	SR_E4	AX-94717100	1A	74.11	1A : 394299588	0.000110676	0.186722	0.114655	0.142685	0.209179	3.95595	2.80302	synonymous variant	cds	TraesCS1A02G223800	RanBD1 domain-containing protein
189	SR_E4	AX-94467908	1A	74.11	1A : 400583656	0.000216328	0.191909	0.114655	0.140285	-3.8574	3.66489	2.56301	intergenic variant	-	-	---NA---
190	SR_E4	AX-94739433	1A	74.11	1A : 49526809	0.000305567	0.345436	0.114655	0.139055	-0.441455	3.51489	2.44003	downstream gene variant	-	TraesCS1A02G068300	ZIM transcription factor
191	SR_E4	AX-94845461	1A	74.11	1B : 188263833	0.000637069	0.198133	0.114655	0.136457	0.948155	3.19581	2.18017	synonymous variant	cds	TraesCS1B02G141200	Lactoylglutathione lyase / glyoxalase I family protein
192	SR_E4	AX-94553651	1A	74.11	NA : NA	0.00072908	0.200207	0.114655	0.135982	-0.0797635	3.13722	2.13273	-	-	-	-
193	SR_E4	AX-95174904	1A	74.11	1D : 284245857	0.000984647	0.220954	0.114655	0.134929	-0.363703	3.00672	2.02739	intron variant	-	TraesCS1D02G201500	predicted protein
194	SR_E4	AX-94441417	1A	74.86	1D : 338872774	8.43556e-05	0.202282	0.114655	0.143663	2.79905	4.07389	2.90077	synonymous variant	cds	TraesCS1D02G246200	coatomer protein1
195	SR_E4	AX-94382527	1A	74.86	1A : 436436342	0.000407433	0.216805	0.114655	0.138035	-7.69775	3.38994	2.33798	3 prime UTR variant	-	TraesCS1A02G246600	Argininosuccinate synthase, chloroplastic
196	SR_E4	AX-95108068	1B	8.24	1D : 340239	0.000264472	0.201245	0.114655	0.139569	-0.391998	3.57762	2.4914	synonymous variant	cds	TraesCS1D02G001300	gamma 3 hordein
197	SR_E4	AX-94823380	1B	8.24	1D : 340156	0.000613	0.187759	0.114655	0.136592	-0.112367	3.21254	2.19373	missense variant	cds	TraesCS1D02G001300	gamma 3 hordein
198	SR_E4	AX-94518139	1B	15.65	1D : 20056654	0.000831786	0.198133	0.114655	0.13552	-0.0106242	3.07999	2.08648	synonymous variant	cds	TraesCS1D02G041400	protein gar2-like
199	SR_E4	AX-94414930	1B	24.64	1D : 74294034	0.000189888	0.193983	0.114655	0.140751	0.27684	3.7215	2.60956	downstream gene variant	-	TraesCS1D02G088900	E3 ubiquitin-protein ligase TRIM33
200	SR_E4	AX-94592866	1B	24.64	1D : 155734477	0.000327288	0.180498	0.114655	0.138811	-1.30708	3.48507	2.41564	synonymous variant	cds	TraesCS1D02G131800	Stromal 70 kDa heat shock-related protein, chloroplastic
201	SR_E4	AX-95075373	1B	24.64	1D : 155734169	0.000345562	0.181535	0.114655	0.138619	-0.224768	3.46147	2.39636	synonymous variant	cds	TraesCS1D02G131800	Stromal 70 kDa heat shock-related protein, chloroplastic
202	SR_E4	AX-95685405	1B	24.64	1B : 120884051	0.000418428	0.227178	0.114655	0.137941	-2.54854	3.37838	2.32855	3 prime UTR variant	-	TraesCS1B02G108800	pentatricopeptide repeat-containing protein At4g35850, mitochondrial
203	SR_E4	AX-94517357	1B	24.64	1B : 163662625	0.000665507	0.20332	0.114655	0.136303	0.627583	3.17685	2.16481	intergenic variant	-	-	---NA---
204	SR_E4	AX-94864245	1B	24.64	1B : 144126175	0.000720327	0.201245	0.114655	0.136025	0.414283	3.14247	2.13698	upstream gene variant	-	TraesCS1B02G121500	homogentisate geranylgeranyltransferase-like
205	SR_E4	AX-94659327	1B	24.64	1B : 61668320	0.000751734	0.196058	0.114655	0.135875	0.648188	3.12394	2.12199	synonymous variant	cds	TraesCS1B02G078800	pentatricopeptide repeat-containing protein At1g09900
206	SR_E4	AX-94514118	1B	24.64	1D : 77368032	0.00081823	0.201245	0.114655	0.135577	0.484268	3.08712	2.09224	missense variant	cds	TraesCS1D02G091000	pentatricopeptide repeat-containing protein At4g35850, mitochondrial
207	SR_E4	AX-95195920	1B	24.64	1B : 141683412	0.000884336	0.18361	0.114655	0.135305	-0.852977	3.05338	2.06501	intergenic variant	-	-	---NA---
208	SR_E4	AX-94522339	1B	24.64	1B : 102626662	0.000979361	0.274896	0.114655	0.134948	-0.72678	3.00906	2.02928	intergenic variant	-	-	---NA---
209	SR_E4	AX-94842940	1D	1.69	1B : 4346776	0.000415374	0.18361	0.114655	0.137966	1.74267	3.38156	2.33115	missense variant	cds	TraesCS1B02G008000	unnamed protein product
210	SR_E4	AX-94911855	1D	35.95	1A : 9642773	0.000331379	0.193983	0.114655	0.138767	-0.00261614	3.47967	2.41123	synonymous variant	cds	TraesCS1A02G019200	protein phosphatase 1 regulatory inhibitor subunit PPP1R8 homolog
211	SR_E4	AX-95015596	1D	35.95	1D : 7878039	0.000574761	0.187759	0.114655	0.136819	0.698559	3.24051	2.21642	missense variant	cds	TraesCS1D02G017800	receptor-like kinase
212	SR_E4	AX-94546280	1D	76.08	1B : 36268407	7.51131e-05	0.213693	0.114655	0.144081	2.05687	4.12428	2.94262	synonymous variant	cds	TraesCS1B02G054900	Curved DNA-binding protein
213	SR_E4	AX-94842331	1D	95.7	1B : 226358121	0.000429192	0.182573	0.114655	0.137851	0.447886	3.36735	2.31957	synonymous variant	cds	TraesCS1B02G149900	probable serine/threonine-protein kinase PBL16
214	SR_E4	AX-94405643	2B	9.51	2B : 17229901	0.000792561	0.443983	0.114655	0.135689	-2.01727	3.10097	2.10342	intergenic variant	-	-	WD repeat and FYVE domain-containing protein 3
215	SR_E4	AX-94581434	2B	9.51	2B : 17237435	0.000922634	0.450207	0.114655	0.135157	0.730336	3.03497	2.05016	downstream gene variant	-	TraesCS2B02G036200	Putative serine/threonine-protein kinase-like protein CCR3
216	SR_E4	AX-94637676	2B	102.12	7A : 670961747	0.00086225	0.179461	0.114655	0.135394	-0.915105	3.06437	2.07387	synonymous variant	cds	TraesCS7A02G477300	putative ubiquitin conjugation factor E4
217	SR_E4	AX-95087614	3A	170.08	3D : 565560027	0.000395862	0.0529046	0.114655	0.138137	0.895815	3.40246	2.34818	3 prime UTR variant	-	TraesCS3D02G460600	predicted protein
218	SR_E4	AX-95226287	3A	239.09	3D : 607097564	7.60932e-05	0.110996	0.114655	0.144034	-0.343291	4.11865	2.93794	synonymous variant	cds	TraesCS3D02G530600	DEAD-box ATP-dependent RNA helicase 58, chloroplastic
219	SR_E4	AX-94883935	3A	250.41	3B : 816277464	0.000326951	0.113071	0.114655	0.138815	-0.595989	3.48552	2.41601	synonymous variant	cds	TraesCS3B02G592000	S-norcoclaurine synthase 1-like
220	SR_E4	AX-94573417	3B	0.79	1B : 28485936	0.000363945	0.177386	0.114655	0.138435	-1.0044	3.43896	2.37797	synonymous variant	cds	TraesCS1B02G048500	Phenylalanine ammonia-lyase
221	SR_E4	AX-94915269	3B	204.37	3D : 597939560	0.000173018	0.108921	0.114655	0.141083	-0.593441	3.76191	2.64282	missense variant	cds	TraesCS3D02G514000	predicted protein
222	SR_E4	AX-94805563	3B	245.57	3A : 742613031	2.93746e-05	0.0995851	0.114655	0.147484	1.30206	4.53203	3.28293	synonymous variant	cds	TraesCS3A02G528800	vacuolar processing enzyme 4
223	SR_E4	AX-94901185	3D	76.05	1B : 212430754	0.000907945	0.204357	0.114655	0.135213	-0.0810414	3.04194	2.05578	intergenic variant	-	-	retrotransposon protein, putative, unclassified
224	SR_E4	AX-94874313	3D	160.44	3D : 598011380	0.000598707	0.141079	0.114655	0.136675	-0.056479	3.22279	2.20204	synonymous variant	cds	TraesCS3D02G514100	chlorophyllide a oxygenase, chloroplastic
225	SR_E4	AX-94391473	3D	167.71	3D : 599268754	0.000392772	0.146266	0.114655	0.138165	0.215302	3.40586	2.35096	missense variant	cds	TraesCS3D02G516100	uncharacterized protein LOC109747342
226	SR_E4	AX-94436339	3D	169.4	3D : 600157267	5.22554e-05	0.118257	0.114655	0.145393	0.588102	4.28187	3.07378	synonymous variant	cds	TraesCS3D02G516300	putative disease resistance protein At3g14460
227	SR_E4	AX-94962712	3D	169.4	NA : NA	0.000281894	0.135892	0.114655	0.139342	-0.111944	3.54991	2.4687	-	-	-	-
228	SR_E4	AX-94382700	3D	175.97	3D : 607923663	6.29167e-05	0.156639	0.114655	0.144721	1.06929	4.20123	3.00661	downstream gene variant	-	TraesCS3D02G531900	PHYTOCLOCK 1
229	SR_E4	AX-95200511	3D	175.97	3D : 505979915	8.86486e-05	0.167012	0.114655	0.143484	-0.791313	4.05233	2.88288	intron variant	-	TraesCS3D02G390800	uncharacterized protein LOC109748143
230	SR_E4	AX-94642697	3D	175.97	3B : 816523689	0.00011323	0.172199	0.114655	0.142603	-1.13992	3.94604	2.79482	synonymous variant	cds	TraesCS3B02G592500	protein PIN-LIKES 2
231	SR_E4	AX-94723806	3D	175.97	3D : 607097531	0.000123467	0.172199	0.114655	0.142292	1.07645	3.90845	2.76374	synonymous variant	cds	TraesCS3D02G530600	DEAD-box ATP-dependent RNA helicase 58, chloroplastic
232	SR_E4	AX-94404514	3D	175.97	3D : 608406049	0.000155766	0.153527	0.114655	0.141459	1.15793	3.80753	2.68041	3 prime UTR variant	-	TraesCS3D02G532400	zinc transporter 1
233	SR_E4	AX-94681641	3D	175.97	3A : 739951164	0.000176727	0.126556	0.114655	0.141007	-0.569471	3.7527	2.63523	downstream gene variant	-	TraesCS3A02G526100	unnamed protein product
234	SR_E4	AX-95239343	3D	175.97	3D : 606608814	0.000245102	0.150415	0.114655	0.13984	1.45922	3.61065	2.51849	synonymous variant	cds	TraesCS3D02G528600	UDP-D-apiose/UDP-D-xylose synthase
235	SR_E4	AX-94519105	3D	175.97	3D : 505974661	0.000263848	0.140041	0.114655	0.139577	1.52835	3.57865	2.49224	intron variant	-	TraesCS3D02G390800	aquaporin NIP3-2
236	SR_E4	AX-94862539	3D	175.97	3D : 606366088	0.000277	0.150415	0.114655	0.139404	-0.142117	3.55752	2.47493	synonymous variant	cds	TraesCS3D02G528200	villin-3 isoform X1
237	SR_E4	AX-94510916	3D	175.97	3D : 608953052	0.000355905	0.287344	0.114655	0.138514	1.3676	3.44867	2.3859	synonymous variant	cds	TraesCS3D02G533200	4-hydroxyphenylacetaldehyde oxime monooxygenase-like
238	SR_E4	AX-94882654	3D	175.97	3A : 742442789	0.000498029	0.299793	0.114655	0.137325	0.168489	3.30275	2.26698	synonymous variant	cds	TraesCS3A02G528500	telomere-binding protein 1-like isoform X1
239	SR_E4	AX-94724171	3D	178.6	3B : 818273134	4.16873e-05	0.172199	0.114655	0.146212	-1.52288	4.38	3.15569	synonymous variant	cds	TraesCS3B02G595100	Zinc transporter 1
240	SR_E4	AX-95224631	3D	178.6	3B : 812726387	0.000131738	0.120332	0.114655	0.14206	-0.867134	3.88029	2.74047	missense variant	cds	TraesCS3B02G586300	putative root cap protein 1
241	SR_E4	AX-95632354	3D	178.6	3D : 607089332	0.00064167	0.167012	0.114655	0.136431	2.10309	3.19269	2.17764	missense variant	cds	TraesCS3D02G530500	pentatricopeptide repeat-containing protein At3g48250, chloroplastic
242	SR_E4	AX-94897136	4A	188.85	1B : 164832742	4.74646e-05	0.169087	0.114655	0.145741	-0.698826	4.32363	3.10862	intergenic variant	-	-	---NA---
243	SR_E4	AX-94516693	4D	0	4A : 602950553	0.000801828	0.26556	0.114655	0.135648	-0.919291	3.09592	2.09934	intergenic variant	-	-	Sex determination protein tasselseed-2
244	SR_E4	AX-94560538	5A	59.99	5A : 689916469	7.68781e-05	0.0788382	0.114655	0.143997	-3.44899	4.1142	2.93424	3 prime UTR variant	-	TraesCS5A02G532000	probable apyrase 3
245	SR_E4	AX-94519690	5A	59.99	NA : NA	0.000173488	0.0684647	0.114655	0.141074	2.14597	3.76073	2.64185	-	-	-	-
246	SR_E4	AX-94386526	5A	59.99	5A : 691027969	0.000281475	0.0715768	0.114655	0.139347	-3.77729	3.55056	2.46923	intron variant	-	TraesCS5A02G533900	transcription factor bHLH35-like [Aegilops tauschii subsp. tauschii]
247	SR_E4	AX-94993840	5A	59.99	5A : 690187326	0.000357818	0.0518672	0.114655	0.138495	-1.14613	3.44634	2.384	synonymous variant	cds	TraesCS5A02G532500	mediator of RNA polymerase II transcription subunit 12 isoform X1
248	SR_E4	AX-94453668	5A	59.99	5A : 691027878	0.000527863	0.0674274	0.114655	0.137119	1.54818	3.27748	2.24644	intron variant	-	TraesCS5A02G533900	transcription factor bHLH35-like [Aegilops tauschii subsp. tauschii]
249	SR_E4	AX-94459834	5B	233.87	1B : 198549850	0.000372556	0.175311	0.114655	0.138352	-0.849459	3.42881	2.36968	intergenic variant	-	-	flocculation protein FLO11-like
250	SR_E4	AX-94677476	5B	270.33	5B : 690471398	0.000556925	0.239627	0.114655	0.13693	-2.25297	3.2542	2.22754	synonymous variant	cds	TraesCS5B02G534000	putative receptor-like protein kinase
251	SR_E4	AX-94426734	6B	62.83	1B : 229966253	0.000429192	0.182573	0.114655	0.137851	-0.960914	3.36735	2.31957	intergenic variant	-	-	hypothetical protein TRIUR3_10931
252	SR_E4	AX-95195498	7B	147.48	7A : 205456567	0.000136063	0.255187	0.114655	0.141944	0.563222	3.86626	2.72888	missense variant	cds	TraesCS7A02G233500	isoflavone reductase-like protein
