# Supplementary material for: Genome-Wide Association Studies in Diverse Spring Wheat Panel for Stripe, Stem, and Leaf Rust Resistance
Source: Front Plant Sci. 2020 Jun 3;11:748. doi: 10.3389/fpls.2020.00748 (PMC7286347; doi:10.3389/fpls.2020.00748)
Supplement: TABLE S11 — Putative QTLs identified significantly associated with adult plant stage disease response against the three rusts. [file Table_11.XLSX]

## Sheet: stripe rust
Supplementary Table S11: Putative QTLs identified significantly associated with adult plant stage disease response against the three rusts
Sl.No.	Putative QTL	Representative SNP							Associated SNPs		-log10(p)
		SNP (35K)	Chrom	Position (cM)	IWGSC physical position (bp)	Allele	MAF	R2(%)		No.of MTAs	YR_E1	YR_E2	YR_E3	YR_E4
1	QYr.ramp-1A.2	AX-94433739	1A	75.74	1B: 558227116	C(381)/G(90)	0.191083	2.00334	-	1	-	-	-	3.1112
2	QYr.ramp-1B.3	AX-95222999	1B	24.64	1D: 238059533	A(405)/C(77)	0.160455	2.15213	AX-94903617	2	3.0259	3.3988	-	-
3	QYr.ramp-1B.4	AX-94515822	1B	61.73	1B: 638930477	C(36)/G(440)	0.0809129	2.42-3.55	AX-94765876	6	-	-	4.1825	5.0791
4	QYr.ramp-1D.1	AX-94508418	1D	3.38	1D: 1036478	T(448)/C(26)	0.059499	2.14-2.44	-	2	3.4973	3.7765	-	-
5	QYr.ramp-1D.3	AX-94444583	1D	95.56-95.70	1D: 34619199	A(93)/G(386)	0.195426	2.19075	AX-94918964	4	-	-	3.6071	3.0063
6	QYr.ramp-2A.4	AX-94463225	2A	179.61	2A: 764089951	A(77)/C(391)	0.17086	1.81634	-	1	3.0502	-	-	-
7	QYr.ramp-2B.3	AX-94761935	2B	88.33	2B: 161416933	C(43)/G(440)	0.0890269	1.87-2.09	-	2	3.4389	-	3.1554	-
8	QYr.ramp-2B.4	AX-94545384	2B	104.59	2D: 592629562	T(364)/C(116)	0.241667	2.00978	-	1	-	-	3.3528	-
9	QYr.ramp-2B.5	AX-94679036	2B	161.65	2D: 648208509	T(360)/C(97)	0.227743	1.7801	-	1	-	-	3.0273	-
10	QYr.ramp-2D.1	AX-94842790	2D	25.72	2D: 9883186	T(22)/C(453)	0.0529046	1.81-2.59	-	5	3.0408	3.4617	3.4908	3.8662
11	QYr.ramp-3A.1	AX-94798506	3A	198.54	3D: 586957766	C(154)/G(326)	0.320833	2.06553	-	1	-	-	-	3.1923
12	QYr.ramp-3B.3	AX-94541758	3B	85.27	3B: 219469914	A(123)/G(348)	0.261653	2.10-2.59	-	3	4.1191	3.333	-	-
13	QYr.ramp-3B.4	AX-94680284	3B	245.57	3B: 819956192	T(255)/C(221)	0.464286	2.08-2.62	-	2	3.4187	4.0166	-	-
14	QYr.ramp-4A.1	AX-94437374	4A	56.59	4A: 40442420	A(33)/G(442)	0.0739583	2.19-2.27	-	4	-	-	3.6111	3.4591
15	QYr.ramp-4B	AX-94997694	4B	92.16	4B: 34789538	T(452)/C(30)	0.063147	1.76584	-	1	-	-	3.007	-
16	QYr.ramp-5A.2	AX-95684352	5A	70.36-73.80	5A: 439447230	A(76)/G(400)	0.161795	1.85-1.99	AX-95002679	3	3.2955	-	3.2128	-
17	QYr.ramp-5B.5	AX-94822453	5B	210.93	5B: 639737446	T(51)/C(426)	0.110996	2.11299	-	1	-	-	-	3.2539
18	QYr.ramp-6A.1	AX-94800842	6A	0	6D: 6134051	C(307)/G(175)	0.363071	3.11236	-	6	-	-	-	4.5295
19	QYr.ramp-6A.2	AX-94739464	6A	80.46	6D: 52290825	T(290)/C(190)	0.395833	2.10568	-	1	-	-	-	3.2444
20	QYr.ramp-6A.5	AX-94593390	6A	217.8	6A: 609258178	T(69)/C(385)	0.169456	1.95067	-	1	-	3.1285	-	-
21	QYr.ramp-6B.2	AX-94424011	6B	109.86	6B: 696468234	C(83)/G(392)	0.179461	2.30007	-	1	3.7241	-	-	-
22	QYr.ramp-6B.3	AX-94638655	6B	142.73	6B: 560801634	T(265)/C(215)	0.447917	1.95952	-	1	-	3.1403	-	-
23	QYr.ramp-6B.4	AX-95209190	6B	147.99	6B: 714634899	C(24)/G(401)	0.10148	2.53-3.55	AX-94777981	4	4.5647	5.2201	-	-
24	QYr.ramp-6D.1	AX-94953259	6D	0	NA	T(274)/G(192)	0.413502	1.93-2.02	-	2	-	-	3.2415	3.1352
25	QYr.ramp-6D.2	AX-95215612	6D	17.65	6B: 701981964	C(87)/G(385)	0.184322	1.80-2.39	AX-95632341	12	-	-	3.5407	3.6068
26	QYr.ramp-6D.3	AX-94385810	6D	173.03-175.55	6D: 5174427	T(37)/C(436)	0.0852391	2.20-2.53	-	4	-	-	3.6192	3.786
27	QYr.ramp-6D.4	AX-95176310	6D	183.03	6D: 3420905	A(415)/G(62)	0.130753	2.09-2.22	-	2	-	-	3.4617	3.3988
28	QYr.ramp-7A.2	AX-94632718	7A	196.24	3A: 610537893	A(266)/G(204)	0.434043	1.95624	-	1	-	-	-	3.0498
29	QYr.ramp-7D.2	AX-95205886	7D	6.96-10.82	7D: 5378529	T(369)/C(107)	0.22479	1.20-2.09	-	3	-	-	3.4674	3.1032

## Sheet: leaf rust
Supplementary Table S11: Putative QTLs identified significantly associated with adult plant stage disease response against the three rusts
Sl.No.	Putative QTL	Representative SNP							Associated SNPs		-log10(p)
		SNP (35K)	Chrom	Position (cM)	IWGSC physical position (bp)	Allele	MAF	R2(%)		No.of MTAs	LR_E1	LR_E2	LR_E3	LR_E4
1	QLr.ramp-1A.2	AX-95080736	1A	72.25-74.11	1A: 53897975	A(428)/G(45)	0.101871	2.50-2.72	-	11	4.5164	4.098	-	4.5249
2	QLr.ramp-1B.1	AX-95092361	1B	0.79	1B: 1434060	A(296)/C(185)	0.384615	1.77-2.59	AX-94456747, AX-95222141	5	-	3.5824	3.8295	3.7671
3	QLr.ramp-1B.2	AX-94692514	1B	8.24	1B: 11633627	C(266)/G(212)	0.443515	2.55216	AX-94997422	4	-	-	3.776	3.089
4	QLr.ramp-1B.3	AX-94517050	1B	24.64-26.22	NA	C(425)/G(48)	0.103992	5.02726	AX-94571235, AX-94538509	26	5.8111	-	6.8053	3.0183
5	QLr.ramp-1B.8	AX-94994679	1B	125.04	1D: 479737729	A(51)/G(420)	0.10828	1.73735	-	1	-	3.00665	-	-
6	QLr.ramp-1D	AX-94541931	1D	3.38	1D: 472209	A(360)/G(113)	0.238901	2.35-3.37	AX-94641589	6	4.0322	5.3001	-	3.0538
7	QLr.ramp-2A.1	AX-94808948	2A	1.59	2B: 6309459	C(421)/G(62)	0.128364	2.32245	-	1	-	-	3.48498	-
8	QLr.ramp-2A.3	AX-94934815	2A	83.6	2D: 431514189	C(352)/G(130)	0.26971	2.50267	-	1	-	-	-	4.21569
9	QLr.ramp-2A.4	AX-94859349	2A	166.43-168.32	2A: 752092704	C(371)/G(111)	0.23029	2.19682	-	4	-	-	-	3.7702
10	QLr.ramp-2A.5	AX-94995671	2A	176.07	2A: 779645168	T(166)/C(309)	0.349474	1.66461	-	1	3.0071	-	-	-
11	QLr.ramp-2B.7	AX-94962080	2B	103.81-104.59	2A: 710359888	T(297)/G(181)	0.378661	2.22439	AX-95019501, AX-95149329	7	3.8429	3.7829	-	3.0912
12	QLr.ramp-2B.8	AX-94481202	2B	126.67	2B: 773349577	A(29)/G(448)	0.0617155	2.48-3.62	-	3	5.0863	5.6499	3.69	-
13	QLr.ramp-2B.9	AX-94876871	2B	182.52	7D: 545216940	A(65)/C(416)	0.135135	2.61707	-	1	-	-	3.85784	-
14	QLr.ramp-3A.1	AX-94394356	3A	30.91	3A: 25938598	A(340)/C(136)	0.286611	1.90-1.94	-	2	-	3.3009	-	3.3312
15	QLr.ramp-3A.3	AX-94715241	3A	84.43	3A: 536638217	A(112)/G(363)	0.235789	1.75704	-	1	3.1466	-	-	-
16	QLr.ramp-3A.7	AX-94611599	3A	248.16-250.41	3B: 813951121	T(449)/C(27)	0.0567227	1.96614	-	4	-	3.3362	-	-
17	QLr.ramp-3B.2	AX-95136971	3B	15.68	3B: 19869754	T(164)/C(314)	0.343096	1.71009	-	1	3.0758	-	-	-
18	QLr.ramp-3B.3	AX-94741529	3B	29.81	3A: 19559964	A(38)/G(437)	0.08	2.45615	-	1	-	-	-	4.14825
19	QLr.ramp-3B.6	AX-94925132	3B	117.54	3D: 558724323	T(359)/C(105)	0.226293	1.75-1.99	-	2	3.1401	-	3.0643	-
20	QLr.ramp-3B.7	AX-95098575	3B	128.62	3D: 564309772	A(153)/G(321)	0.322785	1.70207	-	1	3.0637	-	-	-
21	QLr.ramp-3D.1	AX-94752046	3D	91.95	NA	T(398)/G(83)	0.172557	1.79939	-	1	-	3.09635	-	-
22	QLr.ramp-3D.2	AX-94497274	3D	110.02	3A: 703396085	A(139)/G(328)	0.297645	2.41766	-	1	-	-	3.60588	-
23	QLr.ramp-3D.4	AX-94874313	3D	160.44-167.71	3D: 598011380	A(414)/G(67)	0.140041	1.90576	-	2	-	3.2496	-	-
24	QLr.ramp-3D.5	AX-94962712	3D	169.4	NA	T(64)/C(416)	0.133333	1.85093	-	2	-	3.1707	-	-
25	QLr.ramp-3D.6	AX-94862539	3D	175.97-178.60	3D: 606366088	A(407)/G(69)	0.147182	1.97457	-	4	-	3.3483	-	-
26	QLr.ramp-4A.4	AX-94708164	4A	214.72	7A: 653444	A(131)/G(343)	0.276842	2.44-3.61	-	4	5.8523	4.0148	3.9499	4.7453
27	QLr.ramp-4B.2	AX-94465045	4B	89.57	4D: 307149099	A(394)/G(87)	0.180873	1.74761	-	1	3.1324	-	-	-
28	QLr.ramp-4B.4	AX-94890286	4B	140.15	4B: 3734072	C(55)/G(406)	0.119306	1.89414	-	1	3.3523	-	-	-
29	QLr.ramp-5A	AX-94889598	5A	12.25-16.13	5B: 582893516	A(226)/C(256)	0.46888	2.07889	AX-95168494	2	3.6276	-	-	3.1295
30	QLr.ramp-5B.2	AX-94515669	5B	161.41-161.85	5B: 548752131	T(316)/C(156)	0.333333	2.25548	AX-94996993	4	-	3.7482	3.1212	-
31	QLr.ramp-5B.4	AX-94914862	5B	206.02	5B: 576924305	T(115)/G(366)	0.239085	1.92551	-	1	3.3992	-	-	-
32	QLr.ramp-5B.5	AX-95250503	5B	277.56	5D: 553459246	T(175)/C(300)	0.368421	1.70321	-	1	3.0654	-	-	-
33	QLr.ramp-6A.1	AX-94653398	6A	0.00-0.82	6A: 4678856	T(157)/G(316)	0.334719	1.74-2.67	AX-94585745, AX-94800842	14	3.9121	3.5047	3.9293	3.7568
34	QLr.ramp-6A.2	AX-94629598	6A	80.46	6A: 61036747	A(448)/C(32)	0.0693582	2.31666	-	1	-	-	3.4776	-
35	QLr.ramp-6A.4	AX-95147877	6A	217.80-221.75	6A: 615468963	T(87)/C(385)	0.186316	1.83-2.04	AX-94411794, AX-95014734	6	3.1277	3.3368	-	3.5439
36	QLr.ramp-6B.3	AX-94434901	6B	98.87	6B: 690967366	T(47)/C(427)	0.10251	1.86749	-	1	-	3.19453	-	-
37	QLr.ramp-6B.4	AX-94969197	6B	109.86	6B: 696355708	A(87)/T(391)	0.182008	1.683	-	1	3.0349	-	-	-
38	QLr.ramp-6B.5	AX-94638655	6B	142.73	6B: 560801634	T(265)/C(215)	0.447917	1.75-2.53	-	2	4.294	3.027	-	-
39	QLr.ramp-6B.6	AX-94877284	6B	147.99-150.38	6D: 467912559	T(393)/C(76)	0.162047	1.84-2.73	-	4	3.1583	4.5831	-	-
40	QLr.ramp-6B.7	AX-94892795	6B	160.10-160.24	6B: 715708082	C(351)/G(130)	0.27027	2.18985	-	3	3.7919	-	-	-
41	QLr.ramp-6D.1	AX-94805944	6D	18.24	6A: 606766062	T(68)/C(413)	0.141372	2.11372	-	1	-	-	3.21842	-
42	QLr.ramp-6D.3	AX-95176310	6D	183.03	6D: 3420905	A(415)/G(62)	0.130753	2.16342	-	1	-	-	-	3.72135
43	QLr.ramp-7B.1	AX-95109168	7B	1.72-2.51	4B: 453234662	A(286)/G(174)	0.378261	1.69-2.21	AX-94767893, AX-94617870	5	3.8311	3.3579	3.0418	3.1978
44	QLr.ramp-7D.2	AX-94674448	7D	18.37	7D: 72941448	T(69)/C(408)	0.146875	1.94-2.79	-	4	3.4277	-	4.0777	-
45	QLr.ramp-7D.3	AX-95014664	7D	59.21	7D: 103332125	A(50)/G(432)	0.103734	2.50022	-	1	-	-	3.71039	-
set 1	marker in LD r2 > 0.8

## Sheet: stem rust
Supplementary Table S11: Putative QTLs identified significantly associated with adult plant stage disease response against the three rusts
Sl.No.	Putative QTL	Representative SNP							Associated SNPs		-log10(p)
		SNP (35K)	Chrom	Position (cM)	IWGSC physical position (bp)	Allele	MAF	R2(%)		No.of MTAs	SR_E1	SR_E2	SR_E3	SR_E4
1	QSr.ramp-1A.1	AX-94629244	1A	54.04-58.94	1B: 24160696	T(355)/C(122)	0.255765	2.76-4.07	AX-94831912	16	-	5.5236	3.8788	3.9088
2	QSr.ramp-1A.2	AX-95092467	1A	74.11-74.86	1B: 423963931	T(389)/C(92)	0.191268	3.7992	AX-94739433, AX-94845461	17	-	3.6209	3.579	5.1442
3	QSr.ramp-1B.2	AX-95108068	1B	8.24-9.93	1D: 340239	A(376)/G(87)	0.187905	2.19-2.63	AX-94602901	12	3.6636	3.7892	3.7174	3.5776
4	QSr.ramp-1B.3	AX-94518139	1B	15.65	1D: 20056654	C(384)/G(92)	0.193277	2.06-2.46	-	3	-	3.5756	3.5198	3.0799
5	QSr.ramp-1B.4	AX-94608698	1B	24.64-26.22	1A: 290555517	A(333)/G(145)	0.303347	1.81-2.83	AX-94414930, AX-94538509	34	4.4578	4.1201	4.6302	3.7215
6	QSr.ramp-1D.1	AX-94842940	1D	1.69	1B: 4346776	A(88)/G(394)	0.182573	1.96-2.60	-	3	-	3.7503	3.3773	3.3816
7	QSr.ramp-1D.2	AX-94911855	1D	30.82-35.95	1A: 9642773	A(387)/G(91)	0.190377	1.68-2.57	AX-94722864	8	3.1839	3.9222	4.0705	3.4796
8	QSr.ramp-1D.3	AX-94546280	1D	76.08	1B: 36268407	T(91)/C(368)	0.200216	1.57-3.24	-	4	3.0095	3.3603	5.209	4.1243
9	QSr.ramp-1D.4	AX-94842331	1D	95.7	1B: 226358121	T(395)/C(88)	0.182195	1.88-2.52	-	3	-	3.6553	3.2692	3.3673
10	QSr.ramp-1D.5	AX-94965765	1D	140.84	5D: 335126543	C(191)/G(290)	0.397089	2.14	-	1	-	3.17637	-	-
11	QSr.ramp-2A.2	AX-94440806	2A	83.23	2A: 147536397	A(182)/C(291)	0.385504	1.81955	-	2	3.4085	-	-	-
12	QSr.ramp-2B.1	AX-94405643	2B	9.51	2B: 17229901	T(206)/C(261)	0.441239	2.10342	-	2	-	-	-	3.1009
13	QSr.ramp-2B.6	AX-94637676	2B	102.12-104.59	7A: 670961747	T(86)/C(396)	0.178423	2.07-2.26	AX-94623285	5	3.2455	3.3308	-	3.0644
14	QSr.ramp-2B.7	AX-94784324	2B	126.67	2B: 766179620	T(215)/C(265)	0.447917	1.70818	AX-94481202	2	3.461	3.465	-	-
15	QSr.ramp-2B.8	AX-94857027	2B	182.52	2A: 762591773	C(382)/G(97)	0.203125	1.60296	-	1	3.06337	-	-	-
16	QSr.ramp-3A.3	AX-95142468	3A	84.43	3B: 542550002	T(211)/C(264)	0.444211	2.16281	-	1	-	3.20955	-	-
17	QSr.ramp-3A.5	AX-95087614	3A	170.08	3D: 565560027	C(436)/G(4)	0.05	2.34818	-	1	-	-	-	3.40246
18	QSr.ramp-3A.6	AX-95226287	3A	239.09	3D: 607097564	T(50)/C(426)	0.105042	1.83-3.83	-	4	3.4185	4.0281	6.0299	4.1187
19	QSr.ramp-3A.7	AX-94883935	3A	250.41	3B: 816277464	A(428)/C(54)	0.112033	2.39-3.16	-	3	-	3.4977	5.1024	3.4855
20	QSr.ramp-3B.1	AX-94479164	3B	0.79	3B: 6220158	A(106)/G(375)	0.220374	1.89	AX-94573417, AX-94581339	5	3.5179	3.3687	3.2188	3.439
21	QSr.ramp-3B.6	AX-94915269	3B	204.37	3D: 597939560	C(428)/G(50)	0.104603	2.43-2.67	-	5	-	3.5456	4.4059	3.7619
22	QSr.ramp-3B.7	AX-94805563	3B	245.19-245.57	3A: 742613031	T(47)/C(434)	0.0977131	1.96-4.18	-	5	3.6265	4.5159	6.5041	4.532
23	QSr.ramp-3D.1	AX-94901185	3D	76.05	1B: 212430754	T(374)/C(88)	0.202083	2.02-2.06	-	2	-	3.0328	-	3.0419
24	QSr.ramp-3D.2	AX-94874313	3D	160.44-167.71	3D: 598011380	A(414)/G(67)	0.140041	2.09-2.40	AX-94391473	6	4.1716	-	5.2554	3.4058
25	QSr.ramp-3D.3	AX-94436339	3D	167.71-169.40	3D: 600157267	T(416)/G(47)	0.116424	2.28-3.79	-	9	4.1324	4.7983	5.9778	4.2819
26	QSr.ramp-3D.4	AX-95224631	3D	175.97-178.60	3B: 812726387	A(55)/G(422)	0.115304	1.83-3.53	AX-94681641, AX-94724171	52	4.1038	4.3769	5.6016	4.3799
27	QSr.ramp-4A.2	AX-94897136	4A	188.85	1B: 164832742	A(72)/G(392)	0.155172	2.27-3.33	-	3	-	4.646	3.8328	4.3236
28	QSr.ramp-4A.3	AX-94508043	4A	214.31	7A: 724135662	T(67)/C(415)	0.139004	2.30524	AX-94630583	2	3.1965	3.387	-	-
29	QSr.ramp-4B	AX-94629926	4B	111.19	4B: 14014497	A(174)/T(304)	0.364301	2.25709	-	2	4.0958	-	-	-
30	QSr.ramp-4D.1	AX-94516693	4D	0	4A: 602950553	T(352)/C(125)	0.262055	1.79-2.10	-	2	-	-	3.137	3.0959
31	QSr.ramp-4D.2	AX-94971412	4D	49.61	4D: 206066582	T(435)/C(36)	0.0773305	2.08528	-	1	-	3.11251	-	-
32	QSr.ramp-5A.1	AX-94560538	5A	59.99	5A: 689916469	T(441)/G(35)	0.0753138	2.93424	AX-94519690	9	3.2318	-	-	4.1142
33	QSr.ramp-5B.10	AX-94823367	5B	119.49	5B: 486483898	A(433)/G(49)	0.10166	2.12675	-	1	-	-	3.62131	-
34	QSr.ramp-5B.11	AX-94459834	5B	233.87	1B: 198549850	C(79)/G(393)	0.17086	1.70-3.06	-	3	-	4.3091	3.0007	3.4288
35	QSr.ramp-5B.5	AX-94677476	5B	270.33	5B: 690471398	T(114)/C(366)	0.238589	2.22754	-	1	-	-	-	3.2542
36	QSr.ramp-6A.2	AX-94654932	6A	183.23	6D: 458759911	A(144)/G(335)	0.300626	1.96511	-	6	3.6386	-	-	-
37	QSr.ramp-6A.3	AX-95226309	6A	190.38	6D: 460572468	T(405)/G(74)	0.154489	2.4268	-	1	4.35934	-	-	-
38	QSr.ramp-6A.4	AX-95197581	6A	201.9	6A: 603136585	A(159)/T(314)	0.337526	1.7467	-	1	3.29286	-	-	-
39	QSr.ramp-6A.5	AX-94485764	6A	215.37	6D: 461712181	A(381)/T(99)	0.20625	1.62531	-	1	3.09916	-	-	-
40	QSr.ramp-6B.2	AX-94426734	6B	62.83	1B: 229966253	T(395)/C(88)	0.182195	1.88-2.52	-	3	-	3.6553	3.2692	3.3673
41	QSr.ramp-6B.3	AX-94877284	6B	147.99	6D: 467912559	T(393)/C(76)	0.162047	3.00742	-	2	5.2503	-	-	-
42	QSr.ramp-6D	AX-94805944	6D	18.24-18.61	6A: 606766062	T(68)/C(413)	0.141372	2.55854	AX-94409568	3	4.5629	3.6741	3.9384	-
43	QSr.ramp-7A.1	AX-94844913	7A	29.86	7A: 8778152	A(182)/G(292)	0.384211	2.2732	-	2	-	3.3472	-	-
44	QSr.ramp-7B.4	AX-95195498	7B	147.48	7A: 205456567	A(116)/G(352)	0.247863	2.72888	-	1	-	-	-	3.86626
set 1	marker in LD r2 > 0.8
set 2	marker in LD r2 > 0.8
set 3	marker in LD r2 > 0.8
