# Supplementary material for: Genome-Wide Association Studies in Diverse Spring Wheat Panel for Stripe, Stem, and Leaf Rust Resistance
Source: Front Plant Sci. 2020 Jun 3;11:748. doi: 10.3389/fpls.2020.00748 (PMC7286347; doi:10.3389/fpls.2020.00748)
Supplement: TABLE S12 — Putative QTL observed at seedling and adult plant stage for the three rusts. [file Table_12.XLSX]

## Sheet: Stripe rust
Supplementary Table S12: Putative QTL observed at seedling and adult plant stage for the three rusts
Sl.No	Seedling stage		Chromosome	Position (cM)	Adult plant stage
	Putative QTL	Representative SNP			Putative QTL	Representative SNP
1	QYr.ramp-1A.1	AX-94448779	1A	57.21-58.94	-	-
2	QYr.ramp-1A.2	AX-94845461	1A	74.11-75.74	QYr.ramp-1A.2	AX-94433739
3	QYr.ramp-1B.1	AX-95119512	1B	8.24-9.93	-	-
4	QYr.ramp-1B.2	AX-95171223	1B	13.34-15.65	-	-
5	QYr.ramp-1B.3	AX-94768106	1B	23.90-26.22	QYr.ramp-1B.3	AX-95222999
6	QYr.ramp-1B.4	AX-94531716	1B	61.73	QYr.ramp-1B.4	AX-94515822
7	QYr.ramp-1D.1	AX-94842940	1D	0.00-3.38	QYr.ramp-1D.1	AX-94508418
8	QYr.ramp-1D.2	AX-94911855	1D	34.26-35.95	-	-
9	QYr.ramp-1D.3	AX-94842331	1D	95.56-95.70	QYr.ramp-1D.3	AX-94444583
10	QYr.ramp-2A.1	AX-94691448	2A	0.00-1.59	-	-
11	QYr.ramp-2A.2	AX-95180361	2A	83.23	-	-
12	QYr.ramp-2A.3	AX-94510228	2A	109.28	-	-
13	-	-	2A	179.61	QYr.ramp-2A.4	AX-94463225
14	QYr.ramp-2B.1	AX-94598642	2B	0	-	-
15	QYr.ramp-2B.2	AX-95178463	2B	19.91	-	-
16	-	-	2B	88.33	QYr.ramp-2B.3	AX-94761935
17	QYr.ramp-2B.4	AX-94637676	2B	102.12-104.59	QYr.ramp-2B.4	AX-94545384
18	-	-	2B	161.65	QYr.ramp-2B.5	AX-94679036
19	QYr.ramp-2D.1	AX-94681986	2D	25.72	QYr.ramp-2D.1	AX-94842790
20	QYr.ramp-2D.2	AX-94429703	2D	208.85	-	-
21	-	-	3A	198.54	QYr.ramp-3A.1	AX-94798506
22	QYr.ramp-3A.2	AX-94480206	3A	209.17	-	-
23	QYr.ramp-3B.1	AX-94573417	3B	0.79-2.24	-	-
24	QYr.ramp-3B.2	AX-94504173	3B	7.51	-	-
25	-	-	3B	85.27	QYr.ramp-3B.3	AX-94541758
26	QYr.ramp-3B.4	AX-94680284	3B	245.57	QYr.ramp-3B.4	AX-94680284
27	QYr.ramp-3D	AX-94901185	3D	76.05	-	-
28	-	-	4A	56.59	QYr.ramp-4A.1	AX-94437374
29	QYr.ramp-4A.2	AX-94897136	4A	188.85	-	-
30	-	-	4B	92.16	QYr.ramp-4B	AX-94997694
31	QYr.ramp-5A.1	AX-95229410	5A	12.21-12.25	-	-
32	-	-	5A	70.36-73.80	QYr.ramp-5A.2	AX-95684352
33	QYr.ramp-5A.3	AX-94574941	5A	81.74	-	-
34	QYr.ramp-5B.1	AX-94414150	5B	27.35	-	-
35	QYr.ramp-5B.2	AX-94833986	5B	47.73	-	-
36	QYr.ramp-5B.3	AX-94523405	5B	115.02	-	-
37	QYr.ramp-5B.4	AX-94489094	5B	190.67	-	-
38	-	-	5B	210.93	QYr.ramp-5B.5	AX-94822453
39	QYr.ramp-5B.6	AX-94459834	5B	233.87	-	-
40	QYr.ramp-5B.7	AX-94677476	5B	270.33	-	-
41	QYr.ramp-6A.1	AX-95685387	6A	0	QYr.ramp-6A.1	AX-94800842
42	QYr.ramp-6A.2	AX-94644583	6A	80.46	QYr.ramp-6A.2	AX-94739464
43	QYr.ramp-6A.3	AX-95244152	6A	102.4	-	-
44	QYr.ramp-6A.4	AX-95249717	6A	197.52	-	-
45	QYr.ramp-6A.5	AX-94926681	6A	217.8-221.75	QYr.ramp-6A.5	AX-94593390
46	QYr.ramp-6B.1	AX-94426734	6B	62.83	-	-
47	-	-	6B	109.86	QYr.ramp-6B.2	AX-94424011
48	-	-	6B	142.73	QYr.ramp-6B.3	AX-94638655
49	-	-	6B	147.99	QYr.ramp-6B.4	AX-95209190
50	-	-	6D	0	QYr.ramp-6D.1	AX-94953259
51	QYr.ramp-6D.2	AX-94409568	6D	17.65-18.61	QYr.ramp-6D.2	AX-95215612
52	-	-	6D	173.03-175.55	QYr.ramp-6D.3	AX-94385810
53	-	-	6D	183.03	QYr.ramp-6D.4	AX-95176310
54	QYr.ramp-7A.1	AX-95128230	7A	29.86-30.27	-	-
55	-	-	7A	196.24	QYr.ramp-7A.2	AX-94632718
56	QYr.ramp-7B.1	AX-95109168	7B	1.72	-	-
57	QYr.ramp-7B.2	AX-94848105	7B	18.98	-	-
58	QYr.ramp-7B.3	AX-95257093	7B	136.95	-	-
59	QYr.ramp-7B.4	AX-94482257	7B	145.15	-	-
60	QYr.ramp-7B.5	AX-94551572	7B	152.04	-	-
61	QYr.ramp-7B.6	AX-94383090	7B	132.83-134.52	-	-
62	QYr.ramp-7D.1	AX-94716527	7D	26.97	-	-
63	-	-	7D	6.96-10.82	QYr.ramp-7D.2	AX-95205886
12	Higlighted QTL represents ASR (All stage resistance) loci
17	Higlighted QTL represents APR (Adult plant resistance) loci

## Sheet: Leaf rust
Supplementary Table S12: Putative QTL observed at seedling and adult plant stage for the three rusts
Sl.No	Seedling stage		Chromosome	Position (cM)	Adult plant stage
	Putative QTL	Representative SNP			Putative QTL	Representative SNP
1	QLr.ramp-1A.1	AX-94541721	1A	54.04	-	-
2	QLr.ramp-1A.2	AX-94979481	1A	69.85-74.11	QLr.ramp-1A.2	AX-95080736
3	QLr.ramp-1A.3	AX-94473981	1A	84.76		-
4	-	-	1B	0.79	QLr.ramp-1B.1	AX-95092361
5	-	-	1B	8.24	QLr.ramp-1B.2	AX-94692514
6	QLr.ramp-1B.3	AX-94904215	1B	24.64-26.22	QLr.ramp-1B.3	AX-94517050
7	QLr.ramp-1B.4	AX-94891105	1B	35.34	-	-
8	QLr.ramp-1B.5	AX-94875666	1B	55.05	-	-
9	QLr.ramp-1B.6	AX-94894536	1B	61.73	-	-
10	QLr.ramp-1B.7	AX-94395875	1B	99.31	-	-
11	-	-	1B	125.04	QLr.ramp-1B.8	AX-94994679
12	-	-	1D	3.38	QLr.ramp-1D	AX-94541931
13	QLr.ramp-2A.1	AX-94422614	2A	1.59	QLr.ramp-2A.1	AX-94808948
14	QLr.ramp-2A.2	AX-94750740	2A	48.38	-	-
15	QLr.ramp-2A.3	AX-94538589	2A	83.23-83.60	QLr.ramp-2A.3	AX-94934815
16	-	-	2A	166.43-168.32	QLr.ramp-2A.4	AX-94859349
17	-	-	2A	176.07	QLr.ramp-2A.5	AX-94995671
18	QLr.ramp-2B.1	AX-94863443	2B	6.29	-	-
19	QLr.ramp-2B.2	AX-94388622	2B	68.63-69.05	-	-
20	QLr.ramp-2B.3	AX-94441179	2B	76.24-76.62	-	-
21	QLr.ramp-2B.4	AX-94424223	2B	80.07-82.54	-	-
22	QLr.ramp-2B.5	AX-95180258	2B	89.05	-	-
23	QLr.ramp-2B.6	AX-94507617	2B	98.42	-	-
24	QLr.ramp-2B.7	AX-94554810	2B	103.81-104.59	QLr.ramp-2B.7	AX-94962080
25	-	-	2B	126.67	QLr.ramp-2B.8	AX-94481202
26	QLr.ramp-2B.9	AX-95215133	2B	182.52-183.83	QLr.ramp-2B.9	AX-94876871
27	QLr.ramp-3A.1	AX-94631711	3A	30.91-34.35	QLr.ramp-3A.1	AX-94394356
28	QLr.ramp-3A.2	AX-94407346	3A	73.31-74.06	-	-
29	-	-	3A	84.43	QLr.ramp-3A.3	AX-94715241
30	QLr.ramp-3A.4	AX-94941121	3A	115.9	-	-
31	QLr.ramp-3A.5	AX-94563363	3A	229.06	-	-
32	QLr.ramp-3A.6	AX-95226287	3A	239.09	-	-
33	QLr.ramp-3A.7	AX-94883935	3A	248.16-250.41	QLr.ramp-3A.7	AX-94611599
34	QLr.ramp-3A.8	AX-94957332	3A	273.16	-	-
35	QLr.ramp-3B.1	AX-94731940	3B	0.79	-	-
36	-	-	3B	15.68	QLr.ramp-3B.2	AX-95136971
37	QLr.ramp-3B.3	AX-94741529	3B	29.81	QLr.ramp-3B.3	AX-94741529
38	QLr.ramp-3B.4	AX-94658662	3B	69.51	-	-
39	QLr.ramp-3B.5	AX-95176613	3B	83.69-85.27	-	-
40	-	-	3B	117.54	QLr.ramp-3B.6	AX-94925132
41	-	-	3B	128.62	QLr.ramp-3B.7	AX-95098575
42	QLr.ramp-3B.8	AX-94871275	3B	202.68-204.37	-	-
43	QLr.ramp-3B.9	AX-94977862	3B	226.84	-	-
44	QLr.ramp-3B.10	AX-94439680	3B	238.37	-	-
45	QLr.ramp-3B.11	AX-94805563	3B	245.19-245.57	-	-
46	-	-	3D	91.95	QLr.ramp-3D.1	AX-94752046
47	-	-	3D	110.02	QLr.ramp-3D.2	AX-94497274
48	QLr.ramp-3D.3	AX-94968108	3D	158.35	-	-
49	QLr.ramp-3D.4	AX-94874313	3D	160.44-167.71	QLr.ramp-3D.4	AX-94874313
50	QLr.ramp-3D.5	AX-94436339	3D	169.4	QLr.ramp-3D.5	AX-94962712
51	QLr.ramp-3D.6	AX-95224631	3D	174.29-178.60	QLr.ramp-3D.6	AX-94862539
52	QLr.ramp-3D.7	AX-95082799	3D	191.16-194.75	-	-
53	QLr.ramp-3D.8	AX-94598323	3D	201.93-203.45	-	-
54	QLr.ramp-4A.1	AX-95023434	4A	107.54	-	-
55	QLr.ramp-4A.2	AX-95630350	4A	173.16	-	-
56	QLr.ramp-4A.3	AX-94776724	4A	188.85	-	-
57	-	-	4A	214.72	QLr.ramp-4A.4	AX-94708164
58	QLr.ramp-4B.1	AX-94503463	4B	5.97	-	-
59	-	-	4B	89.57	QLr.ramp-4B.2	AX-94465045
60	QLr.ramp-4B.3	AX-94799212	4B	111.19	-	-
61	-	-	4B	140.15	QLr.ramp-4B.4	AX-94890286
62	-	-	5A	12.25-16.13	QLr.ramp-5A	AX-94889598
63	QLr.ramp-5B.1	AX-94432091	5B	45.62	-	-
64	QLr.ramp-5B.2	AX-94673667	5B	161.41-163.54	QLr.ramp-5B.2	AX-94515669
65	QLr.ramp-5B.3	AX-95097894	5B	186.1	-	-
66	-	-	5B	206.02	QLr.ramp-5B.4	AX-94914862
67	QLr.ramp-5B.5	AX-95024666	5B	277.56	QLr.ramp-5B.5	AX-95250503
68	QLr.ramp-5B.6	AX-94866863	5B	208.42-210.00	-	-
69	QLr.ramp-5B.7	AX-94480370	5B	270.33-272.82	-	-
70	QLr.ramp-5D	AX-94844425	5D	0.00-4.80	-	-
71	-	-	6A	0.00-0.82	QLr.ramp-6A.1	AX-94653398
72	-	-	6A	80.46	QLr.ramp-6A.2	AX-94629598
73	QLr.ramp-6A.3	AX-94418953	6A	183.23	-	-
74	-	-	6A	217.80-221.75	QLr.ramp-6A.4	AX-95147877
75	QLr.ramp-6B.1	AX-94966587	6B	28.31	-	-
76	QLr.ramp-6B.2	AX-94774307	6B	59.6-62.83	-	-
77	-	-	6B	98.87	QLr.ramp-6B.3	AX-94434901
78	-	-	6B	109.86	QLr.ramp-6B.4	AX-94969197
79	-	-	6B	142.73	QLr.ramp-6B.5	AX-94638655
80	-	-	6B	147.99-150.38	QLr.ramp-6B.6	AX-94877284
81	-	-	6B	160.10-160.24	QLr.ramp-6B.7	AX-94892795
82	-	-	6D	18.24	QLr.ramp-6D.1	AX-94805944
83	QLr.ramp-6D.2	AX-94465275	6D	83.87	-	-
84	-	-	6D	183.03	QLr.ramp-6D.3	AX-95176310
85	QLr.ramp-7A	AX-95233333	7A	27.21-29.90	-	-
86	QLr.ramp-7B.1	AX-94875849	7B	1.72-2.51	QLr.ramp-7B.1	AX-95109168
87	QLr.ramp-7B.2	AX-95234426	7B	5.22	-	-
88	QLr.ramp-7B.3	AX-94638908	7B	24.53	-	-
89	QLr.ramp-7B.4	AX-94392788	7B	162.6	-	-
90	QLr.ramp-7D.1	AX-95155989	7D	16	-	-
91	-	-	7D	18.37	QLr.ramp-7D.2	AX-94674448
92	-	-	7D	59.21	QLr.ramp-7D.3	AX-95014664
15	Higlighted QTL represents ASR (All stage resistance) loci
30	Higlighted QTL represents APR (Adult plant resistance) loci

## Sheet: Stem rust
Supplementary Table S12: Putative QTL observed at seedling and adult plant stage for the three rusts
Sl.No	Seedling stage		Chromosome	Position (cM)	Adult plant stage
	Putative QTL	Representative SNP			Putative QTL	Representative SNP
1	QSr.ramp-1A.1	AX-94448779	1A	54.04-61.06	QSr.ramp-1A.1	AX-94629244
2	QSr.ramp-1A.2	AX-94467908	1A	72.25-74.86	QSr.ramp-1A.2	AX-95092467
3	QSr.ramp-1A.3	AX-94976474	1A	86.34-88.71	-	-
4	QSr.ramp-1B.1	AX-94387787	1B	0	-	-
5	QSr.ramp-1B.2	AX-95119512	1B	8.24	QSr.ramp-1B.2	AX-95108068
6	QSr.ramp-1B.3	AX-94567638	1B	15.65	QSr.ramp-1B.3	AX-94518139
7	QSr.ramp-1B.4	AX-94608698	1B	23.90-26.22	QSr.ramp-1B.4	AX-94608698
8	QSr.ramp-1D.1	AX-94842940	1D	0.00-1.69	QSr.ramp-1D.1	AX-94842940
9	QSr.ramp-1D.2	AX-95015596	1D	30.82-35.95	QSr.ramp-1D.2	AX-94911855
10	QSr.ramp-1D.3	AX-94546280	1D	72.10-76.08	QSr.ramp-1D.3	AX-94546280
11	QSr.ramp-1D.4	AX-94842331	1D	95.7	QSr.ramp-1D.4	AX-94842331
12	-	-	1D	140.84	QSr.ramp-1D.5	AX-94965765
13	QSr.ramp-2A.1	AX-94850836	2A	1.59	-	-
14	QSr.ramp-2A.2	AX-94839969	2A	83.23	QSr.ramp-2A.2	AX-94440806
15	QSr.ramp-2A.3	AX-95237347	2A	176.07	-	-
16	QSr.ramp-2B.1	AX-94492158	2B	9.51	QSr.ramp-2B.1	AX-94405643
17	QSr.ramp-2B.2	AX-95128254	2B	34.42-36.01	-	-
18	QSr.ramp-2B.3	AX-95170554	2B	76.24	-	-
19	QSr.ramp-2B.4	AX-94747312	2B	84.83	-	-
20	QSr.ramp-2B.5	AX-95180258	2B	89.05	-	-
21	QSr.ramp-2B.6	AX-94778579	2B	102.12-104.59	QSr.ramp-2B.6	AX-94637676
22	QSr.ramp-2B.7	AX-95241239	2B	126.67	QSr.ramp-2B.7	AX-94784324
23	-	-	2B	182.52	QSr.ramp-2B.8	AX-94857027
24	QSr.ramp-3A.1	AX-94407346	3A	70.27-74.06	-	-
25	QSr.ramp-3A.2	AX-95147942	3A	77.94	-	-
26	QSr.ramp-3A.3	AX-94659266	3A	84.43	QSr.ramp-3A.3	AX-95142468
27	QSr.ramp-3A.4	AX-95632270	3A	115.9	-	-
28	-	-	3A	170.08	QSr.ramp-3A.5	AX-95087614
29	QSr.ramp-3A.6	AX-95226287	3A	239.09	QSr.ramp-3A.6	AX-95226287
30	QSr.ramp-3A.7	AX-94883935	3A	250.41	QSr.ramp-3A.7	AX-94883935
31	QSr.ramp-3B.1	AX-94573417	3B	0.79	QSr.ramp-3B.1	AX-94479164
32	QSr.ramp-3B.2	AX-94566571	3B	9.04	-	-
33	QSr.ramp-3B.3	AX-94779453	3B	83.69-85.27	-	-
34	QSr.ramp-3B.4	AX-95012599	3B	102.86	-	-
35	QSr.ramp-3B.5	AX-94977862	3B	226.84	-	-
36	QSr.ramp-3B.6	AX-94871275	3B	202.68-204.37	QSr.ramp-3B.6	AX-94915269
37	QSr.ramp-3B.7	AX-94805563	3B	245.19-245.57	QSr.ramp-3B.7	AX-94805563
38	QSr.ramp-3D.1	AX-94901185	3D	76.05	QSr.ramp-3D.1	AX-94901185
39	QSr.ramp-3D.2	AX-94874313	3D	160.44-167.71	QSr.ramp-3D.2	AX-94874313
40	QSr.ramp-3D.3	AX-94436339	3D	167.71-169.40	QSr.ramp-3D.3	AX-94436339
41	QSr.ramp-3D.4	AX-94681641	3D	174.67-178.60	QSr.ramp-3D.4	AX-95224631
42	QSr.ramp-4A.1	AX-94426996	4A	133.37	-	-
43	QSr.ramp-4A.2	AX-94897136	4A	188.85	QSr.ramp-4A.2	AX-94897136
44	-	-	4A	214.31	QSr.ramp-4A.3	AX-94508043
45	QSr.ramp-4B	AX-94751334	4B	111.19	QSr.ramp-4B	AX-94629926
46	-	-	4D	0	QSr.ramp-4D.1	AX-94516693
47	-	-	4D	49.61	QSr.ramp-4D.2	AX-94971412
48	QSr.ramp-5A.1	AX-94519690	5A	59.99	QSr.ramp-5A.1	AX-94560538
49	QSr.ramp-5A.2	AX-94458300	5A	67.62	-	-
50	QSr.ramp-5A.3	AX-94472861	5A	90.15-91.37	-	-
51	QSr.ramp-5B.1	AX-95173339	5B	0	-	-
52	QSr.ramp-5B.2	AX-94858947	5B	97.55	-	-
53	QSr.ramp-5B.3	AX-95178584	5B	103.09-104.00	-	-
54	QSr.ramp-5B.4	AX-94458244	5B	112.70-115.02	-	-
55	-	-	5B	119.49	QSr.ramp-5B.5	AX-94823367
56	QSr.ramp-5B.6	AX-95631111	5B	122.18	-	-
57	QSr.ramp-5B.7	AX-95209196	5B	139	-	-
58	QSr.ramp-5B.8	AX-94894504	5B	207.61-208.42	-	-
59	QSr.ramp-5B.9	AX-95074854	5B	229.22	-	-
60	QSr.ramp-5B.10	AX-94459834	5B	233.87	QSr.ramp-5B.10	AX-94459834
61	QSr.ramp-5B.11	AX-94677476	5B	270.33	QSr.ramp-5B.11	AX-94677476
62	QSr.ramp-6A.1	AX-94968471	6A	0	-	-
63	-	-	6A	183.23	QSr.ramp-6A.2	AX-94654932
64	-	-	6A	190.38	QSr.ramp-6A.3	AX-95226309
65	-	-	6A	201.9	QSr.ramp-6A.4	AX-95197581
66	-	-	6A	215.37	QSr.ramp-6A.5	AX-94485764
67	QSr.ramp-6B.1	AX-94478352	6B	35.83	-	-
68	QSr.ramp-6B.2	AX-94426734	6B	61.67-62.83	QSr.ramp-6B.2	AX-94426734
69	-	-	6B	147.99	QSr.ramp-6B.3	AX-94877284
70	QSr.ramp-6B.4	AX-94547961	6B	160.1	-	-
71	QSr.ramp-6D	AX-94409568	6D	17.65-18.61	QSr.ramp-6D	AX-94805944
72	QSr.ramp-7A.1	AX-95092895	7A	29.86-33.34	QSr.ramp-7A.1	AX-94844913
73	QSr.ramp-7A.2	AX-94609321	7A	115.7	-	-
74	QSr.ramp-7B.1	AX-94589043	7B	8.63	-	-
75	QSr.ramp-7B.2	AX-94487830	7B	26.54	-	-
76	QSr.ramp-7B.3	AX-95105461	7B	100.84	-	-
77	-	-	7B	147.48	QSr.ramp-7B.4	AX-95195498
31	Higlighted QTL represents ASR (All stage resistance) loci
13	Higlighted QTL represents APR (Adult plant resistance) loci
