# Supplementary material for: Genome-Wide Association Studies in Diverse Spring Wheat Panel for Stripe, Stem, and Leaf Rust Resistance
Source: Front Plant Sci. 2020 Jun 3;11:748. doi: 10.3389/fpls.2020.00748 (PMC7286347; doi:10.3389/fpls.2020.00748)
Supplement: TABLE S13 — Distribution of favorable alleles of representative SNPs in 483 wheat genotypes. [file Table_13.XLSX]

## Sheet: Table S13
Supplementary Table S13: Distribution of favorable alleles of representative SNPs in 483 wheat genotypes
Genotype	Category	Stripe rust			Leaf rust			Stem rust
		#favorable alleles	Averaged disease response	Type*	#favorable alleles	Averaged disease response	Type*	#favorable alleles	Averaged disease response	Type*
AGRALOCAL	Landraces	10	80	S	22	27.5	M	10	35	M
AKAW3717	Genetic Stock	12	75	S	30	2.5	R	10	50	M
AKAW3982	Variety	14	40	M	30	1	R	19	7.25	R
AKAW4210-6	Variety	18	90	S	34	0	R	11	16	R
AKAW4627	Variety	15	32.5	M	32	1.25	R	17	12	R
AKW1071(PURANA)	Variety	18	32	M	31	14	R	26	9.5	R
AKW2862-1	Genetic Stock	21	37	M	28	13	R	26	14	R
ARIANA66	Variety	15	12.5	R	32	22	M	11	35	M
BACANORA88	Variety	19	32	M	34	8.5	R	32	2.75	R
BAGESHWARLOCAL	Landraces	12	15.75	R	17	32.5	M	6	19	R
BAJORA	Landraces	11	4	R	20	27.5	M	8	25	M
BIRSAGEHUN	Variety	19	48	M	34	5	R	30	3.5	R
BIRSAGEHUN2	Variety	17	23	M	34	6	R	28	16	R
BRW3723	Variety	17	24	M	31	20	R	11	7	R
BWL0814	Variety	14	56	M	30	4	R	9	26	M
BWL1771	Variety	18	6.5	R	33	3	R	27	5.5	R
BWL1793	Variety	15	24	M	28	35	M	13	11.5	R
BWL9022	Improved Genotype	19	6	R	30	7.5	R	31	14.5	R
C306	Variety	19	12	R	23	11.25	R	14	27.5	M
CBW38	Variety	21	22	M	32	5	R	18	0.25	R
CHIRYA-3	Variety	16	1.5	R	28	24	M	23	1.5	R
CITR4926	Exotic collection	12	12.5	R	23	27	M	13	23.5	M
COW(W)1	Variety	22	36	M	36	1.66667	R	32	2.75	R
CPAN1796	Variety	19	24	M	28	8.5	R	12	34	M
D134	Variety	13	45	M	25	32.5	M	16	25	M
DBW107	Variety	18	5	R	29	9.5	R	29	2.5	R
DBW110	Variety	16	51	M	26	3.5	R	16	23	M
DBW126	Improved Genotype	19	48	M	34	7.5	R	17	6	R
DBW128	Improved Genotype	22	6	R	30	15.5	R	14	16	R
DBW129	Improved Genotype	19	9.5	R	30	0	R	13	40	M
DBW14	Variety	19	7.25	R	29	5.5	R	9	36	M
DBW155	Improved Genotype	19	53	M	33	17.5	R	18	6	R
DBW16	Variety	20	36	M	33	3.75	R	14	4	R
DBW162	Variety	21	32	M	31	38	M	26	10.5	R
DBW17	Variety	18	35	M	35	9.5	R	25	4	R
DBW22	Variety	18	48	M	33	12.5	R	22	30	M
DBW31	Genetic Stock	20	8	R	30	5	R	14	23	M
DBW39	Variety	15	74	S	25	0.5	R	15	6	R
DBW46	Genetic Stock	20	10	R	34	0.5	R	15	13	R
DBW50	Variety	18	19	R	35	6.25	R	16	17.5	R
DBW51	Genetic Stock	19	60	S	28	0	R	14	14	R
DBW52	Improved Genotype	20	6	R	35	20	R	27	7	R
DBW71	Variety	17	9	R	30	12.5	R	27	12	R
DBW88	Variety	18	18	R	35	0.5	R	16	14	R
DBW90	Variety	21	0.25	R	32	1	R	12	40	M
DBW98	Improved Genotype	21	0	R	32	2.25	R	12	50	M
DHARWARDDRY	Variety	18	25	M	29	3.5	R	13	7	R
DI717	Genetic Stock	16	58	M	26	47	M	13	27.5	M
DL1266-5	Genetic Stock	17	56	M	30	30	M	14	25	M
DL788-2	Variety	16	56	M	34	5	R	21	7	R
DMW1820	Mutant Line	19	2.5	R	28	1	R	12	40	M
DMW1822	Mutant Line	19	2.75	R	28	1	R	12	60	S
DPW621-50	Variety	17	40.5	M	33	0	R	14	33	M
DWR162	Variety	22	22	M	30	41	M	26	11.75	R
E1000	Exotic collection	13	2	R	29	6.5	R	13	40	M
E10025	Exotic collection	10	40	M	23	30.5	M	11	26	M
E11001	Exotic collection	20	5.5	R	31	17.5	R	13	2	R
E11024	Exotic collection	19	18	R	28	8	R	12	6.25	R
E1968	Exotic collection	11	54	M	18	37.5	M	12	40	M
E2100	Exotic collection	17	20	R	30	6.25	R	15	2.75	R
E259	Exotic collection	21	15	R	20	53	M	12	50	M
E2667	Exotic collection	18	28	M	23	45	M	7	45	M
E2682	Exotic collection	11	52	M	22	17.5	R	12	55	M
E292	Exotic collection	19	36	M	24	3.5	R	8	42	M
E2965	Exotic collection	20	6	R	23	22.5	M	11	40	M
E3257	Exotic collection	16	1	R	26	1.25	R	11	8.5	R
E340	Exotic collection	15	10	R	27	7.5	R	14	55	M
E3838	Exotic collection	16	68	S	25	33.5	M	12	30	M
E3902	Exotic collection	18	34	M	25	22.5	M	10	35	M
E446	Exotic collection	13	37	M	30	7.5	R	13	29	M
E6464	Exotic collection	18	20	R	26	12.25	R	11	29	M
E7523	Exotic collection	18	33	M	25	26.5	M	10	33	M
EC407700	Exotic collection	15	14	R	24	20	R	16	34	M
EC407754	Exotic collection	19	46	M	30	14.5	R	17	13	R
EC407764	Exotic collection	18	60	S	29	34	M	29	11	R
EC407820	Exotic collection	18	9	R	28	40	M	25	0	R
EC407836	Exotic collection	19	50	M	25	13.5	R	13	0.5	R
EC455053	Exotic collection	19	20	R	26	7	R	15	8	R
EC540808	Exotic collection	14	21	M	29	2.5	R	14	45	M
EC671602	Exotic collection	19	50	M	29	25	M	10	25	M
EIGNI(98-99)3	Exotic collection	17	28	M	31	53	M	13	4	R
FKW1	Genetic Stock	20	24	M	34	0	R	28	2.25	R
FLW1	Genetic Stock	16	14	R	30	1.25	R	18	5	R
FLW-11	Genetic Stock	16	20	R	25	35	M	28	5.5	R
FLW13	Genetic Stock	14	86	S	27	55	M	11	40	M
FLW29	Genetic Stock	17	25.5	M	32	2	R	25	5.25	R
FLW3	Genetic Stock	17	2.25	R	27	16	R	26	14	R
FLW30	Genetic Stock	20	0.5	R	27	10	R	15	32.5	M
FLW5	Genetic Stock	12	47	M	32	2	R	30	0	R
GIRGEHNU	Landraces	15	61	S	17	20	R	9	25.5	M
GL11	Landraces	11	60	S	24	26	M	8	32.5	M
GL23	Landraces	6	95	S	13	70	S	6	50	M
GL27	Landraces	7	85	S	12	73.3333	S	5	60	S
GL6	Landraces	10	56	M	23	27.5	M	11	18.5	R
GW173	Variety	16	45	M	27	20	R	12	19	R
GW2002-18	Genetic Stock	18	37	M	30	5.5	R	14	6	R
GW273	Variety	17	68	S	30	30	M	12	48	M
GW322	Variety	19	31	M	28	15.5	R	12	23.5	M
GW366	Variety	15	85	S	32	0	R	19	8	R
GW391	Improved Genotype	16	10	R	35	3.75	R	21	8	R
GW451	Variety	17	48	M	31	0	R	18	10.5	R
GW455	Improved Genotype	20	62	S	33	0	R	22	2	R
GW496	Variety	17	13	R	26	33.3333	M	13	4.66667	R
GW9715	Variety	17	68	S	28	8	R	13	20	R
H957	Exotic collection	16	4	R	26	1.75	R	13	2.5	R
HALNA	Variety	16	76	S	28	6	R	11	30.5	M
HD1941	Variety	18	44	M	26	55	M	11	38	M
HD1981(PRATAP)	Variety	20	35	M	32	31	M	13	16	R
HD2009	Variety	19	16	R	32	17.5	R	10	50	M
HD2189	Variety	16	10.5	R	20	35	M	14	19	R
HD2270	Variety	21	68	S	32	20	R	12	6.5	R
HD2285	Variety	17	90	S	24	36	M	13	42.5	M
HD2329	Variety	19	10	R	32	23	M	10	36	M
HD2385	Improved Genotype	16	39	M	24	24	M	18	8	R
HD2402	Variety	20	33	M	30	15.5	R	14	8	R
HD2428	Variety	18	63	S	29	21	M	12	34	M
HD2687	Variety	9	26	M	12	26.5	M	7	0.75	R
HD2733	Variety	19	46	M	27	7.5	R	14	22	M
HD2781	Variety	21	60	S	32	3.75	R	12	55	M
HD2824	Variety	19	33	M	36	15.5	R	27	16	R
HD2864	Variety	18	49	M	33	0	R	18	4	R
HD2888	Variety	19	13.5	R	25	0	R	20	0.75	R
HD2932	Variety	19	56	M	32	8.25	R	12	32	M
HD2967	Variety	23	40	M	32	0	R	13	50	M
HD2985	Variety	16	35	M	31	17.5	R	15	34	M
HD2987	Variety	17	30	M	31	55	M	19	42	M
HD2997	Improved Genotype	20	2.25	R	33	10	R	24	19.25	R
HD30	Genetic Stock	15	32	M	30	35	M	12	18	R
HD3016	Improved Genotype	21	0	R	32	40	M	12	34	M
HD3043	Variety	22	14	R	31	2.5	R	25	22	M
HD3045	Variety	17	20	R	26	3	R	16	11.25	R
HD3055	Improved Genotype	22	16.5	R	29	0.5	R	14	48	M
HD3059	Variety	18	25	M	35	10	R	16	11	R
HD3071	Improved Genotype	17	29	M	27	0	R	22	2	R
HD3086	Variety	21	5.25	R	32	5	R	12	50	M
HD3118	Variety	19	2	R	34	0	R	16	20	R
HD3127	Improved Genotype	19	32.5	M	32	12.5	R	17	16	R
HD3128	Improved Genotype	19	25	M	33	13.25	R	25	19	R
HD3132	Improved Genotype	18	19	R	35	0	R	16	8.25	R
HD3133	Improved Genotype	19	26	M	35	10	R	37	8	R
HD3139	Improved Genotype	18	28	M	32	5	R	13	45	M
HD3146	Improved Genotype	18	57	M	29	5	R	23	8	R
HI1077	Variety	19	6.5	R	31	13.5	R	9	40	M
HI1500	Variety	18	32	M	24	0	R	21	8.5	R
HI1531	Variety	20	67	S	26	0	R	21	0.25	R
HI1544	Variety	18	59	M	32	0	R	19	5.5	R
HI1563	Variety	20	66	S	33	0	R	22	7	R
HI1579	Improved Genotype	20	1.25	R	30	5	R	14	60	S
HI1580	Variety	16	64	S	30	20.25	M	10	40	M
HI1581	Variety	17	30	M	28	45	M	24	8	R
HI977	Variety	18	18	R	31	12	R	9	50	M
HINDI62	Genetic Stock	12	14	R	23	27.5	M	13	30	M
HP1633	Variety	14	85	S	24	10	R	12	27.5	M
HPW147	Variety	19	12	R	31	3.75	R	16	3.75	R
HPW155	Variety	16	4	R	30	2.5	R	28	24	M
HPW251	Variety	21	36	M	31	16	R	31	1.25	R
HPW266	Improved Genotype	21	20	R	27	5.5	R	14	28	M
HPW347	Improved Genotype	18	25	M	34	0	R	20	2.5	R
HPW348	Improved Genotype	22	7.5	R	33	10	R	28	5	R
HPW349	Variety	22	2	R	31	16.25	R	17	16.5	R
HPW360	Improved Genotype	21	5.5	R	33	4.5	R	13	3.75	R
HPW361	Improved Genotype	21	9.5	R	33	11.5	R	26	16	R
HPW370	Improved Genotype	14	22	M	32	5.5	R	22	25	M
HPW371	Improved Genotype	19	41	M	29	0	R	18	15	R
HPW373	Improved Genotype	23	0	R	26	0	R	14	40	M
HPW400	Improved Genotype	22	23.25	M	32	1.25	R	12	17	R
HPW411	Improved Genotype	22	3	R	34	5	R	34	11	R
HPW412	Improved Genotype	17	12.75	R	32	30	M	29	5.5	R
HS240	Variety	16	69	S	28	13.75	R	12	40	M
HS277	Variety	20	44	M	31	2.5	R	31	0.5	R
HS295	Variety	18	21	M	28	30	M	13	9.75	R
HS365	Variety	17	46	M	26	11.25	R	22	15.5	R
HS375	Variety	20	25.25	M	27	17.5	R	15	7	R
HS420	Variety	17	40	M	34	9.33333	R	14	6	R
HS490	Variety	16	2.75	R	31	1	R	15	16	R
HS514	Improved Genotype	18	52	M	34	5.25	R	17	23	M
HS526	Improved Genotype	19	43	M	29	10	R	14	10	R
HS542	Variety	20	20.5	M	31	0	R	17	13	R
HS547	Improved Genotype	19	1.5	R	33	6.25	R	18	40	M
HS558	Improved Genotype	18	3.5	R	34	7.5	R	16	26	M
HS562	Variety	21	5	R	31	15	R	24	52	M
HS577	Improved Genotype	19	1.5	R	34	5.75	R	26	0.5	R
HS590	Improved Genotype	19	4.5	R	27	16.25	R	13	40	M
HS591	Improved Genotype	17	0.75	R	27	8	R	14	16	R
HS592	Improved Genotype	19	2.25	R	34	0	R	26	36	M
HS593	Improved Genotype	19	1	R	31	8.75	R	15	37	M
HS594	Improved Genotype	18	6.25	R	27	9.25	R	12	50	M
HS595	Improved Genotype	22	1	R	32	0	R	13	22	M
HTW-11	Genetic Stock	10	44	M	16	20	R	13	9.75	R
HTW-6	Genetic Stock	9	95	S	12	90	S	8	47.5	M
HUW12	Variety	21	24.75	M	30	8.75	R	11	30.5	M
HUW206	Variety	22	67	S	32	46	M	25	40	M
HUW234	Variety	14	48	M	27	30	M	9	46	M
HUW468	Variety	18	35	M	30	0	R	14	8.5	R
HUW598	Improved Genotype	21	32	M	32	6	R	16	20	R
HUW616	Improved Genotype	19	56	M	30	0.5	R	32	4.5	R
HUW661	Improved Genotype	26	2.5	R	29	30.5	M	13	29	M
HUW675	Improved Genotype	18	18	R	35	2.5	R	16	23	M
HUW677	Improved Genotype	18	45	M	35	8	R	20	2.75	R
HUW679	Improved Genotype	12	17.5	R	21	0.5	R	10	2.25	R
HW2001	Genetic Stock	12	26.5	M	31	23.25	M	16	28.5	M
HW2004	Variety	18	10	R	32	65	S	17	35	M
HW2045	Variety	19	44	M	33	0	R	19	4.75	R
HW2049	Genetic Stock	17	56	M	33	0	R	19	8	R
HW2081	Variety	17	60	S	33	0	R	16	6	R
HW4005	Variety	17	60	S	31	1.25	R	11	42.5	M
HW5205	Improved Genotype	12	45	M	31	0	R	20	5.5	R
HW5207-1	Improved Genotype	21	35	M	35	0.5	R	21	3	R
HW5216	Variety	20	20	R	29	30	M	13	20	R
HYB65	Variety	13	50	M	23	50	M	7	30.5	M
IC212140	Landraces	17	81	S	30	32.5	M	12	35	M
IC212142	Landraces	7	82	S	14	37.5	M	6	34	M
IC212145	Landraces	12	52	M	17	30	M	8	27.5	M
IC212151	Landraces	9	85	S	13	50	M	8	53	M
IC212153AMB	Landraces	16	12.25	R	24	15.5	R	10	9	R
IC212161	Landraces	16	30	M	20	11.5	R	13	3.5	R
IC212162	Landraces	15	55	M	28	44	M	12	13.5	R
IC212182	Landraces	8	95	S	11	70	S	5	60	S
IC212184	Landraces	8	90	S	10	75	S	6	60	S
IC212190	Landraces	9	95	S	12	60	S	11	35	M
IC28617	Landraces	8	100	S	15	80	S	5	57.5	M
IC296432	Genetic Stock	20	43	M	31	13.25	R	14	20.5	M
IC296440	Landraces	14	77	S	24	1	R	16	32.5	M
IC296491	Landraces	12	52	M	32	0	R	27	0.75	R
IC321847	Landraces	18	17	R	24	4	R	14	14	R
IC321849	Landraces	10	100	S	13	100	S	4	55	M
IC321851	Landraces	17	40	M	26	35	M	14	23.5	M
IC321855	Landraces	15	66.5	S	17	56.25	M	12	50	M
IC321856	Landraces	15	100	S	17	60	S	11	50	M
IC321866	Landraces	18	48	M	30	45	M	12	40	M
IC321869	Landraces	11	80	S	12	56.6667	M	6	45	M
IC321877	Landraces	11	53	M	19	22.5	M	11	12.25	R
IC321879	Landraces	18	81	S	25	55	M	12	13	R
IC321885	Landraces	11	90	S	10	90	S	6	55	M
IC321886	Landraces	16	16	R	24	20	R	10	38	M
IC321888	Landraces	17	62	S	22	40	M	13	35	M
IC321892	Landraces	17	61	S	27	46.6667	M	14	16.6667	R
IC321898	Landraces	9	48	M	19	25	M	9	48	M
IC321899	Landraces	15	86	S	17	70	S	12	42.5	M
IC321905A	Landraces	12	38	M	15	39	M	11	35	M
IC321910	Landraces	14	90	S	25	42	M	13	30.5	M
IC321913	Landraces	10	82	S	13	21	M	10	22.5	M
IC321918	Landraces	13	18	R	23	10	R	9	7.5	R
IC321922	Landraces	17	95	S	22	70	S	12	40	M
IC321927	Landraces	12	90	S	14	32	M	9	29	M
IC321931	Landraces	20	24	M	29	32.5	M	13	24	M
IC321937	Landraces	12	56	M	22	22.5	M	11	35	M
IC321946	Landraces	19	49	M	36	22.5	M	27	22	M
IC321950	Landraces	18	68	S	35	9.5	R	27	7	R
IC321958	Landraces	14	13.75	R	21	11.25	R	9	25	M
IC321979	Landraces	19	27	M	33	22.5	M	27	7	R
IC321984	Landraces	14	80	S	26	47.5	M	11	36	M
IC321997A	Landraces	13	7	R	23	16	R	8	40	M
IC321998	Landraces	20	8	R	31	2	R	10	17	R
IC322001	Landraces	21	34.25	M	30	8.5	R	9	22	M
IC322007A	Landraces	19	16	R	18	50	M	16	18.5	R
IC322011A	Landraces	14	21	M	21	15	R	9	22.5	M
IC322016	Landraces	20	11	R	29	17	R	10	30	M
IC322023	Landraces	15	75	S	31	35	M	10	32.5	M
IC47017A	Landraces	13	54	M	25	15.25	R	9	32.5	M
IC47073B	Landraces	14	40	M	26	52.5	M	8	60	S
IC59581	Landraces	7	100	S	16	60	S	5	26.5	M
ISD215	Genetic Stock	14	28	M	32	12.5	R	13	32	M
JANAK(HD1982)	Variety	18	61	S	29	36	M	11	20	R
JOB2028	Exotic collection	13	82	S	27	40	M	13	8.5	R
JOB984	Exotic collection	16	32	M	28	3.33333	R	10	17	R
K0617	Improved Genotype	20	33	M	30	1	R	12	19	R
K1114	Improved Genotype	19	47	M	31	9.5	R	18	6.25	R
K1204	Improved Genotype	21	2	R	28	11.5	R	15	16	R
K307	Variety	17	16	R	30	17.5	R	13	26	M
K68	Variety	18	14	R	29	16.25	R	5	31	M
K8020	Variety	17	49.5	M	32	13.5	R	15	30	M
K8027	Variety	17	60	S	33	2.25	R	9	13	R
K8962	Variety	17	24	M	29	8.75	R	11	9.25	R
K9006	Variety	16	37	M	30	27	M	13	26	M
K9107	Variety	19	14	R	30	0	R	32	1	R
K9329	Variety	19	95	S	26	26.25	M	11	33	M
K9351	Variety	22	19	R	29	35	M	28	5.5	R
KA7827	Exotic collection	15	54	M	31	32.5	M	8	50	M
KALYANSONA	Variety	17	66	S	30	36	M	11	30	M
KAPARGAON	Landraces	10	36	M	19	21	M	12	27.5	M
KB2012-03	Improved Genotype	22	0	R	34	1.75	R	12	42	M
KBRL22	Genetic Stock	14	26	M	33	10	R	12	5	R
KHARCHIA65	Variety	10	85	S	15	45	M	5	45	M
KHARCHIALOCAL	Landraces	8	95	S	12	90	S	4	50	M
KRL1-4	Variety	19	36	M	28	16	R	10	40	M
KRL19	Variety	19	90	S	31	5.33333	R	14	24	M
KRL238	Improved Genotype	24	3.5	R	32	6.5	R	12	32	M
KRL35	Genetic Stock	18	72	S	30	12.25	R	12	39	M
L17A	Landraces	13	17.25	R	18	37.3333	M	6	37.3333	M
L2(AD)	Landraces	11	14	R	24	10	R	8	48	M
L25(AMB)	Landraces	11	42	M	22	12	R	10	10	R
L25(RED)	Landraces	12	17	R	18	42.5	M	5	27.5	M
L5(AL)	Landraces	12	90	S	20	35	M	9	50	M
LALBAHADUR	Variety	16	64	S	28	8	R	12	36	M
LBRL4	Genetic Stock	18	2	R	24	11	R	14	9	R
LGM110	Landraces	16	13	R	25	7	R	13	23	M
LGM112	Landraces	17	43	M	27	50	M	7	31.25	M
LGM114	Landraces	17	48	M	26	40	M	8	37.5	M
LGM124	Landraces	9	45	M	19	45	M	10	35	M
LGM130	Landraces	8	32	M	18	10	R	13	23	M
LGM132	Landraces	11	51	M	10	40	M	7	23.5	M
LGM133	Landraces	20	54	M	27	37.5	M	15	33	M
LGM134-B	Landraces	15	19	R	31	32	M	6	35	M
LGM135	Landraces	12	40	M	17	21.6667	M	8	38	M
LGM136	Landraces	17	16.75	R	21	21.75	M	13	12.5	R
LGM137	Landraces	14	15.5	R	27	7.5	R	13	35	M
LGM139	Landraces	14	72	S	20	60	S	5	41	M
LGM162	Landraces	9	95	S	12	90	S	6	50	M
LGM164	Landraces	7	85	S	16	75	S	12	40	M
LGM19	Landraces	8	70.25	S	11	75	S	7	43	M
LGM191	Landraces	17	2	R	25	8.5	R	13	25	M
LGM205	Landraces	7	68	S	13	55	M	8	40.5	M
LGM225-1	Landraces	11	73	S	19	18	R	11	32.5	M
LGM225-R	Landraces	7	70	S	18	13.75	R	9	19.5	R
LGM238	Landraces	10	20.5	M	17	20	R	9	18.5	R
LGM245	Landraces	9	64	S	18	22	M	11	24	M
LGM251	Landraces	9	95	S	14	100	S	5	53.3333	M
LGM69	Landraces	8	100	S	12	90	S	4	55	M
LGM79	Landraces	11	68	S	20	15	R	10	31	M
LGM87	Landraces	8	52	M	12	22.5	M	8	14.5	R
LOK-1	Variety	17	33	M	28	5	R	14	18	R
LOK41	Improved Genotype	17	68	S	28	25	M	15	35	M
LOK44	Improved Genotype	17	76	S	28	26.6667	M	14	50	M
LOK54	Improved Genotype	17	49	M	33	8	R	16	26	M
MACS2496	Improved Genotype	23	33	M	33	25	M	27	3.25	R
MACS6145	Improved Genotype	19	17	R	24	0.5	R	14	33	M
MACS6222	Variety	21	13	R	37	10	R	35	8	R
MACS6273	Improved Genotype	21	3.25	R	35	3.5	R	36	14	R
MACS6354	Variety	19	56	M	30	30	M	8	38	M
MACS6507	Improved Genotype	19	52	M	28	20	R	14	16	R
MACS6604	Improved Genotype	19	46	M	34	8.5	R	14	20	R
MBL5	Genetic Stock	17	35	M	29	17	R	13	40	M
ML1194	Genetic Stock	20	22	M	29	2	R	16	3.33333	R
MP1201	Variety	21	2.25	R	32	20	R	12	40	M
MP1202	Variety	18	56	M	31	12.5	R	14	15	R
MP1277	Improved Genotype	23	8	R	31	17.5	R	11	38	M
MP1279	Improved Genotype	16	60	S	26	6.5	R	19	12	R
MP3211	Variety	21	18	R	33	3.25	R	25	8	R
MP3288	Variety	16	33	M	36	6.5	R	21	11	R
MP3336	Variety	16	36	M	27	10	R	12	16	R
MP4010	Variety	16	70	S	35	0	R	21	7	R
MP4106	Variety	20	72	S	27	0.5	R	15	32	M
NARMADA4	Variety	17	2.25	R	24	10	R	12	40	M
NB29-13-5-9	Landraces	11	44	M	24	27.5	M	8	27	M
NB-2-9-4-2-4	Landraces	12	53	M	17	55	M	13	35	M
NB29-6-2-12	Landraces	12	46	M	16	31.25	M	13	45	M
NI5439	Variety	14	91	S	28	55	M	9	30	M
NI623	Variety	16	50	M	29	23.5	M	14	31	M
NIAW1415	Variety	23	35	M	36	12.5	R	34	3.75	R
NIAW1885	Improved Genotype	18	7	R	33	11.5	R	14	25.5	M
NIAW317	Variety	15	60	S	27	7.5	R	11	6	R
NIAW34	Variety	19	53	M	28	10	R	13	12	R
NIAW917	Variety	20	28	M	33	16.25	R	14	5	R
NP4PUSA	Variety	18	42	M	25	45	M	9	42.5	M
NP846	Variety	19	17	R	23	20	R	8	23.5	M
NP852	Variety	19	82	S	35	45	M	23	47	M
NP884	Variety	17	56	M	18	65	S	10	42.5	M
NW1014	Variety	18	38	M	28	55	M	11	55	M
NW2036	Variety	18	42	M	30	0	R	27	5.5	R
NW4035	Improved Genotype	21	31	M	29	17.5	R	14	40	M
PBW138	Variety	6	17.5	R	14	16	R	11	10	R
PBW175	Variety	19	60	S	36	19	R	27	13	R
PBW226	Variety	18	36	M	33	0.5	R	24	5.5	R
PBW343	Variety	18	78	S	35	21	M	26	24.5	M
PBW373	Variety	19	41	M	29	1	R	14	2.5	R
PBW396	Variety	19	47	M	30	7.5	R	30	7	R
PBW502	Variety	19	64	S	36	8.25	R	27	5	R
PBW550	Variety	19	32	M	30	10	R	30	4.25	R
PBW579	Improved Genotype	17	72	S	31	12.5	R	16	16	R
PBW590	Variety	17	53	M	28	3	R	14	10	R
PBW596	Variety	19	26	M	30	5.5	R	29	2.25	R
PBW610	Improved Genotype	18	95	S	29	57	M	27	4.5	R
PBW621	Variety	18	25	M	35	0.5	R	16	11.5	R
PBW629	Improved Genotype	18	11	R	32	15	R	30	0	R
PBW644	Variety	21	12.5	R	33	2.5	R	14	33	M
PBW65	Variety	20	7	R	33	7.5	R	12	50	M
PBW658	Variety	21	62	S	30	15	R	12	45	M
PBW660	Variety	20	5.5	R	31	1.75	R	28	0	R
PBW674	Variety	21	24	M	32	0	R	13	30	M
PBW681	Improved Genotype	19	0.5	R	30	10	R	16	44	M
PBW689	Improved Genotype	22	11.25	R	33	0	R	14	10.75	R
PBW692	Improved Genotype	17	4.5	R	30	10	R	17	17.5	R
PBW693	Improved Genotype	21	2.25	R	35	8	R	27	16	R
PBW697	Improved Genotype	19	0	R	33	0	R	18	40	M
PBW698	Improved Genotype	18	1.25	R	33	10	R	19	8	R
PBW702	Improved Genotype	18	0	R	31	33	M	14	32	M
PBW703	Genetic Stock	21	1.25	R	36	7.5	R	25	5.25	R
PBW704	Improved Genotype	19	13	R	33	1.25	R	30	0.5	R
PBW706	Improved Genotype	20	28	M	34	5	R	29	3.5	R
PBW722	Improved Genotype	22	0.5	R	34	5	R	13	48	M
PBW723	Variety	21	10.5	R	32	0	R	28	6.5	R
PI376071	Exotic collection	19	40	M	26	30.5	M	13	17	R
PUSA2019A	Genetic Stock	19	26	M	38	0	R	39	0.25	R
PUSAT3336	Genetic Stock	15	70	S	25	9.25	R	25	14	R
PWR4099	Genetic Stock	19	95	S	26	52.5	M	12	50	M
RAJ3765	Variety	20	14	R	30	11.5	R	14	26	M
RAJ4037	Variety	20	51	M	29	0	R	14	4.5	R
RAJ4083	Variety	24	33	M	30	1.5	R	13	11.5	R
RAJ4124	Improved Genotype	18	20	R	31	35	M	23	6	R
RAJ4356	Improved Genotype	21	36	M	31	4	R	16	5.5	R
RL83	Variety	14	86	S	29	55	M	22	0.25	R
RNB1001	Genetic Stock	20	80	S	33	0	R	21	8	R
RS-31-1	Variety	10	25	M	25	32.5	M	8	50	M
RSP561	Variety	19	46	M	33	0	R	25	1.5	R
RW346	Variety	15	57	M	29	7.5	R	9	38	M
RW86	Variety	13	48.5	M	28	20	R	13	26	M
SAFEDLERMA	Variety	16	77	S	24	11	R	6	44	M
SEL111	Genetic Stock	10	38	M	22	35	M	17	40	M
SG15	Genetic Stock	22	38	M	25	22	M	20	30	M
SKW441	Improved Genotype	19	8	R	40	1	R	35	4	R
SONALIKA	Variety	14	66	S	26	32.5	M	11	37	M
SONORA64	Variety	17	85	S	28	43	M	15	17	R
SUNSTAR	Variety	14	15	R	29	22	M	8	1.25	R
T249	Variety	17	40	M	33	3.75	R	14	24	M
T808	Landraces	18	25.5	M	35	11	R	16	23	M
UAS304	Variety	17	42	M	31	16	R	14	32	M
UAS305	Improved Genotype	21	5.25	R	30	31	M	23	9.5	R
UAS316	Improved Genotype	19	37	M	31	6	R	27	18	R
UAS320	Genetic Stock	19	44	M	30	60	S	26	11	R
UAS356	Improved Genotype	23	0.5	R	32	11	R	15	39	M
UAS358	Improved Genotype	21	39.5	M	28	26	M	23	10	R
UP115	Variety	16	33	M	34	15	R	9	35	M
UP2303	Variety	17	24	M	32	10	R	27	1.75	R
UP2338	Variety	20	30	M	27	10	R	15	11.5	R
UP2425	Variety	17	18	R	30	10	R	13	7	R
UP2596	Variety	22	10	R	32	5	R	11	22	M
UP262	Variety	15	86	S	26	50	M	12	36	M
UP2691	Improved Genotype	20	39	M	32	10	R	30	14	R
UP2855	Improved Genotype	19	9	R	31	5.5	R	27	0.5	R
UP2864	Improved Genotype	19	31.5	M	28	0	R	14	6	R
UP2890	Improved Genotype	16	54	M	25	15	R	30	14	R
UP2891	Improved Genotype	18	19	R	33	0	R	20	8	R
URU(97-98)21	Exotic collection	17	36	M	29	29	M	15	11	R
VHC6192	Landraces	15	3.5	R	25	13.5	R	12	45	M
VL1004	Improved Genotype	20	2	R	31	9.5	R	15	8	R
VL3002	Improved Genotype	19	7	R	30	0	R	13	8	R
VL3004	Improved Genotype	18	15	R	35	0	R	16	11	R
VL3005	Improved Genotype	22	23	M	30	16.6667	R	14	30	M
VL3006	Improved Genotype	18	13.5	R	30	5	R	11	55	M
VL616	Variety	9	22	M	12	9	R	12	30	M
VL639	Genetic Stock	17	41.5	M	26	20	R	17	3.5	R
VL738	Variety	17	42	M	32	31.25	M	24	60	S
VL798	Genetic Stock	21	23	M	35	0	R	12	16	R
VL802	Variety	21	16	R	33	5.5	R	24	14	R
VL804	Variety	20	16	R	32	3.5	R	24	7	R
VL892	Variety	20	19	R	35	8.75	R	15	11	R
VL900	Improved Genotype	16	33.5	M	35	4.25	R	21	4	R
VL907	Variety	20	6.5	R	33	0	R	34	2.5	R
VL946	Improved Genotype	20	71	S	33	0	R	21	2.5	R
VL956	Improved Genotype	18	1	R	36	0	R	12	8.33333	R
VL957	Improved Genotype	18	0.5	R	36	0	R	15	2.25	R
VL959	Improved Genotype	21	3.5	R	32	9	R	13	30	M
VL967	Improved Genotype	19	2	R	30	13.5	R	15	8.5	R
VL977	Improved Genotype	19	7.5	R	30	11.25	R	29	0	R
WBM1587	Genetic Stock	19	2.75	R	31	1.25	R	17	16	R
WBM1591	Genetic Stock	9	90	S	12	75	S	6	55	M
WH1046	Improved Genotype	21	46	M	33	1.25	R	13	17	R
WH1061	Improved Genotype	16	60	S	29	0	R	23	11	R
WH1080	Variety	21	1.5	R	32	4.25	R	12	26	M
WH1097	Improved Genotype	19	12	R	33	10.5	R	14	60	S
WH1100	Improved Genotype	21	0.5	R	32	1.33333	R	12	50	M
WH1105	Variety	22	9.5	R	32	0.5	R	13	32	M
WH1124	Variety	17	0.5	R	31	0	R	12	50	M
WH1126	Improved Genotype	19	4.5	R	27	0	R	13	36	M
WH1129	Improved Genotype	22	21.5	M	30	45.5	M	13	35	M
WH1132	Improved Genotype	21	2.25	R	32	0	R	12	55	M
WH1138	Improved Genotype	22	0.5	R	32	2.5	R	12	46	M
WH1142	Variety	22	0	R	31	29	M	28	7	R
WH1154	Improved Genotype	19	0	R	28	1	R	13	45	M
WH1156	Improved Genotype	23	0.25	R	30	0	R	11	45	M
WH1157	Improved Genotype	19	1	R	33	17.5	R	15	19	R
WH1164	Improved Genotype	21	1	R	30	15	R	16	29	M
WH147	Variety	19	49	M	26	20	R	17	25	M
WH423	Improved Genotype	21	38	M	28	20	R	26	14	R
WH542	Variety	16	18	R	28	16.6667	R	12	3.33333	R
WH569	Variety	20	20	R	31	8.75	R	13	29	M
WH595	Genetic Stock	18	28	M	30	1.75	R	14	14	R
WH730	Improved Genotype	18	68	S	34	10	R	26	5.25	R
WL3093	Improved Genotype	19	11	R	28	0.5	R	19	11.5	R
WL3526	Genetic Stock	19	22	M	24	20	R	13	21.5	M
WL5634	Genetic Stock	20	50	M	27	22.5	M	15	37.5	M
WL711	Variety	17	34	M	27	21.25	M	11	50	M
*Type= R: Resistant, M: Moderate, S: Susceptible (BASED ON AVERAGE SCORE)

## Sheet: AHC_HID
81.6504	85.6343
10.3848	85.6343
10.3848	49.3539
2.625	49.3539
2.625	22.2197
1.5	22.2197
1.5	12.0026
1	12.0026
1	0
1	12.0026
2	12.0026
2	0
2	12.0026
1.5	12.0026
1.5	22.2197
3.75	22.2197
3.75	15.2925
3	15.2925
3	0
3	15.2925
4.5	15.2925
4.5	10.5475
4	10.5475
4	0
4	10.5475
5	10.5475
5	0
5	10.5475
4.5	10.5475
4.5	15.2925
3.75	15.2925
3.75	22.2197
2.625	22.2197
2.625	49.3539
18.1445	49.3539
18.1445	38.4401
10.8438	38.4401
10.8438	21.532
7.71875	21.532
7.71875	12.1418
6.5	12.1418
6.5	5.54777
6	5.54777
6	0
6	5.54777
7	5.54777
7	0
7	5.54777
6.5	5.54777
6.5	12.1418
8.9375	12.1418
8.9375	9.0686
8	9.0686
8	0
8	9.0686
9.875	9.0686
9.875	8.13313
9	8.13313
9	0
9	8.13313
10.75	8.13313
10.75	4.01169
10	4.01169
10	0
10	4.01169
11.5	4.01169
11.5	2.23607
11	2.23607
11	0
11	2.23607
12	2.23607
12	0
12	2.23607
11.5	2.23607
11.5	4.01169
10.75	4.01169
10.75	8.13313
9.875	8.13313
9.875	9.0686
8.9375	9.0686
8.9375	12.1418
7.71875	12.1418
7.71875	21.532
13.9688	21.532
13.9688	13.4594
13	13.4594
13	0
13	13.4594
14.9375	13.4594
14.9375	11.7649
14	11.7649
14	0
14	11.7649
15.875	11.7649
15.875	8.89274
15	8.89274
15	0
15	8.89274
16.75	8.89274
16.75	6.70652
16	6.70652
16	0
16	6.70652
17.5	6.70652
17.5	5.47723
17	5.47723
17	0
17	5.47723
18	5.47723
18	0
18	5.47723
17.5	5.47723
17.5	6.70652
16.75	6.70652
16.75	8.89274
15.875	8.89274
15.875	11.7649
14.9375	11.7649
14.9375	13.4594
13.9688	13.4594
13.9688	21.532
10.8438	21.532
10.8438	38.4401
25.4453	38.4401
25.4453	31.3092
20.5625	31.3092
20.5625	22.4603
19	22.4603
19	0
19	22.4603
22.125	22.4603
22.125	18.9905
20.75	18.9905
20.75	13.6812
20	13.6812
20	0
20	13.6812
21.5	13.6812
21.5	12.1758
21	12.1758
21	0
21	12.1758
22	12.1758
22	0
22	12.1758
21.5	12.1758
21.5	13.6812
20.75	13.6812
20.75	18.9905
23.5	18.9905
23.5	14.151
23	14.151
23	0
23	14.151
24	14.151
24	0
24	14.151
23.5	14.151
23.5	18.9905
22.125	18.9905
22.125	22.4603
20.5625	22.4603
20.5625	31.3092
30.3281	31.3092
30.3281	24.6681
26.625	24.6681
26.625	21.2807
25.5	21.2807
25.5	12.3794
25	12.3794
25	0
25	12.3794
26	12.3794
26	0
26	12.3794
25.5	12.3794
25.5	21.2807
27.75	21.2807
27.75	13.4687
27	13.4687
27	0
27	13.4687
28.5	13.4687
28.5	9.86154
28	9.86154
28	0
28	9.86154
29	9.86154
29	0
29	9.86154
28.5	9.86154
28.5	13.4687
27.75	13.4687
27.75	21.2807
26.625	21.2807
26.625	24.6681
34.0312	24.6681
34.0312	22.2659
30.9375	22.2659
30.9375	13.5774
30	13.5774
30	0
30	13.5774
31.875	13.5774
31.875	12.0921
31	12.0921
31	0
31	12.0921
32.75	12.0921
32.75	8.55217
32	8.55217
32	0
32	8.55217
33.5	8.55217
33.5	6.63325
33	6.63325
33	0
33	6.63325
34	6.63325
34	0
34	6.63325
33.5	6.63325
33.5	8.55217
32.75	8.55217
32.75	12.0921
31.875	12.0921
31.875	13.5774
30.9375	13.5774
30.9375	22.2659
37.125	22.2659
37.125	21.6754
35.75	21.6754
35.75	12.5271
35	12.5271
35	0
35	12.5271
36.5	12.5271
36.5	10.1489
36	10.1489
36	0
36	10.1489
37	10.1489
37	0
37	10.1489
36.5	10.1489
36.5	12.5271
35.75	12.5271
35.75	21.6754
38.5	21.6754
38.5	13.3884
38	13.3884
38	0
38	13.3884
39	13.3884
39	0
39	13.3884
38.5	13.3884
38.5	21.6754
37.125	21.6754
37.125	22.2659
34.0312	22.2659
34.0312	24.6681
30.3281	24.6681
30.3281	31.3092
25.4453	31.3092
25.4453	38.4401
18.1445	38.4401
18.1445	49.3539
10.3848	49.3539
10.3848	85.6343
152.916	85.6343
152.916	56.5201
41.8359	56.5201
41.8359	46.5951
40.5	46.5951
40.5	22.9783
40	22.9783
40	0
40	22.9783
41	22.9783
41	0
41	22.9783
40.5	22.9783
40.5	46.5951
43.1719	46.5951
43.1719	35.7464
42	35.7464
42	0
42	35.7464
44.3438	35.7464
44.3438	30.2904
43	30.2904
43	0
43	30.2904
45.6875	30.2904
45.6875	24.6045
44.5	24.6045
44.5	8.01561
44	8.01561
44	0
44	8.01561
45	8.01561
45	0
45	8.01561
44.5	8.01561
44.5	24.6045
46.875	24.6045
46.875	19.9544
46	19.9544
46	0
46	19.9544
47.75	19.9544
47.75	17.2411
47	17.2411
47	0
47	17.2411
48.5	17.2411
48.5	15.6045
48	15.6045
48	0
48	15.6045
49	15.6045
49	0
49	15.6045
48.5	15.6045
48.5	17.2411
47.75	17.2411
47.75	19.9544
46.875	19.9544
46.875	24.6045
45.6875	24.6045
45.6875	30.2904
44.3438	30.2904
44.3438	35.7464
43.1719	35.7464
43.1719	46.5951
41.8359	46.5951
41.8359	56.5201
263.996	56.5201
263.996	51.1343
152.317	51.1343
152.317	38.2489
74.1289	38.2489
74.1289	23.3341
60.6328	23.3341
60.6328	19.0724
54.0938	19.0724
54.0938	12.7001
51.5	12.7001
51.5	10.6125
50.5	10.6125
50.5	5.02494
50	5.02494
50	0
50	5.02494
51	5.02494
51	0
51	5.02494
50.5	5.02494
50.5	10.6125
52.5	10.6125
52.5	7.54983
52	7.54983
52	0
52	7.54983
53	7.54983
53	0
53	7.54983
52.5	7.54983
52.5	10.6125
51.5	10.6125
51.5	12.7001
56.6875	12.7001
56.6875	10.9574
54.875	10.9574
54.875	7.55056
54	7.55056
54	0
54	7.55056
55.75	7.55056
55.75	6.96794
55	6.96794
55	0
55	6.96794
56.5	6.96794
56.5	6.5
56	6.5
56	0
56	6.5
57	6.5
57	0
57	6.5
56.5	6.5
56.5	6.96794
55.75	6.96794
55.75	7.55056
54.875	7.55056
54.875	10.9574
58.5	10.9574
58.5	10.0623
58	10.0623
58	0
58	10.0623
59	10.0623
59	0
59	10.0623
58.5	10.0623
58.5	10.9574
56.6875	10.9574
56.6875	12.7001
54.0938	12.7001
54.0938	19.0724
67.1719	19.0724
67.1719	15.8476
63	15.8476
63	11.8818
61.5	11.8818
61.5	9.02482
60.5	9.02482
60.5	4.12311
60	4.12311
60	0
60	4.12311
61	4.12311
61	0
61	4.12311
60.5	4.12311
60.5	9.02482
62.5	9.02482
62.5	8.26514
62	8.26514
62	0
62	8.26514
63	8.26514
63	0
63	8.26514
62.5	8.26514
62.5	9.02482
61.5	9.02482
61.5	11.8818
64.5	11.8818
64.5	9.5
64	9.5
64	0
64	9.5
65	9.5
65	0
65	9.5
64.5	9.5
64.5	11.8818
63	11.8818
63	15.8476
71.3438	15.8476
71.3438	13.9933
67.0625	13.9933
67.0625	11.629
66	11.629
66	0
66	11.629
68.125	11.629
68.125	9.63426
67	9.63426
67	0
67	9.63426
69.25	9.63426
69.25	7.62903
68	7.62903
68	0
68	7.62903
70.5	7.62903
70.5	7.17689
69.5	7.17689
69.5	4.67707
69	4.67707
69	0
69	4.67707
70	4.67707
70	0
70	4.67707
69.5	4.67707
69.5	7.17689
71.5	7.17689
71.5	5.43714
71	5.43714
71	0
71	5.43714
72	5.43714
72	0
72	5.43714
71.5	5.43714
71.5	7.17689
70.5	7.17689
70.5	7.62903
69.25	7.62903
69.25	9.63426
68.125	9.63426
68.125	11.629
67.0625	11.629
67.0625	13.9933
75.625	13.9933
75.625	11.6829
73.75	11.6829
73.75	7.80681
73	7.80681
73	0
73	7.80681
74.5	7.80681
74.5	7.30154
74	7.30154
74	0
74	7.30154
75	7.30154
75	0
75	7.30154
74.5	7.30154
74.5	7.80681
73.75	7.80681
73.75	11.6829
77.5	11.6829
77.5	9.41141
76.5	9.41141
76.5	6.28987
76	6.28987
76	0
76	6.28987
77	6.28987
77	0
77	6.28987
76.5	6.28987
76.5	9.41141
78.5	9.41141
78.5	7.07107
78	7.07107
78	0
78	7.07107
79	7.07107
79	0
79	7.07107
78.5	7.07107
78.5	9.41141
77.5	9.41141
77.5	11.6829
75.625	11.6829
75.625	13.9933
71.3438	13.9933
71.3438	15.8476
67.1719	15.8476
67.1719	19.0724
60.6328	19.0724
60.6328	23.3341
87.625	23.3341
87.625	20.7744
83	20.7744
83	16.5167
80.75	16.5167
80.75	11.7773
80	11.7773
80	0
80	11.7773
81.5	11.7773
81.5	9.01388
81	9.01388
81	0
81	9.01388
82	9.01388
82	0
82	9.01388
81.5	9.01388
81.5	11.7773
80.75	11.7773
80.75	16.5167
85.25	16.5167
85.25	13.3706
83.75	13.3706
83.75	9.11663
83	9.11663
83	0
83	9.11663
84.5	9.11663
84.5	6.74537
84	6.74537
84	0
84	6.74537
85	6.74537
85	0
85	6.74537
84.5	6.74537
84.5	9.11663
83.75	9.11663
83.75	13.3706
86.75	13.3706
86.75	12.5497
86	12.5497
86	0
86	12.5497
87.5	12.5497
87.5	6.10328
87	6.10328
87	0
87	6.10328
88	6.10328
88	0
88	6.10328
87.5	6.10328
87.5	12.5497
86.75	12.5497
86.75	13.3706
85.25	13.3706
85.25	16.5167
83	16.5167
83	20.7744
92.25	20.7744
92.25	19.1233
89	19.1233
89	0
89	19.1233
95.5	19.1233
95.5	18.6418
90	18.6418
90	0
90	18.6418
101	18.6418
101	14.2411
93.9219	14.2411
93.9219	11.5269
91.5	11.5269
91.5	5.22015
91	5.22015
91	0
91	5.22015
92	5.22015
92	0
92	5.22015
91.5	5.22015
91.5	11.5269
96.3438	11.5269
96.3438	9.16931
93.9375	9.16931
93.9375	6.804
93	6.804
93	0
93	6.804
94.875	6.804
94.875	5.68748
94	5.68748
94	0
94	5.68748
95.75	5.68748
95.75	4.52847
95	4.52847
95	0
95	4.52847
96.5	4.52847
96.5	1.04416
96	1.04416
96	0
96	1.04416
97	1.04416
97	0
97	1.04416
96.5	1.04416
96.5	4.52847
95.75	4.52847
95.75	5.68748
94.875	5.68748
94.875	6.804
93.9375	6.804
93.9375	9.16931
98.75	9.16931
98.75	6.94466
98	6.94466
98	0
98	6.94466
99.5	6.94466
99.5	3.36341
99	3.36341
99	0
99	3.36341
100	3.36341
100	0
100	3.36341
99.5	3.36341
99.5	6.94466
98.75	6.94466
98.75	9.16931
96.3438	9.16931
96.3438	11.5269
93.9219	11.5269
93.9219	14.2411
108.078	14.2411
108.078	12.0016
103.344	12.0016
103.344	8.62139
101	8.62139
101	0
101	8.62139
105.688	8.62139
105.688	8.33574
103.625	8.33574
103.625	6.07962
102.5	6.07962
102.5	3.10242
102	3.10242
102	0
102	3.10242
103	3.10242
103	0
103	3.10242
102.5	3.10242
102.5	6.07962
104.75	6.07962
104.75	5.21882
104	5.21882
104	0
104	5.21882
105.5	5.21882
105.5	3.64863
105	3.64863
105	0
105	3.64863
106	3.64863
106	0
106	3.64863
105.5	3.64863
105.5	5.21882
104.75	5.21882
104.75	6.07962
103.625	6.07962
103.625	8.33574
107.75	8.33574
107.75	6.47781
107	6.47781
107	0
107	6.47781
108.5	6.47781
108.5	4.79583
108	4.79583
108	0
108	4.79583
109	4.79583
109	0
109	4.79583
108.5	4.79583
108.5	6.47781
107.75	6.47781
107.75	8.33574
105.688	8.33574
105.688	8.62139
103.344	8.62139
103.344	12.0016
112.812	12.0016
112.812	10.4191
110.875	10.4191
110.875	6.92028
110	6.92028
110	0
110	6.92028
111.75	6.92028
111.75	6.22464
111	6.22464
111	0
111	6.22464
112.5	6.22464
112.5	5.12957
112	5.12957
112	0
112	5.12957
113	5.12957
113	0
113	5.12957
112.5	5.12957
112.5	6.22464
111.75	6.22464
111.75	6.92028
110.875	6.92028
110.875	10.4191
114.75	10.4191
114.75	8.61562
114	8.61562
114	0
114	8.61562
115.5	8.61562
115.5	6.6191
115	6.6191
115	0
115	6.6191
116	6.6191
116	0
116	6.6191
115.5	6.6191
115.5	8.61562
114.75	8.61562
114.75	10.4191
112.812	10.4191
112.812	12.0016
108.078	12.0016
108.078	14.2411
101	14.2411
101	18.6418
95.5	18.6418
95.5	19.1233
92.25	19.1233
92.25	20.7744
87.625	20.7744
87.625	23.3341
74.1289	23.3341
74.1289	38.2489
230.504	38.2489
230.504	35.4371
184.08	35.4371
184.08	28.8046
142.023	28.8046
142.023	22.979
128.617	22.979
128.617	17.5006
122.969	17.5006
122.969	12.2101
119.25	12.2101
119.25	10.1189
117.5	10.1189
117.5	7.51665
117	7.51665
117	0
117	7.51665
118	7.51665
118	0
118	7.51665
117.5	7.51665
117.5	10.1189
121	10.1189
121	8.63362
119.5	8.63362
119.5	3.97649
119	3.97649
119	0
119	3.97649
120	3.97649
120	0
120	3.97649
119.5	3.97649
119.5	8.63362
122.5	8.63362
122.5	7.53012
121.5	7.53012
121.5	5.34439
121	5.34439
121	0
121	5.34439
122	5.34439
122	0
122	5.34439
121.5	5.34439
121.5	7.53012
123.5	7.53012
123.5	6.08276
123	6.08276
123	0
123	6.08276
124	6.08276
124	0
124	6.08276
123.5	6.08276
123.5	7.53012
122.5	7.53012
122.5	8.63362
121	8.63362
121	10.1189
119.25	10.1189
119.25	12.2101
126.688	12.2101
126.688	10.7384
125.5	10.7384
125.5	5.88961
125	5.88961
125	0
125	5.88961
126	5.88961
126	0
126	5.88961
125.5	5.88961
125.5	10.7384
127.875	10.7384
127.875	7.96383
127	7.96383
127	0
127	7.96383
128.75	7.96383
128.75	6.75694
128	6.75694
128	0
128	6.75694
129.5	6.75694
129.5	4.19076
129	4.19076
129	0
129	4.19076
130	4.19076
130	0
130	4.19076
129.5	4.19076
129.5	6.75694
128.75	6.75694
128.75	7.96383
127.875	7.96383
127.875	10.7384
126.688	10.7384
126.688	12.2101
122.969	12.2101
122.969	17.5006
134.266	17.5006
134.266	15.8302
131.5	15.8302
131.5	12.2474
131	12.2474
131	0
131	12.2474
132	12.2474
132	0
132	12.2474
131.5	12.2474
131.5	15.8302
137.031	15.8302
137.031	13.9306
134.312	13.9306
134.312	10.7601
133	10.7601
133	0
133	10.7601
135.625	10.7601
135.625	9.53797
134.5	9.53797
134.5	5.34439
134	5.34439
134	0
134	5.34439
135	5.34439
135	0
135	5.34439
134.5	5.34439
134.5	9.53797
136.75	9.53797
136.75	8.01928
136	8.01928
136	0
136	8.01928
137.5	8.01928
137.5	6.57647
137	6.57647
137	0
137	6.57647
138	6.57647
138	0
138	6.57647
137.5	6.57647
137.5	8.01928
136.75	8.01928
136.75	9.53797
135.625	9.53797
135.625	10.7601
134.312	10.7601
134.312	13.9306
139.75	13.9306
139.75	12.6975
139	12.6975
139	0
139	12.6975
140.5	12.6975
140.5	4.16083
140	4.16083
140	0
140	4.16083
141	4.16083
141	0
141	4.16083
140.5	4.16083
140.5	12.6975
139.75	12.6975
139.75	13.9306
137.031	13.9306
137.031	15.8302
134.266	15.8302
134.266	17.5006
128.617	17.5006
128.617	22.979
155.43	22.979
155.43	18.4218
149.406	18.4218
149.406	13.7799
145.688	13.7799
145.688	9.8829
143.625	9.8829
143.625	8.4118
142.5	8.4118
142.5	5.78792
142	5.78792
142	0
142	5.78792
143	5.78792
143	0
143	5.78792
142.5	5.78792
142.5	8.4118
144.75	8.4118
144.75	6.97645
144	6.97645
144	0
144	6.97645
145.5	6.97645
145.5	4.5
145	4.5
145	0
145	4.5
146	4.5
146	0
146	4.5
145.5	4.5
145.5	6.97645
144.75	6.97645
144.75	8.4118
143.625	8.4118
143.625	9.8829
147.75	9.8829
147.75	9.63493
147	9.63493
147	0
147	9.63493
148.5	9.63493
148.5	6.96419
148	6.96419
148	0
148	6.96419
149	6.96419
149	0
149	6.96419
148.5	6.96419
148.5	9.63493
147.75	9.63493
147.75	9.8829
145.688	9.8829
145.688	13.7799
153.125	13.7799
153.125	10.2176
151.5	10.2176
151.5	7.12897
150.5	7.12897
150.5	3.61421
150	3.61421
150	0
150	3.61421
151	3.61421
151	0
151	3.61421
150.5	3.61421
150.5	7.12897
152.5	7.12897
152.5	5.19615
152	5.19615
152	0
152	5.19615
153	5.19615
153	0
153	5.19615
152.5	5.19615
152.5	7.12897
151.5	7.12897
151.5	10.2176
154.75	10.2176
154.75	7.25363
154	7.25363
154	0
154	7.25363
155.5	7.25363
155.5	4.69042
155	4.69042
155	0
155	4.69042
156	4.69042
156	0
156	4.69042
155.5	4.69042
155.5	7.25363
154.75	7.25363
154.75	10.2176
153.125	10.2176
153.125	13.7799
149.406	13.7799
149.406	18.4218
161.453	18.4218
161.453	16.431
158.625	16.431
158.625	11.1848
157.5	11.1848
157.5	7.01783
157	7.01783
157	0
157	7.01783
158	7.01783
158	0
158	7.01783
157.5	7.01783
157.5	11.1848
159.75	11.1848
159.75	8.65462
159	8.65462
159	0
159	8.65462
160.5	8.65462
160.5	6.80125
160	6.80125
160	0
160	6.80125
161	6.80125
161	0
161	6.80125
160.5	6.80125
160.5	8.65462
159.75	8.65462
159.75	11.1848
158.625	11.1848
158.625	16.431
164.281	16.431
164.281	14.4678
162	14.4678
162	0
162	14.4678
166.562	14.4678
166.562	10.9604
163.875	10.9604
163.875	8.21885
163	8.21885
163	0
163	8.21885
164.75	8.21885
164.75	5.61561
164	5.61561
164	0
164	5.61561
165.5	5.61561
165.5	4.272
165	4.272
165	0
165	4.272
166	4.272
166	0
166	4.272
165.5	4.272
165.5	5.61561
164.75	5.61561
164.75	8.21885
163.875	8.21885
163.875	10.9604
169.25	10.9604
169.25	8.967
167.75	8.967
167.75	6.04231
167	6.04231
167	0
167	6.04231
168.5	6.04231
168.5	5.64026
168	5.64026
168	0
168	5.64026
169	5.64026
169	0
169	5.64026
168.5	5.64026
168.5	6.04231
167.75	6.04231
167.75	8.967
170.75	8.967
170.75	6.36396
170	6.36396
170	0
170	6.36396
171.5	6.36396
171.5	5.0806
171	5.0806
171	0
171	5.0806
172	5.0806
172	0
172	5.0806
171.5	5.0806
171.5	6.36396
170.75	6.36396
170.75	8.967
169.25	8.967
169.25	10.9604
166.562	10.9604
166.562	14.4678
164.281	14.4678
164.281	16.431
161.453	16.431
161.453	18.4218
155.43	18.4218
155.43	22.979
142.023	22.979
142.023	28.8046
226.137	28.8046
226.137	23.6671
200.068	23.6671
200.068	20.0137
184.119	20.0137
184.119	18.1418
176.539	18.1418
176.539	12.2428
173.5	12.2428
173.5	7.88987
173	7.88987
173	0
173	7.88987
174	7.88987
174	0
174	7.88987
173.5	7.88987
173.5	12.2428
179.578	12.2428
179.578	11.5081
176.281	11.5081
176.281	9.42623
175	9.42623
175	0
175	9.42623
177.562	9.42623
177.562	8.12068
176	8.12068
176	0
176	8.12068
179.125	8.12068
179.125	7.17772
177.75	7.17772
177.75	4.38635
177	4.38635
177	0
177	4.38635
178.5	4.38635
178.5	3.36341
178	3.36341
178	0
178	3.36341
179	3.36341
179	0
179	3.36341
178.5	3.36341
178.5	4.38635
177.75	4.38635
177.75	7.17772
180.5	7.17772
180.5	4.84768
180	4.84768
180	0
180	4.84768
181	4.84768
181	0
181	4.84768
180.5	4.84768
180.5	7.17772
179.125	7.17772
179.125	8.12068
177.562	8.12068
177.562	9.42623
176.281	9.42623
176.281	11.5081
182.875	11.5081
182.875	9.56684
182	9.56684
182	0
182	9.56684
183.75	9.56684
183.75	6.39734
183	6.39734
183	0
183	6.39734
184.5	6.39734
184.5	5.40833
184	5.40833
184	0
184	5.40833
185	5.40833
185	0
185	5.40833
184.5	5.40833
184.5	6.39734
183.75	6.39734
183.75	9.56684
182.875	9.56684
182.875	11.5081
179.578	11.5081
179.578	12.2428
176.539	12.2428
176.539	18.1418
191.699	18.1418
191.699	16.1998
187.5	16.1998
187.5	12.173
186.5	12.173
186.5	8.91978
186	8.91978
186	0
186	8.91978
187	8.91978
187	0
187	8.91978
186.5	8.91978
186.5	12.173
188.5	12.173
188.5	10.3682
188	10.3682
188	0
188	10.3682
189	10.3682
189	0
189	10.3682
188.5	10.3682
188.5	12.173
187.5	12.173
187.5	16.1998
195.898	16.1998
195.898	14.8097
192.625	14.8097
192.625	11.9609
190.75	11.9609
190.75	7.77024
190	7.77024
190	0
190	7.77024
191.5	7.77024
191.5	6.76849
191	6.76849
191	0
191	6.76849
192	6.76849
192	0
192	6.76849
191.5	6.76849
191.5	7.77024
190.75	7.77024
190.75	11.9609
194.5	11.9609
194.5	9.70391
193.5	9.70391
193.5	3.55317
193	3.55317
193	0
193	3.55317
194	3.55317
194	0
194	3.55317
193.5	3.55317
193.5	9.70391
195.5	9.70391
195.5	6.73146
195	6.73146
195	0
195	6.73146
196	6.73146
196	0
196	6.73146
195.5	6.73146
195.5	9.70391
194.5	9.70391
194.5	11.9609
192.625	11.9609
192.625	14.8097
199.172	14.8097
199.172	12.2366
197	12.2366
197	0
197	12.2366
201.344	12.2366
201.344	10.5032
198.938	10.5032
198.938	8.74829
198	8.74829
198	0
198	8.74829
199.875	8.74829
199.875	7.68612
199	7.68612
199	0
199	7.68612
200.75	7.68612
200.75	5.84995
200	5.84995
200	0
200	5.84995
201.5	5.84995
201.5	4.66667
201	4.66667
201	0
201	4.66667
202	4.66667
202	0
202	4.66667
201.5	4.66667
201.5	5.84995
200.75	5.84995
200.75	7.68612
199.875	7.68612
199.875	8.74829
198.938	8.74829
198.938	10.5032
203.75	10.5032
203.75	8.90864
203	8.90864
203	0
203	8.90864
204.5	8.90864
204.5	7.92149
204	7.92149
204	0
204	7.92149
205	7.92149
205	0
205	7.92149
204.5	7.92149
204.5	8.90864
203.75	8.90864
203.75	10.5032
201.344	10.5032
201.344	12.2366
199.172	12.2366
199.172	14.8097
195.898	14.8097
195.898	16.1998
191.699	16.1998
191.699	18.1418
184.119	18.1418
184.119	20.0137
216.018	20.0137
216.018	19.322
209.375	19.322
209.375	16.106
207.5	16.106
207.5	11.6652
206.5	11.6652
206.5	7.92368
206	7.92368
206	0
206	7.92368
207	7.92368
207	0
207	7.92368
206.5	7.92368
206.5	11.6652
208.5	11.6652
208.5	8.75
208	8.75
208	0
208	8.75
209	8.75
209	0
209	8.75
208.5	8.75
208.5	11.6652
207.5	11.6652
207.5	16.106
211.25	16.106
211.25	13.7297
210	13.7297
210	0
210	13.7297
212.5	13.7297
212.5	8.56065
211.5	8.56065
211.5	6.60019
211	6.60019
211	0
211	6.60019
212	6.60019
212	0
212	6.60019
211.5	6.60019
211.5	8.56065
213.5	8.56065
213.5	6.98659
213	6.98659
213	0
213	6.98659
214	6.98659
214	0
214	6.98659
213.5	6.98659
213.5	8.56065
212.5	8.56065
212.5	13.7297
211.25	13.7297
211.25	16.106
209.375	16.106
209.375	19.322
222.66	19.322
222.66	17.3443
215	17.3443
215	0
215	17.3443
230.32	17.3443
230.32	13.9146
223.688	13.9146
223.688	11.5476
219.562	11.5476
219.562	10.4756
217.25	10.4756
217.25	6.54803
216	6.54803
216	0
216	6.54803
218.5	6.54803
218.5	6.2466
217.5	6.2466
217.5	4.272
217	4.272
217	0
217	4.272
218	4.272
218	0
218	4.272
217.5	4.272
217.5	6.2466
219.5	6.2466
219.5	4.47912
219	4.47912
219	0
219	4.47912
220	4.47912
220	0
220	4.47912
219.5	4.47912
219.5	6.2466
218.5	6.2466
218.5	6.54803
217.25	6.54803
217.25	10.4756
221.875	10.4756
221.875	9.83841
221	9.83841
221	0
221	9.83841
222.75	9.83841
222.75	7.10157
222	7.10157
222	0
222	7.10157
223.5	7.10157
223.5	2.83945
223	2.83945
223	0
223	2.83945
224	2.83945
224	0
224	2.83945
223.5	2.83945
223.5	7.10157
222.75	7.10157
222.75	9.83841
221.875	9.83841
221.875	10.4756
219.562	10.4756
219.562	11.5476
227.812	11.5476
227.812	10.9736
225.875	10.9736
225.875	7.83812
225	7.83812
225	0
225	7.83812
226.75	7.83812
226.75	7.05661
226	7.05661
226	0
226	7.05661
227.5	7.05661
227.5	3.58818
227	3.58818
227	0
227	3.58818
228	3.58818
228	0
228	3.58818
227.5	3.58818
227.5	7.05661
226.75	7.05661
226.75	7.83812
225.875	7.83812
225.875	10.9736
229.75	10.9736
229.75	8.20016
229	8.20016
229	0
229	8.20016
230.5	8.20016
230.5	5.0806
230	5.0806
230	0
230	5.0806
231	5.0806
231	0
231	5.0806
230.5	5.0806
230.5	8.20016
229.75	8.20016
229.75	10.9736
227.812	10.9736
227.812	11.5476
223.688	11.5476
223.688	13.9146
236.953	13.9146
236.953	11.6124
232.875	11.6124
232.875	8.48347
232	8.48347
232	0
232	8.48347
233.75	8.48347
233.75	6.08399
233	6.08399
233	0
233	6.08399
234.5	6.08399
234.5	5.70149
234	5.70149
234	0
234	5.70149
235	5.70149
235	0
235	5.70149
234.5	5.70149
234.5	6.08399
233.75	6.08399
233.75	8.48347
232.875	8.48347
232.875	11.6124
241.031	11.6124
241.031	10.9271
238.312	10.9271
238.312	9.34234
236.5	9.34234
236.5	5.15388
236	5.15388
236	0
236	5.15388
237	5.15388
237	0
237	5.15388
236.5	5.15388
236.5	9.34234
240.125	9.34234
240.125	7.75739
238.75	7.75739
238.75	5.3769
238	5.3769
238	0
238	5.3769
239.5	5.3769
239.5	3.68273
239	3.68273
239	0
239	3.68273
240	3.68273
240	0
240	3.68273
239.5	3.68273
239.5	5.3769
238.75	5.3769
238.75	7.75739
241.5	7.75739
241.5	6.2149
241	6.2149
241	0
241	6.2149
242	6.2149
242	0
242	6.2149
241.5	6.2149
241.5	7.75739
240.125	7.75739
240.125	9.34234
238.312	9.34234
238.312	10.9271
243.75	10.9271
243.75	10.0936
243	10.0936
243	0
243	10.0936
244.5	10.0936
244.5	6.52399
244	6.52399
244	0
244	6.52399
245	6.52399
245	0
245	6.52399
244.5	6.52399
244.5	10.0936
243.75	10.0936
243.75	10.9271
241.031	10.9271
241.031	11.6124
236.953	11.6124
236.953	13.9146
230.32	13.9146
230.32	17.3443
222.66	17.3443
222.66	19.322
216.018	19.322
216.018	20.0137
200.068	20.0137
200.068	23.6671
252.205	23.6671
252.205	21.1898
248	21.1898
248	15.6824
246.5	15.6824
246.5	8.50368
246	8.50368
246	0
246	8.50368
247	8.50368
247	0
247	8.50368
246.5	8.50368
246.5	15.6824
249.5	15.6824
249.5	11.9736
248.5	11.9736
248.5	6.96419
248	6.96419
248	0
248	6.96419
249	6.96419
249	0
249	6.96419
248.5	6.96419
248.5	11.9736
250.5	11.9736
250.5	7.95299
250	7.95299
250	0
250	7.95299
251	7.95299
251	0
251	7.95299
250.5	7.95299
250.5	11.9736
249.5	11.9736
249.5	15.6824
248	15.6824
248	21.1898
256.41	21.1898
256.41	17.0052
254.125	17.0052
254.125	10.3834
252.75	10.3834
252.75	7.87192
252	7.87192
252	0
252	7.87192
253.5	7.87192
253.5	6.78233
253	6.78233
253	0
253	6.78233
254	6.78233
254	0
254	6.78233
253.5	6.78233
253.5	7.87192
252.75	7.87192
252.75	10.3834
255.5	10.3834
255.5	8.51469
255	8.51469
255	0
255	8.51469
256	8.51469
256	0
256	8.51469
255.5	8.51469
255.5	10.3834
254.125	10.3834
254.125	17.0052
258.695	17.0052
258.695	15.6315
257	15.6315
257	0
257	15.6315
260.391	15.6315
260.391	13.0461
258	13.0461
258	0
258	13.0461
262.781	13.0461
262.781	12.9715
260.25	12.9715
260.25	8.40688
259	8.40688
259	0
259	8.40688
261.5	8.40688
261.5	6.8631
260.5	6.8631
260.5	4.77624
260	4.77624
260	0
260	4.77624
261	4.77624
261	0
261	4.77624
260.5	4.77624
260.5	6.8631
262.5	6.8631
262.5	6.10328
262	6.10328
262	0
262	6.10328
263	6.10328
263	0
263	6.10328
262.5	6.10328
262.5	6.8631
261.5	6.8631
261.5	8.40688
260.25	8.40688
260.25	12.9715
265.312	12.9715
265.312	11.6524
264	11.6524
264	0
264	11.6524
266.625	11.6524
266.625	9.19151
265.5	9.19151
265.5	7.58288
265	7.58288
265	0
265	7.58288
266	7.58288
266	0
266	7.58288
265.5	7.58288
265.5	9.19151
267.75	9.19151
267.75	7.83788
267	7.83788
267	0
267	7.83788
268.5	7.83788
268.5	4.94975
268	4.94975
268	0
268	4.94975
269	4.94975
269	0
269	4.94975
268.5	4.94975
268.5	7.83788
267.75	7.83788
267.75	9.19151
266.625	9.19151
266.625	11.6524
265.312	11.6524
265.312	12.9715
262.781	12.9715
262.781	13.0461
260.391	13.0461
260.391	15.6315
258.695	15.6315
258.695	17.0052
256.41	17.0052
256.41	21.1898
252.205	21.1898
252.205	23.6671
226.137	23.6671
226.137	28.8046
184.08	28.8046
184.08	35.4371
276.929	35.4371
276.929	32.0023
270	32.0023
270	0
270	32.0023
283.857	32.0023
283.857	29.9755
274.809	29.9755
274.809	23.2007
271.875	23.2007
271.875	12.3078
271	12.3078
271	0
271	12.3078
272.75	12.3078
272.75	11.892
272	11.892
272	0
272	11.892
273.5	11.892
273.5	8.05062
273	8.05062
273	0
273	8.05062
274	8.05062
274	0
274	8.05062
273.5	8.05062
273.5	11.892
272.75	11.892
272.75	12.3078
271.875	12.3078
271.875	23.2007
277.742	23.2007
277.742	18.1644
275.75	18.1644
275.75	11.8263
275	11.8263
275	0
275	11.8263
276.5	11.8263
276.5	6.78694
276	6.78694
276	0
276	6.78694
277	6.78694
277	0
277	6.78694
276.5	6.78694
276.5	11.8263
275.75	11.8263
275.75	18.1644
279.734	18.1644
279.734	17.2397
278.5	17.2397
278.5	9.39415
278	9.39415
278	0
278	9.39415
279	9.39415
279	0
279	9.39415
278.5	9.39415
278.5	17.2397
280.969	17.2397
280.969	14.5926
280	14.5926
280	0
280	14.5926
281.938	14.5926
281.938	12.2236
281	12.2236
281	0
281	12.2236
282.875	12.2236
282.875	10.4643
282	10.4643
282	0
282	10.4643
283.75	10.4643
283.75	7.67893
283	7.67893
283	0
283	7.67893
284.5	7.67893
284.5	6.80074
284	6.80074
284	0
284	6.80074
285	6.80074
285	0
285	6.80074
284.5	6.80074
284.5	7.67893
283.75	7.67893
283.75	10.4643
282.875	10.4643
282.875	12.2236
281.938	12.2236
281.938	14.5926
280.969	14.5926
280.969	17.2397
279.734	17.2397
279.734	18.1644
277.742	18.1644
277.742	23.2007
274.809	23.2007
274.809	29.9755
292.906	29.9755
292.906	26.8027
286.75	26.8027
286.75	11.0116
286	11.0116
286	0
286	11.0116
287.5	11.0116
287.5	8.18535
287	8.18535
287	0
287	8.18535
288	8.18535
288	0
288	8.18535
287.5	8.18535
[truncated: 1,404 more rows]
[truncated: 4 more columns]

## Sheet: AHC_HID1
0	1	2	3	4	5
0	0	0	0	0	0
100	100	100	100	100	100
16.0904	55.0367	27.5424	17.5165	14.7458	24.1846
18.5525	15.5545	29.8171	10.8165	17.2451	19.2578
18.1	29.65	28.3	51.525	15	39.7
10.9706	86.7574	16.2353	67.8897	8.08824	45.8775
16	85.8	27.6	50	17.8	8.65
