# Supplementary material for: Genome-Wide Association Studies in Diverse Spring Wheat Panel for Stripe, Stem, and Leaf Rust Resistance
Source: Front Plant Sci. 2020 Jun 3;11:748. doi: 10.3389/fpls.2020.00748 (PMC7286347; doi:10.3389/fpls.2020.00748)
Supplement: FILE S1 — Comparative Q–Q plots of six association models for multiple rust pathotypes and four environments each for YR, LR, and SR. The CMLM was observed as the best fit model. [file Data_Sheet_1.ZIP]

Archive with 33 entries (30 files):
- Q_Q Plots-Model Comparison/
- Q_Q Plots-Model Comparison/Adult plant stage/
- Q_Q Plots-Model Comparison/Adult plant stage/LR_E1.jpg
- Q_Q Plots-Model Comparison/Adult plant stage/LR_E2.jpg
- Q_Q Plots-Model Comparison/Adult plant stage/LR_E3.jpg
- Q_Q Plots-Model Comparison/Adult plant stage/LR_E4.jpg
- Q_Q Plots-Model Comparison/Adult plant stage/SR_E1.jpg
- Q_Q Plots-Model Comparison/Adult plant stage/SR_E2.jpg
- Q_Q Plots-Model Comparison/Adult plant stage/SR_E3.jpg
- Q_Q Plots-Model Comparison/Adult plant stage/SR_E4.jpg
- Q_Q Plots-Model Comparison/Adult plant stage/YR_E1.jpg
- Q_Q Plots-Model Comparison/Adult plant stage/YR_E2.jpg
- Q_Q Plots-Model Comparison/Adult plant stage/YR_E3.jpg
- Q_Q Plots-Model Comparison/Adult plant stage/YR_E4.jpg
- Q_Q Plots-Model Comparison/Seedling stage/
- Q_Q Plots-Model Comparison/Seedling stage/LR_104-2.jpg
- Q_Q Plots-Model Comparison/Seedling stage/LR_106.jpg
- Q_Q Plots-Model Comparison/Seedling stage/LR_12-5.jpg
- Q_Q Plots-Model Comparison/Seedling stage/LR_77-1.jpg
- Q_Q Plots-Model Comparison/Seedling stage/LR_77-5.jpg
- Q_Q Plots-Model Comparison/Seedling stage/LR_77-9.jpg
- Q_Q Plots-Model Comparison/Seedling stage/SR_11.jpg
- Q_Q Plots-Model Comparison/Seedling stage/SR_117-6.jpg
- Q_Q Plots-Model Comparison/Seedling stage/SR_122.jpg
- Q_Q Plots-Model Comparison/Seedling stage/SR_21A2.jpg
- Q_Q Plots-Model Comparison/Seedling stage/SR_34-1.jpg
- Q_Q Plots-Model Comparison/Seedling stage/SR_40-3.jpg
- Q_Q Plots-Model Comparison/Seedling stage/SR_40A.jpg
- Q_Q Plots-Model Comparison/Seedling stage/YR_110S119.jpg
- Q_Q Plots-Model Comparison/Seedling stage/YR_110S84.jpg
- Q_Q Plots-Model Comparison/Seedling stage/YR_238S119.jpg
- Q_Q Plots-Model Comparison/Seedling stage/YR_46S119.jpg
- Q_Q Plots-Model Comparison/Seedling stage/YR_T.jpg
